# Supplementary material for: Short-chain fatty acid metabolites propionate and butyrate are unique epigenetic regulatory elements linking diet, metabolism and gene expression
Source: Nat Metab. 2025 Jan 9;7(1):196–211. doi: 10.1038/s42255-024-01191-9 (PMC11774759; doi:10.1038/s42255-024-01191-9)
Supplement: Supplementary file 3 — Statistical Source Data, Excel file with individual tabs for each experiment’s processed data. [file 42255_2024_1191_MOESM3_ESM.xlsx]

## Sheet: H3K18pr_ChIP_SW480
	seqnames	start	end	width	strand	Conc	Conc_control	Conc_propionate	Fold	p.value	FDR
1	chr17	76131931	76132431	501	*	8.86	9.79	5.39	4.4	7.38e-22	4e-17
2	chr7	158704397	158704897	501	*	7.91	8.89	2.6	6.29	3.6e-21	9.74e-17
3	chr20	49046405	49046905	501	*	9.71	10.52	7.68	2.84	4.29e-20	7.75e-16
4	chr4	184733476	184733976	501	*	8.4	9.33	5.03	4.31	1.01e-19	1.37e-15
5	chr9	137304382	137304882	501	*	9.5	10.32	7.44	2.87	5.03e-19	5.45e-15
6	chr2	65666350	65666850	501	*	7.52	1.49	8.51	-7.02	1.95e-18	1.49e-14
7	chr2	98829092	98829592	501	*	8.08	4.61	9.01	-4.4	2.1e-18	1.49e-14
8	chr3	195895519	195896019	501	*	8.13	9.05	4.86	4.19	2.21e-18	1.49e-14
9	chr12	57726609	57727109	501	*	7.38	8.36	2.49	5.86	2.8e-18	1.69e-14
10	chr12	2876743	2877243	501	*	7.75	8.69	4.24	4.45	1.64e-17	8.88e-14
11	chr10	90920221	90920721	501	*	8.16	4.85	9.09	-4.24	2.02e-16	9.93e-13
12	chr14	31070638	31071138	501	*	7.04	0.79	8.04	-7.24	4.58e-15	2.07e-11
13	chr14	95500673	95501173	501	*	7.69	8.66	3.21	5.45	2.48e-14	9.64e-11
14	chr3	50337673	50338173	501	*	8.87	9.69	6.8	2.89	2.49e-14	9.64e-11
15	chr20	21100865	21101365	501	*	9.05	9.84	7.16	2.68	3.04e-14	1.1e-10
16	chr12	48681776	48682276	501	*	8.12	9	5.51	3.49	4.63e-14	1.57e-10
17	chr17	9239507	9240007	501	*	8.05	8.94	5.28	3.66	1.06e-13	3.32e-10
18	chr12	52912482	52912982	501	*	8.05	8.94	5.26	3.68	1.1e-13	3.32e-10
19	chr14	77499316	77499816	501	*	7.17	8.15	2.02	6.13	2.31e-13	6.57e-10
20	chr17	7177710	7178210	501	*	7.09	8.07	1.87	6.2	2.79e-13	7.56e-10
21	chr8	123395914	123396414	501	*	8.62	9.5	5.95	3.55	3.68e-13	9.48e-10
22	chr16	1979574	1980074	501	*	7.18	8.17	1.5	6.67	5.26e-13	1.28e-09
23	chr11	69893045	69893545	501	*	8.33	9.17	6.06	3.12	5.46e-13	1.28e-09
24	chr8	127736584	127737084	501	*	10.9	9.36	11.62	-2.26	5.69e-13	1.28e-09
25	chr4	3879817	3880317	501	*	8.72	9.53	6.64	2.89	8.75e-13	1.86e-09
26	chr4	183295305	183295805	501	*	7.66	4.53	8.58	-4.05	8.95e-13	1.86e-09
27	chr13	74134560	74135060	501	*	7.16	8.13	2.7	5.44	9.79e-13	1.96e-09
28	chr22	43142831	43143331	501	*	7.28	8.23	3.34	4.9	1.15e-12	2.22e-09
29	chr12	122974807	122975307	501	*	9.02	9.77	7.35	2.43	1.38e-12	2.58e-09
30	chr11	19241421	19241921	501	*	7.61	8.55	3.85	4.7	1.57e-12	2.84e-09
31	chr6	158870057	158870557	501	*	9.56	7.88	10.31	-2.43	2.03e-12	3.55e-09
32	chr1	235918107	235918607	501	*	7.12	3.32	8.07	-4.75	2.97e-12	5.02e-09
33	chr6	44219189	44219689	501	*	6.83	7.82	0.28	7.54	3.12e-12	5.12e-09
34	chr8	43140824	43141324	501	*	7.14	8.11	2.6	5.51	3.97e-12	6.22e-09
35	chr22	17243396	17243896	501	*	7.9	5.15	8.79	-3.64	4.02e-12	6.22e-09
36	chr2	239327129	239327629	501	*	7.56	8.44	4.82	3.63	7.1e-12	1.07e-08
37	chr4	70993678	70994178	501	*	6.66	7.63	2.01	5.62	1.06e-11	1.55e-08
38	chr8	133062427	133062927	501	*	8.08	8.96	5.44	3.52	1.1e-11	1.57e-08
39	chr10	113854833	113855333	501	*	8.4	9.3	5.48	3.82	1.56e-11	2.17e-08
40	chr22	41621307	41621807	501	*	9.12	9.9	7.31	2.58	1.74e-11	2.36e-08
41	chr3	38003799	38004299	501	*	7.69	8.65	3.44	5.21	1.81e-11	2.39e-08
42	chr17	82282615	82283115	501	*	9.7	10.4	8.31	2.09	2.42e-11	3.1e-08
43	chr20	62816143	62816643	501	*	9.21	10.01	7.3	2.7	2.46e-11	3.1e-08
44	chr20	3203662	3204162	501	*	8	8.85	5.6	3.26	2.93e-11	3.6e-08
45	chr19	34404448	34404948	501	*	7.67	8.6	4.37	4.23	3.06e-11	3.68e-08
46	chr9	138008191	138008691	501	*	6.57	1.39	7.55	-6.16	3.67e-11	4.32e-08
47	chr21	42079143	42079643	501	*	6.65	1.57	7.63	-6.06	4.46e-11	5.14e-08
48	chr2	74549328	74549828	501	*	8.3	9.1	6.35	2.75	5.27e-11	5.94e-08
49	chr7	50207141	50207641	501	*	7.87	5.6	8.71	-3.12	5.78e-11	6.26e-08
50	chr9	136526564	136527064	501	*	9.38	10.22	7.06	3.16	5.78e-11	6.26e-08
51	chr10	97498918	97499418	501	*	8.09	8.95	5.63	3.32	5.96e-11	6.33e-08
52	chr5	124651829	124652329	501	*	8.53	9.33	6.61	2.71	6.61e-11	6.88e-08
53	chr19	2042307	2042807	501	*	7.82	8.74	4.53	4.21	8.86e-11	9.05e-08
54	chr1	111739012	111739512	501	*	6.71	7.66	2.78	4.88	9.94e-11	9.97e-08
55	chr16	50390329	50390829	501	*	7.45	8.4	3.65	4.75	1.39e-10	1.37e-07
56	chr2	218883835	218884335	501	*	6.63	7.62	0.28	7.34	1.61e-10	1.56e-07
57	chr11	2870765	2871265	501	*	8.54	9.31	6.79	2.52	1.85e-10	1.76e-07
58	chr1	26772217	26772717	501	*	8.25	5.2	9.17	-3.96	2.08e-10	1.94e-07
59	chr2	74441381	74441881	501	*	9.56	10.26	8.16	2.1	2.11e-10	1.94e-07
60	chr1	43844338	43844838	501	*	6.58	1.23	7.56	-6.33	2.2e-10	1.97e-07
61	chr7	150991223	150991723	501	*	10.12	8.56	10.85	-2.29	2.21e-10	1.97e-07
62	chr17	7888163	7888663	501	*	7.68	8.53	5.33	3.2	2.88e-10	2.52e-07
63	chr8	37553383	37553883	501	*	8.31	9.1	6.43	2.67	2.93e-10	2.52e-07
64	chr6	113970465	113970965	501	*	7.57	8.45	4.92	3.53	3.05e-10	2.58e-07
65	chr12	64824834	64825334	501	*	6.64	7.59	2.59	5	3.29e-10	2.74e-07
66	chr16	3457422	3457922	501	*	6.86	7.79	3.27	4.53	3.45e-10	2.81e-07
67	chr19	33473993	33474493	501	*	8.2	5.78	9.06	-3.28	3.48e-10	2.81e-07
68	chr17	77450899	77451399	501	*	9.89	10.55	8.67	1.87	4.03e-10	3.21e-07
69	chr8	27837459	27837959	501	*	6.69	7.67	1.7	5.97	4.62e-10	3.62e-07
70	chr19	44808175	44808675	501	*	7.75	8.6	5.4	3.19	5e-10	3.87e-07
71	chr3	50327503	50328003	501	*	7.44	8.37	4.02	4.35	6.14e-10	4.69e-07
72	chr3	195080270	195080770	501	*	8.29	9.19	5.41	3.78	6.79e-10	5.11e-07
73	chr9	134667212	134667712	501	*	7	3.13	7.95	-4.81	8.06e-10	5.98e-07
74	chr7	75914597	75915097	501	*	7.83	8.67	5.55	3.12	8.9e-10	6.44e-07
75	chr11	67629357	67629857	501	*	6.64	7.62	1.7	5.92	8.91e-10	6.44e-07
76	chr22	36451933	36452433	501	*	6.37	7.35	0.68	6.67	9.78e-10	6.89e-07
77	chr1	119712225	119712725	501	*	6.49	7.47	1.27	6.2	9.79e-10	6.89e-07
78	chr8	144413120	144413620	501	*	7.77	8.61	5.49	3.12	1.02e-09	7e-07
79	chr3	129559584	129560084	501	*	6.68	7.67	0.28	7.39	1.03e-09	7e-07
80	chr9	136373793	136374293	501	*	6.36	7.34	1.49	5.85	1.03e-09	7e-07
81	chr19	6372749	6373249	501	*	6.44	7.41	1.69	5.72	1.19e-09	7.97e-07
82	chr9	69432274	69432774	501	*	6.31	0.51	7.3	-6.79	1.24e-09	8.19e-07
83	chr7	47762747	47763247	501	*	8.65	9.38	7.06	2.33	1.3e-09	8.47e-07
84	chr12	121537286	121537786	501	*	6.3	7.29	0.28	7.01	1.37e-09	8.85e-07
85	chr1	32205640	32206140	501	*	8.91	9.62	7.48	2.13	1.4e-09	8.93e-07
86	chr12	31234221	31234721	501	*	7.31	8.21	4.44	3.77	1.45e-09	9.05e-07
87	chr17	61863031	61863531	501	*	7.23	8.11	4.6	3.52	1.45e-09	9.05e-07
88	chr3	197016428	197016928	501	*	6.77	3.41	7.69	-4.28	1.56e-09	9.59e-07
89	chr8	37675489	37675989	501	*	6.52	7.48	2.15	5.33	1.6e-09	9.73e-07
90	chr17	82013272	82013772	501	*	9.1	9.79	7.71	2.08	1.64e-09	9.89e-07
91	chr16	88245661	88246161	501	*	8.26	6.07	9.09	-3.02	1.68e-09	9.99e-07
92	chr9	129557451	129557951	501	*	8.34	9.1	6.59	2.51	2.01e-09	1.18e-06
93	chr8	22219799	22220299	501	*	6.42	1.41	7.39	-5.99	2.07e-09	1.2e-06
94	chr12	131852826	131853326	501	*	6.71	7.66	2.86	4.8	2.21e-09	1.27e-06
95	chr3	196193822	196194322	501	*	6.73	7.67	3.14	4.53	2.24e-09	1.28e-06
96	chr2	39123969	39124469	501	*	7.24	8.12	4.62	3.5	2.48e-09	1.4e-06
97	chr16	14378523	14379023	501	*	7.36	3.99	8.29	-4.3	2.75e-09	1.53e-06
98	chr14	52730278	52730778	501	*	6.99	7.96	2.51	5.45	2.94e-09	1.61e-06
99	chr16	67290797	67291297	501	*	9.61	7.59	10.42	-2.83	2.94e-09	1.61e-06
100	chr12	49842704	49843204	501	*	7.23	8.14	4.24	3.9	3.04e-09	1.65e-06
101	chrX	130902731	130903231	501	*	6.94	7.87	3.5	4.38	3.2e-09	1.72e-06
102	chr7	5419060	5419560	501	*	9.91	10.53	8.78	1.75	3.38e-09	1.8e-06
103	chr19	19033939	19034439	501	*	7.91	8.72	5.91	2.82	3.53e-09	1.86e-06
104	chr5	139671041	139671541	501	*	9.89	10.58	8.53	2.05	3.73e-09	1.94e-06
105	chr17	75855659	75856159	501	*	7.97	8.78	6	2.78	3.82e-09	1.96e-06
106	chr11	64240602	64241102	501	*	8.83	9.58	7.18	2.4	3.84e-09	1.96e-06
107	chr19	571111	571611	501	*	8.1	8.87	6.31	2.56	4.04e-09	2.05e-06
108	chr1	14742727	14743227	501	*	6.86	2.99	7.81	-4.82	4.1e-09	2.06e-06
109	chr1	112849567	112850067	501	*	7.76	8.57	5.7	2.87	4.18e-09	2.08e-06
110	chr12	48818207	48818707	501	*	6.24	7.22	1.02	6.2	4.28e-09	2.11e-06
111	chr11	70657166	70657666	501	*	6.9	7.86	2.51	5.36	4.43e-09	2.16e-06
112	chr3	128425490	128425990	501	*	9.48	10.25	7.74	2.5	4.93e-09	2.38e-06
113	chr11	33689544	33690044	501	*	9.05	7.2	9.84	-2.63	5.23e-09	2.51e-06
114	chr12	57078163	57078663	501	*	8.56	9.33	6.78	2.55	5.29e-09	2.51e-06
115	chr19	42269903	42270403	501	*	7.54	8.37	5.32	3.05	5.65e-09	2.66e-06
116	chr10	90871889	90872389	501	*	7.36	8.26	4.47	3.8	6.28e-09	2.93e-06
117	chr9	107213679	107214179	501	*	7.17	4.57	8.04	-3.47	6.36e-09	2.94e-06
118	chr9	124868586	124869086	501	*	8.98	9.66	7.64	2.02	6.99e-09	3.21e-06
119	chr14	95495509	95496009	501	*	9.25	9.96	7.8	2.17	8.19e-09	3.73e-06
120	chr7	100584941	100585441	501	*	8.38	9.16	6.56	2.6	8.47e-09	3.82e-06
121	chr22	36351210	36351710	501	*	8.62	9.44	6.51	2.93	9.17e-09	4.1e-06
122	chr5	139697408	139697908	501	*	8.44	9.24	6.45	2.79	9.75e-09	4.33e-06
123	chr8	140512040	140512540	501	*	6.82	7.72	3.86	3.86	1.01e-08	4.44e-06
124	chr20	25361760	25362260	501	*	7.3	4.65	8.18	-3.53	1.02e-08	4.45e-06
125	chr3	193834837	193835337	501	*	6.05	0.94	7.02	-6.08	1.03e-08	4.45e-06
126	chr17	76132717	76133217	501	*	7.42	8.27	5.03	3.24	1.06e-08	4.53e-06
127	chr1	229230048	229230548	501	*	8.51	9.28	6.77	2.51	1.06e-08	4.53e-06
128	chr17	40554045	40554545	501	*	8.73	9.63	5.9	3.73	1.08e-08	4.55e-06
129	chr2	240434053	240434553	501	*	7.8	8.63	5.66	2.97	1.09e-08	4.56e-06
130	chr19	10252235	10252735	501	*	7.87	8.75	5.2	3.55	1.19e-08	4.95e-06
131	chr17	15886095	15886595	501	*	6.04	0.51	7.03	-6.52	1.21e-08	4.98e-06
132	chr15	68256619	68257119	501	*	7.98	8.85	5.49	3.36	1.24e-08	5.09e-06
133	chr1	160053973	160054473	501	*	7.21	8.12	4.19	3.93	1.31e-08	5.32e-06
134	chr12	121536695	121537195	501	*	6.24	7.23	0.28	6.95	1.32e-08	5.32e-06
135	chr17	1108291	1108791	501	*	7.45	8.35	4.62	3.72	1.45e-08	5.81e-06
136	chr11	747751	748251	501	*	8.76	9.46	7.37	2.09	1.52e-08	6.04e-06
137	chr15	69836241	69836741	501	*	6.07	7.05	0.28	6.78	1.6e-08	6.34e-06
138	chr19	5828568	5829068	501	*	7.17	8.09	3.9	4.19	1.7e-08	6.68e-06
139	chr7	157011055	157011555	501	*	8.83	9.6	7.08	2.52	1.77e-08	6.9e-06
140	chr13	109257626	109258126	501	*	7.17	4.47	8.05	-3.58	1.79e-08	6.92e-06
141	chr6	13614802	13615302	501	*	8.45	9.16	6.99	2.18	1.89e-08	7.25e-06
142	chr19	15828949	15829449	501	*	8.96	7.24	9.72	-2.48	1.93e-08	7.35e-06
143	chr19	23549747	23550247	501	*	8.95	7.48	9.67	-2.19	2.04e-08	7.71e-06
144	chr5	172983888	172984388	501	*	9.31	9.97	8.03	1.94	2.06e-08	7.74e-06
145	chr22	24555571	24556071	501	*	7.68	8.5	5.57	2.93	2.17e-08	8.11e-06
146	chr11	32893484	32893984	501	*	6.55	7.48	3.15	4.33	2.27e-08	8.43e-06
147	chr11	61733976	61734476	501	*	6.17	2.05	7.13	-5.07	2.42e-08	8.92e-06
148	chr3	149969823	149970323	501	*	7.31	8.15	5.05	3.11	2.45e-08	8.95e-06
149	chr19	1855959	1856459	501	*	6.59	7.56	2.02	5.55	2.56e-08	9.29e-06
150	chr2	219521790	219522290	501	*	6.94	7.83	4.18	3.65	2.59e-08	9.3e-06
151	chr11	76588304	76588804	501	*	6.1	0.85	7.08	-6.22	2.59e-08	9.3e-06
152	chr10	94545857	94546357	501	*	6.91	7.87	2.7	5.17	2.62e-08	9.33e-06
153	chr3	14212513	14213013	501	*	6.44	7.43	0.69	6.73	2.71e-08	9.56e-06
154	chr2	241558361	241558861	501	*	6.31	7.31	-0.31	7.62	2.75e-08	9.56e-06
155	chr13	19864328	19864828	501	*	9.67	10.34	8.38	1.96	2.75e-08	9.56e-06
156	chr7	99167010	99167510	501	*	6.1	-0.31	7.1	-7.4	2.75e-08	9.56e-06
157	chr20	372298	372798	501	*	7.53	5.18	8.38	-3.2	2.8e-08	9.67e-06
158	chr1	7783098	7783598	501	*	6.33	7.29	2.02	5.28	2.83e-08	9.71e-06
159	chr8	8478578	8479078	501	*	6.3	7.28	1.28	6	2.87e-08	9.77e-06
160	chr17	82385063	82385563	501	*	7.62	8.43	5.6	2.83	2.9e-08	9.82e-06
161	chr2	25197799	25198299	501	*	7.03	7.95	3.89	4.05	3.01e-08	1.01e-05
162	chr19	4402882	4403382	501	*	6.92	7.86	3.27	4.59	3.15e-08	1.05e-05
163	chr11	2211555	2212055	501	*	8.71	9.41	7.26	2.15	3.31e-08	1.1e-05
164	chr2	1416696	1417196	501	*	8.92	6.32	9.8	-3.49	3.37e-08	1.11e-05
165	chr20	37095873	37096373	501	*	7.86	8.7	5.65	3.05	3.39e-08	1.11e-05
166	chr17	79414682	79415182	501	*	5.92	0.16	6.9	-6.75	3.43e-08	1.12e-05
167	chr20	3173506	3174006	501	*	6.04	7.04	-0.31	7.35	3.54e-08	1.15e-05
168	chr10	97713051	97713551	501	*	6.51	7.45	2.68	4.77	3.62e-08	1.17e-05
169	chr8	143290838	143291338	501	*	6.25	7.24	-0.31	7.55	3.64e-08	1.17e-05
170	chr2	235514765	235515265	501	*	7.28	4.09	8.2	-4.11	3.73e-08	1.19e-05
171	chr10	128125875	128126375	501	*	7.38	8.24	4.94	3.31	3.83e-08	1.21e-05
172	chr19	10569005	10569505	501	*	7.22	8.08	4.88	3.2	3.88e-08	1.22e-05
173	chr19	19256421	19256921	501	*	8.9	7.54	9.59	-2.05	3.92e-08	1.23e-05
174	chr11	112797881	112798381	501	*	6.02	0.51	7.01	-6.5	4.04e-08	1.26e-05
175	chr19	42760764	42761264	501	*	8.89	7.07	9.67	-2.6	4.06e-08	1.26e-05
176	chr17	45171616	45172116	501	*	9.55	10.2	8.35	1.85	4.15e-08	1.28e-05
177	chr1	109619903	109620403	501	*	8.58	9.41	6.45	2.96	4.26e-08	1.3e-05
178	chr17	59838999	59839499	501	*	10.72	9.65	11.33	-1.68	4.38e-08	1.33e-05
179	chr2	240136478	240136978	501	*	5.99	6.98	0.27	6.71	4.42e-08	1.34e-05
180	chr1	5403995	5404495	501	*	9.03	7.5	9.76	-2.26	4.49e-08	1.35e-05
181	chr19	43026727	43027227	501	*	9.67	8.42	10.33	-1.91	4.53e-08	1.35e-05
182	chr2	239277338	239277838	501	*	6.39	7.36	1.7	5.66	4.54e-08	1.35e-05
183	chr17	7445121	7445621	501	*	8.05	8.83	6.26	2.57	4.65e-08	1.38e-05
184	chr15	75455305	75455805	501	*	7.8	8.59	5.91	2.68	4.77e-08	1.4e-05
185	chr9	136951869	136952369	501	*	6.01	7	-0.31	7.31	5.06e-08	1.48e-05
186	chr3	197555347	197555847	501	*	9.04	9.71	7.73	1.98	5.41e-08	1.57e-05
187	chr3	7978015	7978515	501	*	5.96	-0.31	6.95	-7.26	5.56e-08	1.61e-05
188	chr11	3022538	3023038	501	*	7.86	4.55	8.78	-4.24	5.67e-08	1.63e-05
189	chr11	64843014	64843514	501	*	9.05	9.79	7.43	2.36	5.81e-08	1.67e-05
190	chr3	124779782	124780282	501	*	6.13	-0.31	7.12	-7.43	5.94e-08	1.69e-05
191	chr12	47740834	47741334	501	*	8.18	8.95	6.45	2.49	6.15e-08	1.75e-05
192	chr4	40056945	40057445	501	*	8.12	8.86	6.56	2.29	6.34e-08	1.79e-05
193	chr12	53868091	53868591	501	*	9.32	8.19	9.95	-1.76	6.36e-08	1.79e-05
194	chr1	115710613	115711113	501	*	6.69	7.61	3.6	4.01	6.73e-08	1.88e-05
195	chr5	891968	892468	501	*	8.73	9.42	7.38	2.03	6.8e-08	1.88e-05
196	chr11	76445136	76445636	501	*	9.19	9.9	7.74	2.16	6.83e-08	1.88e-05
197	chr9	127977228	127977728	501	*	6.28	7.25	1.7	5.55	6.84e-08	1.88e-05
198	chr3	128274920	128275420	501	*	8.4	6.24	9.23	-3	6.93e-08	1.89e-05
199	chr1	241848218	241848718	501	*	7	7.87	4.42	3.45	6.96e-08	1.89e-05
200	chr3	48598477	48598977	501	*	5.97	0.85	6.95	-6.09	7.06e-08	1.91e-05
201	chr9	111965282	111965782	501	*	7.22	4.5	8.11	-3.61	7.33e-08	1.98e-05
202	chr7	148884837	148885337	501	*	8.19	8.91	6.66	2.25	7.5e-08	2.01e-05
203	chr2	234436955	234437455	501	*	8.17	8.99	6.09	2.91	7.73e-08	2.06e-05
204	chr5	180494394	180494894	501	*	6.09	7.06	1.86	5.2	8e-08	2.12e-05
205	chr22	41368272	41368772	501	*	5.97	6.96	-0.31	7.27	8.22e-08	2.17e-05
206	chr1	3612725	3613225	501	*	8.53	9.34	6.53	2.81	8.41e-08	2.21e-05
207	chr14	74611937	74612437	501	*	7.39	8.21	5.35	2.86	9.14e-08	2.39e-05
208	chr11	129316203	129316703	501	*	9.12	9.82	7.69	2.13	9.16e-08	2.39e-05
209	chr21	45415782	45416282	501	*	6.13	7.12	-0.31	7.43	9.27e-08	2.4e-05
210	chr3	41683258	41683758	501	*	8.84	7.26	9.58	-2.32	9.4e-08	2.42e-05
211	chr2	58112999	58113499	501	*	6.55	3.26	7.48	-4.22	9.77e-08	2.51e-05
212	chr6	159727784	159728284	501	*	7.22	8.06	4.92	3.15	9.81e-08	2.51e-05
213	chr20	44496252	44496752	501	*	9.3	8.14	9.93	-1.79	9.98e-08	2.54e-05
214	chr19	12775050	12775550	501	*	7.83	8.66	5.72	2.93	1.02e-07	2.57e-05
215	chr17	78214203	78214703	501	*	7.85	8.61	6.16	2.45	1.04e-07	2.61e-05
216	chr11	13667756	13668256	501	*	7.9	8.76	5.47	3.29	1.07e-07	2.69e-05
217	chrX	49184148	49184648	501	*	5.84	6.82	0.28	6.55	1.08e-07	2.71e-05
218	chr9	128730376	128730876	501	*	5.88	-0.31	6.87	-7.18	1.1e-07	2.72e-05
219	chr3	184378059	184378559	501	*	5.87	-0.31	6.86	-7.17	1.11e-07	2.73e-05
220	chr14	104752051	104752551	501	*	6.67	7.62	2.77	4.86	1.12e-07	2.74e-05
221	chr11	69432205	69432705	501	*	6.4	7.38	0.68	6.7	1.12e-07	2.74e-05
222	chr21	43700096	43700596	501	*	6.35	7.32	1.87	5.45	1.12e-07	2.74e-05
223	chr11	3188591	3189091	501	*	5.91	0.79	6.89	-6.1	1.17e-07	2.83e-05
224	chr21	36135131	36135631	501	*	7.89	8.64	6.23	2.4	1.18e-07	2.85e-05
225	chr2	241542381	241542881	501	*	5.93	6.89	1.5	5.4	1.2e-07	2.9e-05
226	chr21	43811473	43811973	501	*	6.5	7.43	3.01	4.42	1.22e-07	2.92e-05
227	chr9	96417919	96418419	501	*	9.09	9.8	7.64	2.16	1.23e-07	2.93e-05
228	chr17	27546435	27546935	501	*	6.92	7.82	3.98	3.84	1.27e-07	3.01e-05
229	chr17	36535024	36535524	501	*	9.81	10.39	8.81	1.58	1.29e-07	3.03e-05
230	chr2	238913872	238914372	501	*	5.85	-0.31	6.84	-7.15	1.29e-07	3.03e-05
231	chr19	49590480	49590980	501	*	8.86	9.55	7.51	2.04	1.29e-07	3.03e-05
232	chr3	58034514	58035014	501	*	7.09	7.98	4.39	3.59	1.34e-07	3.12e-05
233	chr18	11499746	11500246	501	*	8.66	7.2	9.37	-2.18	1.34e-07	3.12e-05
234	chr1	161390200	161390700	501	*	6.98	7.92	3.27	4.65	1.35e-07	3.12e-05
235	chr3	14619626	14620126	501	*	8.33	9.08	6.73	2.35	1.36e-07	3.14e-05
236	chr16	89343567	89344067	501	*	6.07	7.05	1.27	5.78	1.38e-07	3.17e-05
237	chrX	101623059	101623559	501	*	7.27	8.11	5.01	3.1	1.39e-07	3.18e-05
238	chr17	78365353	78365853	501	*	9.32	10.02	7.88	2.14	1.4e-07	3.18e-05
239	chr17	78313702	78314202	501	*	5.94	6.93	-0.31	7.24	1.43e-07	3.23e-05
240	chr1	246724348	246724848	501	*	5.88	6.87	-0.31	7.18	1.43e-07	3.23e-05
241	chr10	100998896	100999396	501	*	8.55	9.33	6.72	2.61	1.44e-07	3.23e-05
242	chr16	3106180	3106680	501	*	5.85	6.84	-0.31	7.15	1.51e-07	3.37e-05
243	chr21	29197245	29197745	501	*	7.08	4.15	7.98	-3.83	1.52e-07	3.38e-05
244	chr2	20091358	20091858	501	*	5.85	-0.31	6.84	-7.14	1.52e-07	3.38e-05
245	chrX	38804533	38805033	501	*	8.58	9.29	7.11	2.18	1.53e-07	3.39e-05
246	chr7	6729759	6730259	501	*	8.87	9.63	7.2	2.42	1.57e-07	3.45e-05
247	chr7	945085	945585	501	*	9.9	10.55	8.65	1.9	1.59e-07	3.48e-05
248	chr20	36468147	36468647	501	*	5.91	6.88	1.02	5.87	1.59e-07	3.48e-05
249	chr22	20116173	20116673	501	*	6.49	7.43	2.86	4.57	1.61e-07	3.5e-05
250	chr8	25380606	25381106	501	*	8.32	6.83	9.04	-2.21	1.62e-07	3.5e-05
251	chr12	6539900	6540400	501	*	7.69	8.46	5.94	2.53	1.64e-07	3.55e-05
252	chr1	1144350	1144850	501	*	8.2	8.98	6.37	2.61	1.66e-07	3.56e-05
253	chr17	76072561	76073061	501	*	7.52	8.32	5.56	2.77	1.67e-07	3.57e-05
254	chr20	64069982	64070482	501	*	5.96	1.28	6.93	-5.66	1.67e-07	3.57e-05
255	chr10	27155045	27155545	501	*	8.3	9.1	6.31	2.79	1.72e-07	3.64e-05
256	chr15	34238781	34239281	501	*	8.34	6.82	9.06	-2.24	1.72e-07	3.64e-05
257	chr17	9802274	9802774	501	*	7.12	4.8	7.97	-3.17	1.73e-07	3.65e-05
258	chr3	72088418	72088918	501	*	5.86	-0.31	6.85	-7.16	1.78e-07	3.74e-05
259	chr17	1762578	1763078	501	*	8.44	9.19	6.77	2.43	1.8e-07	3.76e-05
260	chr19	44613681	44614181	501	*	6.12	1.91	7.08	-5.17	1.81e-07	3.76e-05
261	chr18	23575313	23575813	501	*	5.78	0.51	6.76	-6.25	1.82e-07	3.78e-05
262	chr20	17887603	17888103	501	*	9.42	7.4	10.23	-2.83	1.83e-07	3.78e-05
263	chr7	491252	491752	501	*	9.65	10.38	8.06	2.32	1.87e-07	3.86e-05
264	chr17	50542902	50543402	501	*	8.56	9.29	6.99	2.3	1.94e-07	3.98e-05
265	chr19	46721934	46722434	501	*	6.44	7.39	2.6	4.79	1.97e-07	4.01e-05
266	chr10	11538934	11539434	501	*	5.93	-0.31	6.92	-7.23	1.97e-07	4.01e-05
267	chr4	140295191	140295691	501	*	6.1	7.08	0.28	6.81	1.98e-07	4.01e-05
268	chr11	6234106	6234606	501	*	7.56	8.37	5.56	2.81	1.98e-07	4.01e-05
269	chr17	41723739	41724239	501	*	5.79	-0.31	6.78	-7.09	1.99e-07	4.02e-05
270	chr11	47355747	47356247	501	*	6.4	2.85	7.34	-4.49	2.02e-07	4.05e-05
271	chr1	115179887	115180387	501	*	7.01	4.47	7.88	-3.41	2.03e-07	4.06e-05
272	chr17	5419077	5419577	501	*	9.04	9.74	7.63	2.11	2.06e-07	4.06e-05
273	chrX	34413366	34413866	501	*	6.1	-0.31	7.09	-7.4	2.07e-07	4.06e-05
274	chr9	131591759	131592259	501	*	5.78	-0.31	6.77	-7.07	2.07e-07	4.06e-05
275	chr16	1913930	1914430	501	*	6.02	7	1.28	5.72	2.07e-07	4.06e-05
276	chr16	11201837	11202337	501	*	8.08	8.82	6.5	2.32	2.08e-07	4.06e-05
277	chr12	100142369	100142869	501	*	8.27	9.03	6.53	2.51	2.08e-07	4.06e-05
278	chr1	113905547	113906047	501	*	6.8	7.75	3.02	4.73	2.17e-07	4.22e-05
279	chr2	174248039	174248539	501	*	8.23	8.94	6.77	2.17	2.18e-07	4.22e-05
280	chr7	100693230	100693730	501	*	7.96	8.72	6.26	2.45	2.2e-07	4.26e-05
281	chr19	45722077	45722577	501	*	8.59	7.29	9.27	-1.98	2.3e-07	4.4e-05
282	chr8	142181413	142181913	501	*	8.22	8.94	6.71	2.23	2.31e-07	4.4e-05
283	chr7	23273088	23273588	501	*	6.52	7.44	3.33	4.11	2.32e-07	4.4e-05
284	chrX	68895133	68895633	501	*	7.09	7.95	4.64	3.31	2.33e-07	4.4e-05
285	chr20	3777648	3778148	501	*	6.81	7.7	4.08	3.62	2.33e-07	4.4e-05
286	chr1	234731784	234732284	501	*	7.53	8.38	5.21	3.16	2.33e-07	4.4e-05
287	chr2	64989248	64989748	501	*	7.12	8	4.49	3.5	2.33e-07	4.4e-05
288	chr12	118136299	118136799	501	*	7.98	8.72	6.4	2.32	2.45e-07	4.6e-05
289	chr22	48114031	48114531	501	*	6.23	1.99	7.19	-5.2	2.47e-07	4.62e-05
290	chr19	10928811	10929311	501	*	5.87	6.86	-0.31	7.17	2.55e-07	4.77e-05
291	chr8	141279939	141280439	501	*	6.75	7.63	4.12	3.51	2.6e-07	4.82e-05
292	chr19	10283489	10283989	501	*	7.94	8.76	5.92	2.84	2.6e-07	4.82e-05
293	chr9	120875780	120876280	501	*	8.39	9.08	6.98	2.1	2.69e-07	4.96e-05
294	chr1	32651153	32651653	501	*	8.64	9.34	7.25	2.09	2.69e-07	4.96e-05
295	chr9	136343471	136343971	501	*	6.19	7.16	1.5	5.66	2.71e-07	4.96e-05
296	chr22	30890250	30890750	501	*	5.94	-0.31	6.93	-7.23	2.71e-07	4.96e-05
297	chr10	12726703	12727203	501	*	6.86	7.76	3.94	3.82	2.73e-07	4.99e-05
298	chr20	47392338	47392838	501	*	9.72	8.59	10.34	-1.75	2.76e-07	5.02e-05
299	chr5	55933515	55934015	501	*	5.74	-0.31	6.73	-7.03	2.79e-07	5.03e-05
300	chr18	78540648	78541148	501	*	5.73	-0.31	6.72	-7.03	2.79e-07	5.03e-05
301	chr9	95772207	95772707	501	*	7.96	8.74	6.13	2.61	2.79e-07	5.03e-05
302	chr2	231185813	231186313	501	*	5.74	-0.31	6.73	-7.04	2.82e-07	5.05e-05
303	chr12	89351662	89352162	501	*	10.96	9.88	11.57	-1.68	2.84e-07	5.07e-05
304	chr4	173167988	173168488	501	*	6.06	7.02	1.86	5.15	2.88e-07	5.14e-05
305	chr17	19014173	19014673	501	*	5.83	6.82	-0.31	7.13	2.95e-07	5.23e-05
306	chr19	48363305	48363805	501	*	8.49	9.21	6.98	2.23	2.96e-07	5.23e-05
307	chr2	106119067	106119567	501	*	6.63	7.57	2.86	4.71	3.02e-07	5.29e-05
308	chr8	23083954	23084454	501	*	7.27	8.18	4.16	4.03	3.03e-07	5.29e-05
309	chr2	241882093	241882593	501	*	6.59	7.51	3.33	4.18	3.03e-07	5.29e-05
310	chr11	68017381	68017881	501	*	8.36	9.08	6.89	2.19	3.03e-07	5.29e-05
311	chr1	59673245	59673745	501	*	7.75	5.05	8.64	-3.59	3.06e-07	5.32e-05
312	chr7	455272	455772	501	*	8.5	9.21	7.05	2.16	3.08e-07	5.32e-05
313	chr8	21885535	21886035	501	*	5.74	6.73	-0.31	7.04	3.08e-07	5.32e-05
314	chr1	20486398	20486898	501	*	6.72	7.63	3.77	3.85	3.13e-07	5.4e-05
315	chr20	53839492	53839992	501	*	6.38	3.24	7.3	-4.06	3.17e-07	5.45e-05
316	chr2	135875804	135876304	501	*	8.05	8.88	5.93	2.95	3.18e-07	5.45e-05
317	chr17	57357146	57357646	501	*	7.7	8.48	5.89	2.6	3.21e-07	5.48e-05
318	chr19	8391564	8392064	501	*	5.72	-0.31	6.71	-7.02	3.22e-07	5.48e-05
319	chr7	157527664	157528164	501	*	5.71	-0.31	6.7	-7.01	3.23e-07	5.49e-05
320	chr1	13699847	13700347	501	*	6.12	7.08	1.86	5.22	3.26e-07	5.52e-05
321	chr16	67246850	67247350	501	*	7.75	8.51	6.04	2.47	3.3e-07	5.57e-05
322	chr2	47656280	47656780	501	*	5.73	0.16	6.71	-6.56	3.32e-07	5.59e-05
323	chr7	73647368	73647868	501	*	8.48	9.17	7.09	2.08	3.33e-07	5.59e-05
324	chr17	78360397	78360897	501	*	7.26	8.09	5.1	2.99	3.34e-07	5.59e-05
325	chr7	435816	436316	501	*	9.27	9.88	8.23	1.65	3.44e-07	5.73e-05
326	chr1	175000125	175000625	501	*	7.18	8.01	5.03	2.98	3.47e-07	5.76e-05
327	chr21	43864128	43864628	501	*	5.77	6.75	0.27	6.49	3.48e-07	5.76e-05
328	chr14	105491305	105491805	501	*	6.01	6.98	1.49	5.5	3.49e-07	5.76e-05
329	chr12	124422872	124423372	501	*	7.83	8.6	6.06	2.54	3.66e-07	6.02e-05
330	chr3	126678962	126679462	501	*	6.36	7.32	2.16	5.16	3.75e-07	6.16e-05
331	chr13	99954525	99955025	501	*	5.76	-0.31	6.75	-7.05	3.77e-07	6.16e-05
332	chr4	39698152	39698652	501	*	8.47	9.25	6.63	2.62	3.8e-07	6.21e-05
333	chr17	4796170	4796670	501	*	8.25	9.02	6.46	2.56	3.88e-07	6.31e-05
334	chr17	73262019	73262519	501	*	7.83	8.57	6.19	2.38	3.92e-07	6.35e-05
335	chr6	36319999	36320499	501	*	5.78	6.76	0.68	6.07	3.95e-07	6.39e-05
336	chr4	1721844	1722344	501	*	7.23	8.18	3.4	4.78	3.97e-07	6.4e-05
337	chr4	88158498	88158998	501	*	5.71	6.7	-0.31	7.01	4.01e-07	6.44e-05
338	chr1	25430182	25430682	501	*	8.16	8.87	6.69	2.18	4.13e-07	6.63e-05
339	chr4	17494581	17495081	501	*	5.94	2.01	6.89	-4.88	4.17e-07	6.63e-05
340	chr7	129831605	129832105	501	*	8.97	7.71	9.63	-1.92	4.17e-07	6.63e-05
341	chr22	43835197	43835697	501	*	6.39	7.34	2.49	4.85	4.18e-07	6.63e-05
342	chr22	27821481	27821981	501	*	6.03	7.01	1.28	5.73	4.35e-07	6.89e-05
343	chr17	40288048	40288548	501	*	7.58	8.4	5.46	2.94	4.37e-07	6.91e-05
344	chr7	157845651	157846151	501	*	6.17	1.66	7.14	-5.48	4.53e-07	7.13e-05
345	chr2	85294273	85294773	501	*	6.36	2.23	7.32	-5.09	4.67e-07	7.33e-05
346	chr2	98178729	98179229	501	*	5.65	-0.31	6.64	-6.95	4.75e-07	7.44e-05
347	chr19	48634887	48635387	501	*	9.71	10.28	8.76	1.52	4.78e-07	7.47e-05
348	chr11	62726297	62726797	501	*	6.88	7.76	4.18	3.58	4.88e-07	7.58e-05
349	chr2	240703442	240703942	501	*	5.72	6.7	0.68	6.01	4.88e-07	7.58e-05
350	chr1	54764095	54764595	501	*	7.92	8.71	6.07	2.64	4.94e-07	7.65e-05
351	chr12	123070521	123071021	501	*	5.63	0.51	6.61	-6.1	5.09e-07	7.85e-05
352	chr1	225817149	225817649	501	*	8.36	9.05	7.02	2.03	5.12e-07	7.87e-05
353	chr12	114738983	114739483	501	*	5.71	-0.31	6.7	-7.01	5.16e-07	7.91e-05
354	chr6	34241628	34242128	501	*	5.67	-0.31	6.66	-6.97	5.26e-07	8.05e-05
355	chr1	39632586	39633086	501	*	7.63	8.43	5.69	2.74	5.33e-07	8.13e-05
356	chr17	16439093	16439593	501	*	8.64	9.37	7.09	2.28	5.41e-07	8.23e-05
357	chr2	170929557	170930057	501	*	7.93	8.8	5.4	3.4	5.49e-07	8.31e-05
358	chr5	134524753	134525253	501	*	8.3	8.98	6.99	1.99	5.5e-07	8.31e-05
359	chr3	184711451	184711951	501	*	9.26	9.91	8.06	1.85	5.55e-07	8.37e-05
360	chr5	116545160	116545660	501	*	5.71	-0.31	6.7	-7.01	5.58e-07	8.39e-05
361	chr12	53048142	53048642	501	*	8.36	9.08	6.87	2.21	5.64e-07	8.45e-05
362	chr17	73311378	73311878	501	*	8.16	8.87	6.68	2.19	5.68e-07	8.49e-05
363	chr7	155820256	155820756	501	*	5.62	-0.31	6.61	-6.92	5.69e-07	8.49e-05
364	chr11	549407	549907	501	*	7.63	8.46	5.44	3.02	5.73e-07	8.53e-05
365	chr7	150368172	150368672	501	*	9.36	10	8.2	1.8	5.75e-07	8.54e-05
366	chrX	16869876	16870376	501	*	6.89	7.75	4.39	3.37	5.77e-07	8.54e-05
367	chr13	108923259	108923759	501	*	5.63	-0.31	6.61	-6.92	5.81e-07	8.57e-05
368	chr5	138466098	138466598	501	*	9.1	7.61	9.82	-2.2	5.85e-07	8.61e-05
369	chr15	59276004	59276504	501	*	8.34	6.96	9.03	-2.06	5.97e-07	8.76e-05
370	chr16	67966281	67966781	501	*	8.96	9.69	7.4	2.29	6.06e-07	8.85e-05
371	chr17	82332498	82332998	501	*	9.38	10.1	7.87	2.23	6.06e-07	8.85e-05
372	chr9	129702962	129703462	501	*	8.51	9.18	7.21	1.97	6.12e-07	8.91e-05
373	chr9	108668312	108668812	501	*	5.73	1.45	6.69	-5.25	6.23e-07	9.04e-05
374	chr14	69151659	69152159	501	*	6.66	7.59	3.34	4.25	6.29e-07	9.11e-05
375	chr17	65594473	65594973	501	*	8.58	9.36	6.72	2.64	6.36e-07	9.18e-05
376	chr1	3566000	3566500	501	*	7.37	8.2	5.15	3.05	6.39e-07	9.19e-05
377	chr11	44466247	44466747	501	*	5.62	-0.31	6.61	-6.91	6.4e-07	9.19e-05
378	chr18	74517004	74517504	501	*	5.7	6.69	-0.31	7	6.5e-07	9.32e-05
379	chr21	36587577	36588077	501	*	5.86	-0.31	6.85	-7.16	6.63e-07	9.47e-05
380	chr1	101235928	101236428	501	*	6.57	3.82	7.45	-3.63	6.69e-07	9.54e-05
381	chr11	9756336	9756836	501	*	6.18	7.14	1.87	5.28	6.71e-07	9.54e-05
382	chr6	83193246	83193746	501	*	7.44	8.23	5.56	2.67	6.73e-07	9.55e-05
383	chr1	181646834	181647334	501	*	5.88	1.03	6.85	-5.83	6.89e-07	9.74e-05
384	chr1	202212863	202213363	501	*	5.59	6.57	0.28	6.29	7.02e-07	9.9e-05
385	chrX	116280577	116281077	501	*	6.73	3.29	7.66	-4.37	7.08e-07	9.96e-05
386	chr3	126684341	126684841	501	*	8.11	8.89	6.31	2.57	7.27e-07	0.000102
387	chr11	61429411	61429911	501	*	8.66	9.36	7.22	2.14	7.27e-07	0.000102
388	chr19	2462285	2462785	501	*	8.02	8.76	6.42	2.34	7.27e-07	0.000102
389	chr11	69094339	69094839	501	*	7.46	8.32	5.07	3.24	7.37e-07	0.000103
390	chr16	89115216	89115716	501	*	7.51	8.34	5.29	3.05	7.41e-07	0.000103
391	chr1	111856281	111856781	501	*	5.57	-0.31	6.56	-6.87	7.97e-07	0.00011
392	chr5	105725849	105726349	501	*	5.94	1.03	6.92	-5.89	8.04e-07	0.000111
393	chr1	30741585	30742085	501	*	8.77	9.42	7.55	1.87	8.18e-07	0.000113
394	chr9	134178656	134179156	501	*	5.61	0.51	6.59	-6.08	8.37e-07	0.000115
395	chr2	23669632	23670132	501	*	5.61	-0.31	6.6	-6.91	8.4e-07	0.000115
396	chr20	5056147	5056647	501	*	5.61	-0.31	6.6	-6.91	8.5e-07	0.000116
397	chr9	105782773	105783273	501	*	5.63	6.6	0.69	5.91	8.52e-07	0.000116
398	chr16	48453210	48453710	501	*	5.57	-0.31	6.56	-6.87	8.76e-07	0.000119
399	chr7	158081182	158081682	501	*	5.55	-0.31	6.54	-6.85	8.88e-07	0.00012
400	chr1	3772720	3773220	501	*	5.58	6.56	-0.31	6.88	8.93e-07	0.000121
401	chr12	2341342	2341842	501	*	5.61	-0.31	6.6	-6.91	9.07e-07	0.000122
402	chr7	73769730	73770230	501	*	7.67	8.5	5.54	2.96	9.07e-07	0.000122
403	chr2	27735793	27736293	501	*	7.68	8.5	5.57	2.94	9.3e-07	0.000125
404	chr2	172009058	172009558	501	*	7.29	5.22	8.11	-2.89	9.7e-07	0.00013
405	chr16	87844184	87844684	501	*	7.57	8.38	5.56	2.83	9.78e-07	0.000131
406	chr22	42304135	42304635	501	*	6.44	7.34	3.59	3.74	9.86e-07	0.000131
407	chr19	41421904	41422404	501	*	5.63	6.6	0.69	5.91	9.87e-07	0.000131
408	chr2	239226942	239227442	501	*	8.72	9.4	7.4	1.99	9.9e-07	0.000131
409	chr8	37903938	37904438	501	*	8.53	7.32	9.18	-1.86	9.92e-07	0.000131
410	chr17	4498116	4498616	501	*	8.56	9.2	7.38	1.82	1e-06	0.000132
411	chr19	12734196	12734696	501	*	8.17	8.88	6.7	2.18	1.01e-06	0.000133
412	chr9	131371721	131372221	501	*	5.59	6.57	0.27	6.3	1.02e-06	0.000134
413	chr16	74667283	74667783	501	*	7.07	7.96	4.36	3.6	1.02e-06	0.000134
414	chr12	111435249	111435749	501	*	8.14	8.94	6.25	2.68	1.03e-06	0.000134
415	chr17	7204747	7205247	501	*	6.3	7.22	3.15	4.07	1.03e-06	0.000134
416	chr16	89686663	89687163	501	*	6.02	6.99	1.5	5.49	1.06e-06	0.000137
417	chr10	4148875	4149375	501	*	7.73	6.15	8.46	-2.31	1.07e-06	0.000139
418	chr2	231924453	231924953	501	*	5.6	-0.31	6.59	-6.89	1.08e-06	0.00014
419	chr8	27633224	27633724	501	*	6.49	7.39	3.64	3.74	1.08e-06	0.00014
420	chr17	76530735	76531235	501	*	8.51	6.83	9.27	-2.44	1.11e-06	0.000143
421	chr20	41781822	41782322	501	*	5.55	6.54	-0.31	6.85	1.13e-06	0.000146
422	chr22	35399988	35400488	501	*	7.7	8.54	5.44	3.11	1.14e-06	0.000146
423	chr18	10453687	10454187	501	*	8.08	8.79	6.6	2.19	1.15e-06	0.000147
424	chr5	31988202	31988702	501	*	6.12	2.58	7.06	-4.48	1.15e-06	0.000147
425	chr11	61792193	61792693	501	*	9.97	10.53	9.04	1.49	1.16e-06	0.000147
426	chr13	27424839	27425339	501	*	10.13	10.66	9.26	1.4	1.16e-06	0.000148
427	chr22	24966225	24966725	501	*	5.78	6.76	0.28	6.49	1.16e-06	0.000148
428	chr18	46098089	46098589	501	*	5.63	6.61	-0.31	6.93	1.18e-06	0.000149
429	chr1	110463372	110463872	501	*	6.33	7.25	3.27	3.97	1.19e-06	0.00015
430	chr6	41038891	41039391	501	*	5.69	0.85	6.66	-5.81	1.24e-06	0.000156
431	chr20	62646063	62646563	501	*	6.8	7.72	3.6	4.12	1.24e-06	0.000156
432	chr2	170692445	170692945	501	*	5.91	6.9	-0.31	7.21	1.26e-06	0.000159
433	chr20	61047179	61047679	501	*	5.51	-0.31	6.49	-6.8	1.27e-06	0.000159
434	chr1	43320910	43321410	501	*	5.75	-0.31	6.74	-7.05	1.31e-06	0.000163
435	chr13	20168094	20168594	501	*	8.46	9.19	6.9	2.29	1.31e-06	0.000163
436	chr12	120468719	120469219	501	*	6.4	7.38	1.28	6.1	1.31e-06	0.000163
437	chr10	75233172	75233672	501	*	6.07	7.03	1.87	5.16	1.31e-06	0.000163
438	chr13	60396578	60397078	501	*	8.17	8.87	6.76	2.12	1.32e-06	0.000164
439	chr9	136409999	136410499	501	*	7.34	8.14	5.42	2.72	1.33e-06	0.000164
440	chr17	65278722	65279222	501	*	8.51	9.17	7.25	1.92	1.35e-06	0.000167
441	chrX	15674940	15675440	501	*	9.17	9.86	7.81	2.05	1.37e-06	0.000168
442	chr8	42202872	42203372	501	*	5.61	6.6	-0.31	6.91	1.38e-06	0.000169
443	chr2	112010826	112011326	501	*	5.54	-0.31	6.52	-6.83	1.38e-06	0.000169
444	chr2	186486182	186486682	501	*	8.64	9.3	7.37	1.93	1.38e-06	0.000169
445	chr17	58692552	58693052	501	*	7.57	8.42	5.17	3.25	1.4e-06	0.000171
446	chr10	100987146	100987646	501	*	7.08	7.99	4.05	3.94	1.42e-06	0.000173
447	chr22	24221432	24221932	501	*	5.47	-0.31	6.46	-6.76	1.43e-06	0.000173
448	chr14	77498417	77498917	501	*	6.29	7.23	2.7	4.54	1.45e-06	0.000175
449	chr16	87552038	87552538	501	*	7.22	8.04	5.08	2.96	1.46e-06	0.000176
450	chr22	24969971	24970471	501	*	6.31	7.24	2.94	4.3	1.47e-06	0.000177
451	chr19	44524703	44525203	501	*	5.49	-0.31	6.48	-6.79	1.47e-06	0.000177
452	chr9	132226766	132227266	501	*	5.48	-0.31	6.46	-6.77	1.48e-06	0.000177
453	chr21	35207043	35207543	501	*	5.7	-0.31	6.69	-7	1.49e-06	0.000178
454	chrX	374671	375171	501	*	6.27	2.17	7.23	-5.06	1.5e-06	0.000179
455	chr8	95223211	95223711	501	*	5.63	-0.31	6.61	-6.92	1.55e-06	0.000184
456	chr11	911097	911597	501	*	6.63	7.5	4.01	3.49	1.55e-06	0.000184
457	chr8	100335690	100336190	501	*	7.48	5.71	8.25	-2.54	1.56e-06	0.000185
458	chr2	112728730	112729230	501	*	5.48	-0.31	6.47	-6.78	1.61e-06	0.000191
459	chr7	100100870	100101370	501	*	9.71	10.38	8.41	1.97	1.62e-06	0.000191
460	chr2	164841068	164841568	501	*	6.33	7.29	2	5.29	1.62e-06	0.000191
461	chr15	66931960	66932460	501	*	6.37	7.29	3.15	4.13	1.62e-06	0.000191
462	chr17	751557	752057	501	*	6.92	7.8	4.36	3.44	1.63e-06	0.000191
463	chr1	110339433	110339933	501	*	8.91	9.69	7.06	2.63	1.64e-06	0.000191
464	chr7	128222283	128222783	501	*	5.59	6.58	-0.31	6.89	1.64e-06	0.000192
465	chr9	133992898	133993398	501	*	8.07	8.81	6.45	2.35	1.67e-06	0.000195
466	chr11	57667903	57668403	501	*	8.03	8.72	6.62	2.1	1.68e-06	0.000196
467	chr7	51315781	51316281	501	*	11.08	11.64	10.16	1.48	1.71e-06	0.000198
468	chr2	240560438	240560938	501	*	6.59	7.47	3.93	3.54	1.71e-06	0.000198
469	chr19	51461483	51461983	501	*	5.46	0.16	6.45	-6.29	1.71e-06	0.000198
470	chr2	28451814	28452314	501	*	5.64	1.34	6.6	-5.26	1.72e-06	0.000198
471	chr19	2544095	2544595	501	*	9.11	9.73	7.98	1.75	1.78e-06	0.000204
472	chr7	134316458	134316958	501	*	7.66	8.45	5.75	2.7	1.78e-06	0.000204
473	chr9	34048997	34049497	501	*	8.52	9.36	6.29	3.07	1.8e-06	0.000206
474	chr15	98646999	98647499	501	*	6.02	6.95	2.59	4.36	1.8e-06	0.000206
475	chr9	133347322	133347822	501	*	7.27	8.12	4.99	3.13	1.86e-06	0.000212
476	chr20	23420746	23421246	501	*	7.88	8.64	6.21	2.42	1.87e-06	0.000213
477	chr4	177442172	177442672	501	*	6.56	7.48	3.34	4.14	1.88e-06	0.000213
478	chr10	112183608	112184108	501	*	6.03	6.99	1.68	5.31	1.91e-06	0.000216
479	chr7	51317133	51317633	501	*	8.14	8.84	6.73	2.11	1.91e-06	0.000216
480	chr22	30423330	30423830	501	*	9.66	10.24	8.69	1.55	1.91e-06	0.000216
481	chr22	33074205	33074705	501	*	5.61	0.85	6.59	-5.73	1.91e-06	0.000216
482	chr9	97698619	97699119	501	*	8.51	9.22	7.05	2.17	1.94e-06	0.000218
483	chr1	2098067	2098567	501	*	8.54	7.2	9.22	-2.02	1.98e-06	0.000222
484	chr17	7823335	7823835	501	*	5.84	-0.31	6.83	-7.14	2.01e-06	0.000225
485	chr18	48933398	48933898	501	*	7.2	8.01	5.19	2.82	2.03e-06	0.000226
486	chr7	44240048	44240548	501	*	5.5	0.16	6.49	-6.33	2.03e-06	0.000226
487	chr3	138804830	138805330	501	*	5.48	-0.31	6.47	-6.77	2.08e-06	0.000231
488	chr17	65524121	65524621	501	*	9	9.66	7.71	1.95	2.1e-06	0.000232
489	chr17	45584319	45584819	501	*	8.77	9.45	7.44	2.01	2.1e-06	0.000232
490	chr10	124801834	124802334	501	*	7.63	8.39	5.92	2.47	2.11e-06	0.000232
491	chr1	149636386	149636886	501	*	8.59	7.28	9.27	-1.99	2.11e-06	0.000232
492	chr21	46458101	46458601	501	*	8.25	8.97	6.73	2.24	2.11e-06	0.000232
493	chr21	39385206	39385706	501	*	7.05	7.91	4.64	3.27	2.11e-06	0.000232
494	chr10	17216675	17217175	501	*	8.72	7.45	9.38	-1.93	2.16e-06	0.000236
495	chr19	7098768	7099268	501	*	5.59	1.03	6.56	-5.53	2.16e-06	0.000236
496	chr10	63664519	63665019	501	*	5.79	6.78	-0.31	7.1	2.17e-06	0.000237
497	chr7	99918988	99919488	501	*	8.38	9.05	7.08	1.98	2.28e-06	0.000249
498	chr5	1654198	1654698	501	*	5.43	6.41	-0.31	6.72	2.32e-06	0.000252
499	chr15	99931941	99932441	501	*	5.39	-0.31	6.38	-6.69	2.33e-06	0.000253
500	chr11	62646158	62646658	501	*	8.52	9.18	7.28	1.91	2.36e-06	0.000256
501	chr22	45071541	45072041	501	*	6.23	7.17	2.6	4.57	2.38e-06	0.000257
502	chr16	68239827	68240327	501	*	5.47	6.45	-0.31	6.76	2.43e-06	0.000263
503	chr5	177996462	177996962	501	*	5.43	0.39	6.4	-6.02	2.46e-06	0.000265
504	chr2	151410140	151410640	501	*	8.82	9.5	7.52	1.98	2.47e-06	0.000265
505	chr14	99591060	99591560	501	*	5.57	6.54	1.01	5.52	2.47e-06	0.000265
506	chr20	62667069	62667569	501	*	9.13	9.74	8.04	1.7	2.48e-06	0.000265
507	chr12	49130913	49131413	501	*	9.54	10.11	8.59	1.52	2.49e-06	0.000266
508	chrX	52346312	52346812	501	*	8.1	6.77	8.78	-2.01	2.51e-06	0.000268
509	chr1	45583910	45584410	501	*	7.83	8.56	6.25	2.31	2.53e-06	0.00027
510	chr11	119030305	119030805	501	*	7.84	8.63	5.94	2.69	2.54e-06	0.00027
511	chr3	127168179	127168679	501	*	5.36	0.16	6.34	-6.19	2.55e-06	0.00027
512	chr12	3002407	3002907	501	*	5.53	0.39	6.51	-6.12	2.56e-06	0.000271
513	chr7	30866091	30866591	501	*	5.55	-0.31	6.54	-6.85	2.57e-06	0.000271
514	chr7	99201348	99201848	501	*	6.44	3.74	7.32	-3.58	2.59e-06	0.000272
515	chr1	36156514	36157014	501	*	6.04	6.99	2.15	4.83	2.59e-06	0.000272
516	chr17	78968228	78968728	501	*	5.33	0.16	6.31	-6.15	2.61e-06	0.000274
517	chr12	51025774	51026274	501	*	8.92	9.62	7.55	2.07	2.62e-06	0.000274
518	chr14	99612328	99612828	501	*	5.45	6.44	-0.31	6.75	2.62e-06	0.000274
519	chr11	77211379	77211879	501	*	5.43	-0.31	6.41	-6.72	2.64e-06	0.000275
520	chr2	26806067	26806567	501	*	6.83	4.5	7.68	-3.18	2.64e-06	0.000275
521	chr11	93444064	93444564	501	*	7.39	8.22	5.24	2.98	2.67e-06	0.000277
522	chr20	54131693	54132193	501	*	8.82	7.48	9.51	-2.03	2.67e-06	0.000277
523	chr17	4950214	4950714	501	*	8.68	9.35	7.41	1.94	2.69e-06	0.000278
524	chr1	162822651	162823151	501	*	5.41	-0.31	6.39	-6.7	2.7e-06	0.000279
525	chr11	77067317	77067817	501	*	6.37	7.28	3.27	4.01	2.73e-06	0.000282
526	chr9	136959551	136960051	501	*	7.3	8.09	5.4	2.69	2.76e-06	0.000285
527	chr18	50001006	50001506	501	*	6.99	4.78	7.83	-3.05	2.79e-06	0.000286
528	chr10	124042528	124043028	501	*	5.64	6.6	1.28	5.33	2.81e-06	0.000288
529	chr3	50358497	50358997	501	*	8.24	8.92	6.91	2	2.89e-06	0.000295
530	chr19	43636299	43636799	501	*	8.52	9.22	7.12	2.11	2.89e-06	0.000295
531	chrX	118823517	118824017	501	*	5.68	6.65	1.27	5.38	2.9e-06	0.000296
532	chr2	98827904	98828404	501	*	6.78	4.21	7.66	-3.44	2.91e-06	0.000297
533	chr2	174023759	174024259	501	*	5.73	-0.31	6.72	-7.03	2.93e-06	0.000297
534	chr2	120804345	120804845	501	*	5.77	1.21	6.74	-5.53	2.94e-06	0.000298
535	chr19	47095813	47096313	501	*	5.35	-0.31	6.33	-6.64	2.95e-06	0.000298
536	chr20	62953721	62954221	501	*	8.12	8.8	6.78	2.02	3.02e-06	0.000305
537	chr3	38459248	38459748	501	*	8.25	8.99	6.6	2.39	3.04e-06	0.000306
538	chr7	101394704	101395204	501	*	7.66	8.46	5.72	2.74	3.04e-06	0.000306
539	chr21	36700932	36701432	501	*	7.81	8.57	6.1	2.47	3.05e-06	0.000306
540	chr3	192893280	192893780	501	*	8.43	7.04	9.12	-2.08	3.09e-06	0.000309
541	chr6	169167345	169167845	501	*	5.54	0.16	6.53	-6.37	3.11e-06	0.000311
542	chr22	37676190	37676690	501	*	6.94	7.8	4.53	3.27	3.11e-06	0.000311
543	chr5	1113241	1113741	501	*	8.92	9.56	7.74	1.82	3.12e-06	0.000311
544	chr10	97497790	97498290	501	*	8.03	8.88	5.69	3.18	3.13e-06	0.000311
545	chr3	7976756	7977256	501	*	6.04	1.96	7	-5.04	3.13e-06	0.000312
546	chr3	10026228	10026728	501	*	7.15	8.05	4.28	3.77	3.23e-06	0.00032
547	chr17	7280843	7281343	501	*	8.67	9.34	7.39	1.94	3.27e-06	0.000324
548	chr16	30650915	30651415	501	*	7.61	8.37	5.91	2.46	3.28e-06	0.000324
549	chr2	152098008	152098508	501	*	7.71	6.12	8.44	-2.32	3.28e-06	0.000324
550	chr16	77190079	77190579	501	*	6.91	7.85	3.4	4.45	3.32e-06	0.000327
551	chr2	11159014	11159514	501	*	5.99	1.73	6.95	-5.23	3.35e-06	0.00033
552	chr17	47949646	47950146	501	*	8.18	6.76	8.88	-2.12	3.39e-06	0.000333
553	chr17	74446789	74447289	501	*	6.06	7.01	2.02	5	3.4e-06	0.000333
554	chr11	95298179	95298679	501	*	5.35	6.34	-0.31	6.65	3.41e-06	0.000333
555	chr17	78186659	78187159	501	*	6.78	7.72	3.16	4.56	3.44e-06	0.000336
556	chr11	45017031	45017531	501	*	5.36	6.35	-0.31	6.66	3.45e-06	0.000336
557	chr2	25209359	25209859	501	*	7.95	8.65	6.55	2.1	3.47e-06	0.000338
558	chr2	109433888	109434388	501	*	5.76	1.21	6.73	-5.53	3.48e-06	0.000338
559	chr15	75638657	75639157	501	*	5.74	6.72	0.28	6.44	3.52e-06	0.000341
560	chr8	125430752	125431252	501	*	8.22	6.95	8.88	-1.93	3.54e-06	0.000342
561	chr6	36678179	36678679	501	*	6.12	7.03	3.08	3.95	3.55e-06	0.000342
562	chr8	8385087	8385587	501	*	7.39	5.4	8.2	-2.8	3.55e-06	0.000342
563	chr17	48916048	48916548	501	*	6.59	3.24	7.52	-4.28	3.55e-06	0.000342
564	chr1	161744302	161744802	501	*	5.35	0.39	6.32	-5.94	3.59e-06	0.000345
565	chr5	160118971	160119471	501	*	7.44	8.25	5.42	2.82	3.6e-06	0.000345
566	chr11	95790336	95790836	501	*	10.09	10.63	9.2	1.43	3.61e-06	0.000345
567	chr17	10229429	10229929	501	*	5.53	0.16	6.51	-6.36	3.62e-06	0.000346
568	chr2	98569693	98570193	501	*	5.3	-0.31	6.28	-6.59	3.65e-06	0.000348
569	chrX	48605945	48606445	501	*	5.45	6.43	0.69	5.73	3.68e-06	0.00035
570	chr17	8189183	8189683	501	*	7.29	8.1	5.26	2.84	3.77e-06	0.000358
571	chr10	102917590	102918090	501	*	7.39	8.15	5.66	2.49	3.78e-06	0.000358
572	chr2	207711807	207712307	501	*	7.8	8.51	6.33	2.18	3.78e-06	0.000358
573	chr19	6659785	6660285	501	*	5.45	-0.31	6.43	-6.74	3.89e-06	0.000367
574	chr4	8048989	8049489	501	*	5.52	1.03	6.48	-5.46	3.89e-06	0.000367
575	chr2	43227013	43227513	501	*	8.51	9.17	7.24	1.93	3.92e-06	0.000369
576	chr10	724381	724881	501	*	5.78	1.57	6.75	-5.18	3.93e-06	0.00037
577	chr4	139301435	139301935	501	*	8.52	9.24	7.01	2.24	3.96e-06	0.000372
578	chr9	93092229	93092729	501	*	9.75	8.84	10.31	-1.47	4.01e-06	0.000375
579	chr13	111195181	111195681	501	*	7.07	5.1	7.87	-2.77	4.02e-06	0.000376
580	chr11	71928251	71928751	501	*	7.85	8.68	5.71	2.98	4.04e-06	0.000378
581	chr12	51923025	51923525	501	*	5.42	-0.31	6.4	-6.71	4.05e-06	0.000378
582	chr1	37553863	37554363	501	*	7.7	8.51	5.75	2.76	4.07e-06	0.000378
583	chr11	126683710	126684210	501	*	6.35	3.26	7.27	-4.01	4.07e-06	0.000378
584	chr20	2872805	2873305	501	*	8.05	8.82	6.25	2.57	4.16e-06	0.000386
585	chr17	17560223	17560723	501	*	5.27	-0.31	6.26	-6.57	4.18e-06	0.000387
586	chr15	78540187	78540687	501	*	7.43	8.21	5.59	2.62	4.21e-06	0.000388
587	chr22	23407669	23408169	501	*	5.51	6.48	1	5.48	4.21e-06	0.000388
588	chr17	8935502	8936002	501	*	5.6	1.23	6.57	-5.34	4.23e-06	0.00039
589	chr10	110498613	110499113	501	*	9.13	8.02	9.75	-1.73	4.24e-06	0.00039
590	chr9	133655549	133656049	501	*	7.62	8.4	5.79	2.61	4.28e-06	0.000392
591	chr15	52568380	52568880	501	*	8.78	9.42	7.61	1.81	4.31e-06	0.000395
592	chr19	47020662	47021162	501	*	5.93	6.87	2.27	4.6	4.34e-06	0.000397
593	chr7	157547701	157548201	501	*	5.26	-0.31	6.24	-6.55	4.35e-06	0.000397
594	chr2	58240791	58241291	501	*	6.81	7.7	3.98	3.72	4.35e-06	0.000397
595	chr22	29581123	29581623	501	*	5.44	6.42	0.69	5.72	4.4e-06	0.0004
596	chr16	4616066	4616566	501	*	6.99	7.87	4.36	3.51	4.41e-06	0.0004
597	chr7	876793	877293	501	*	5.89	6.84	2.01	4.84	4.42e-06	0.000401
598	chr22	24244606	24245106	501	*	5.28	-0.31	6.27	-6.58	4.44e-06	0.000402
599	chr17	82302530	82303030	501	*	8.74	9.4	7.47	1.94	4.53e-06	0.00041
600	chr15	75104283	75104783	501	*	5.28	0.16	6.26	-6.11	4.54e-06	0.00041
601	chr4	25312531	25313031	501	*	6.03	7	1.28	5.72	4.57e-06	0.000412
602	chr2	99141615	99142115	501	*	6.88	7.71	4.64	3.07	4.63e-06	0.000416
603	chr1	67570609	67571109	501	*	6.66	2.73	7.61	-4.87	4.63e-06	0.000416
604	chr21	46057219	46057719	501	*	5.78	1.23	6.75	-5.52	4.64e-06	0.000416
605	chr16	30894388	30894888	501	*	6.04	7	1.87	5.14	4.68e-06	0.000419
606	chr11	15601101	15601601	501	*	5.41	-0.31	6.4	-6.71	4.77e-06	0.000426
607	chr20	47717161	47717661	501	*	5.26	-0.31	6.25	-6.56	4.78e-06	0.000426
608	chr5	16465774	16466274	501	*	7.53	8.27	5.96	2.31	4.79e-06	0.000426
609	chr2	176189332	176189832	501	*	5.23	-0.31	6.22	-6.53	4.86e-06	0.000432
610	chr11	76266273	76266773	501	*	6.76	4.52	7.6	-3.07	4.87e-06	0.000432
611	chr12	1796826	1797326	501	*	9.11	9.75	7.91	1.85	4.88e-06	0.000432
612	chr10	722609	723109	501	*	5.33	0.51	6.31	-5.8	4.88e-06	0.000432
613	chr15	84600995	84601495	501	*	7.18	8.02	4.95	3.07	5.09e-06	0.000449
614	chr19	55675354	55675854	501	*	5.39	6.38	-0.31	6.69	5.09e-06	0.000449
615	chr3	195914651	195915609	959	*	8.24	8.95	6.79	2.15	5.11e-06	0.00045
616	chr9	130339537	130340037	501	*	6.45	7.36	3.27	4.09	5.13e-06	0.000451
617	chr19	1907858	1908358	501	*	7.33	8.09	5.61	2.48	5.17e-06	0.000454
618	chr7	56105975	56106475	501	*	8.71	9.32	7.63	1.69	5.18e-06	0.000454
619	chr9	36572920	36573420	501	*	7.54	8.31	5.82	2.49	5.19e-06	0.000454
620	chr14	61322198	61322698	501	*	5.85	6.83	1	5.83	5.2e-06	0.000454
621	chr19	49487642	49488142	501	*	8.51	9.2	7.16	2.04	5.21e-06	0.000454
622	chr5	151072065	151072565	501	*	7.78	6.3	8.5	-2.2	5.21e-06	0.000454
623	chr11	57368004	57368504	501	*	5.32	-0.31	6.31	-6.61	5.23e-06	0.000454
624	chr2	202032879	202033379	501	*	8.52	9.28	6.83	2.45	5.25e-06	0.000456
625	chr4	145807188	145807688	501	*	8.27	6.82	8.98	-2.16	5.27e-06	0.000457
626	chr14	105747484	105747984	501	*	5.44	-0.31	6.42	-6.73	5.28e-06	0.000457
627	chr20	1389184	1389684	501	*	5.82	1.41	6.78	-5.37	5.29e-06	0.000457
628	chr7	75921320	75921820	501	*	8.96	9.7	7.33	2.37	5.3e-06	0.000457
629	chr10	126563569	126564069	501	*	6.35	2.87	7.28	-4.42	5.49e-06	0.000472
630	chr21	41140768	41141268	501	*	7.89	6.51	8.59	-2.07	5.51e-06	0.000474
631	chr10	114404688	114405188	501	*	8.58	9.26	7.23	2.03	5.53e-06	0.000474
632	chr5	149606154	149606654	501	*	9.98	8.96	10.58	-1.62	5.54e-06	0.000474
633	chr22	42073849	42074349	501	*	6.13	7.07	2.39	4.68	5.55e-06	0.000475
634	chr8	123865448	123865948	501	*	5.48	-0.31	6.47	-6.78	5.61e-06	0.000479
635	chr22	27620171	27620671	501	*	5.24	0.16	6.22	-6.06	5.62e-06	0.000479
636	chr10	102467719	102468219	501	*	5.42	-0.31	6.4	-6.71	5.65e-06	0.000481
637	chr16	67983349	67983849	501	*	5.39	0.39	6.36	-5.98	5.69e-06	0.000484
638	chr6	157713659	157714159	501	*	7.2	4.46	8.09	-3.63	5.72e-06	0.000486
639	chr5	139816585	139817085	501	*	5.37	-0.31	6.35	-6.66	5.76e-06	0.000488
640	chr20	45934562	45935062	501	*	9.28	9.84	8.33	1.51	5.8e-06	0.000491
641	chr1	11531701	11532201	501	*	5.2	-0.31	6.18	-6.49	5.9e-06	0.000499
642	chr13	20902166	20902666	501	*	8.67	9.35	7.31	2.04	5.92e-06	0.000499
643	chr10	125977752	125978252	501	*	5.35	0.51	6.33	-5.82	5.92e-06	0.000499
644	chr7	374664	375164	501	*	5.38	6.35	0.68	5.67	5.96e-06	0.000501
645	chr2	44169067	44169567	501	*	7.55	8.33	5.73	2.61	5.97e-06	0.000501
646	chr4	7851923	7852423	501	*	6.94	4.66	7.78	-3.12	5.98e-06	0.000502
647	chr7	101622572	101623072	501	*	5.21	-0.31	6.19	-6.5	6.02e-06	0.000504
648	chr19	48755427	48755927	501	*	5.48	6.46	0.27	6.19	6.03e-06	0.000504
649	chr19	10231767	10232267	501	*	7.64	8.36	6.14	2.22	6.07e-06	0.000506
650	chr12	6384020	6384520	501	*	8.47	9.1	7.35	1.75	6.07e-06	0.000506
651	chr10	78972519	78973019	501	*	9.85	10.4	8.96	1.44	6.1e-06	0.000507
652	chr3	15206198	15206698	501	*	6.87	7.75	4.22	3.53	6.13e-06	0.000509
653	chr4	107990010	107990510	501	*	7.16	8.1	3.56	4.54	6.14e-06	0.000509
654	chr11	70828746	70829246	501	*	5.67	0.16	6.65	-6.49	6.15e-06	0.000509
655	chr12	57751919	57752419	501	*	9.32	9.92	8.29	1.63	6.19e-06	0.000512
656	chr4	3801016	3801516	501	*	5.19	-0.31	6.17	-6.48	6.2e-06	0.000512
657	chr8	20270203	20270703	501	*	8.49	9.16	7.21	1.95	6.23e-06	0.000512
658	chr15	65355847	65356347	501	*	6.14	7.09	2.26	4.83	6.23e-06	0.000512
659	chr14	99588212	99588712	501	*	6.29	7.18	3.49	3.69	6.23e-06	0.000512
660	chr12	108846853	108847353	501	*	5.27	0.16	6.25	-6.09	6.26e-06	0.000513
661	chr7	6058747	6059247	501	*	7.71	8.43	6.2	2.23	6.28e-06	0.000515
662	chrX	48468575	48469075	501	*	8	8.73	6.45	2.28	6.3e-06	0.000515
663	chr4	2537337	2537837	501	*	5.91	6.85	2.39	4.46	6.33e-06	0.000517
664	chr9	135511877	135512377	501	*	9.59	10.19	8.55	1.64	6.53e-06	0.000533
665	chr21	42305735	42306235	501	*	5.68	0.39	6.66	-6.27	6.56e-06	0.000534
666	chr10	79312201	79312701	501	*	5.28	-0.31	6.26	-6.57	6.63e-06	0.000539
667	chr22	24953008	24953508	501	*	8.52	9.15	7.39	1.75	6.63e-06	0.000539
668	chr3	141738245	141738745	501	*	8.91	9.65	7.35	2.3	6.77e-06	0.000549
669	chr12	57519883	57520383	501	*	10.37	9.47	10.92	-1.45	6.8e-06	0.00055
670	chr10	31101798	31102298	501	*	5.16	-0.31	6.15	-6.46	6.84e-06	0.000553
671	chr20	56221657	56222157	501	*	8.57	7.4	9.21	-1.81	6.85e-06	0.000553
672	chr21	29130369	29130869	501	*	5.85	1.73	6.81	-5.09	6.86e-06	0.000553
673	chr12	112013547	112014047	501	*	8.36	9.06	6.92	2.14	6.9e-06	0.000555
674	chr19	1242249	1242749	501	*	6.21	7.16	2.14	5.03	6.91e-06	0.000555
675	chr1	20787345	20787845	501	*	5.23	6.22	-0.31	6.53	6.92e-06	0.000555
676	chr16	19523940	19524440	501	*	7.57	8.31	6	2.31	7.1e-06	0.000568
677	chr11	1831584	1832084	501	*	7.23	8.04	5.16	2.88	7.13e-06	0.00057
678	chr5	179291189	179291689	501	*	5.25	-0.31	6.23	-6.54	7.16e-06	0.000572
679	chr11	112157724	112158224	501	*	8.19	6.99	8.83	-1.84	7.23e-06	0.000576
680	chr7	372652	373152	501	*	7.38	8.15	5.64	2.5	7.25e-06	0.000577
681	chr4	68369360	68370119	760	*	5.18	0.16	6.16	-6	7.31e-06	0.000581
682	chr13	113105174	113105674	501	*	5.36	-0.31	6.35	-6.66	7.35e-06	0.000584
683	chr19	33176435	33176935	501	*	7.66	8.43	5.91	2.52	7.42e-06	0.000587
684	chr17	67422324	67422824	501	*	9.28	8.2	9.89	-1.7	7.43e-06	0.000587
685	chr16	88337442	88337942	501	*	5.15	-0.31	6.13	-6.44	7.43e-06	0.000587
686	chr17	1684311	1684811	501	*	8.01	8.75	6.4	2.35	7.43e-06	0.000587
687	chr22	39245374	39245874	501	*	5.38	6.34	1.27	5.07	7.45e-06	0.000587
688	chr3	33658954	33659454	501	*	6.2	7.12	2.93	4.19	7.48e-06	0.000589
689	chr11	61587433	61587933	501	*	6.75	7.61	4.22	3.4	7.57e-06	0.000595
690	chr16	66486939	66487439	501	*	6.49	3.76	7.37	-3.62	7.59e-06	0.000595
691	chr7	149233163	149233663	501	*	5.9	2.23	6.84	-4.61	7.66e-06	0.000601
692	chr15	67048836	67049336	501	*	8.85	7.87	9.43	-1.57	7.68e-06	0.000601
693	chr20	45347233	45347733	501	*	9.11	8.11	9.69	-1.59	7.71e-06	0.000603
694	chr13	113188174	113188674	501	*	7.22	5.48	7.99	-2.51	7.75e-06	0.000604
695	chr7	36258664	36259164	501	*	6.95	7.81	4.53	3.28	7.75e-06	0.000604
696	chr17	50618747	50619247	501	*	5.74	1.03	6.71	-5.69	7.76e-06	0.000604
697	chr3	11785326	11785826	501	*	5.35	-0.31	6.34	-6.65	7.83e-06	0.000609
698	chr3	126209022	126209522	501	*	7.83	6.31	8.55	-2.24	7.9e-06	0.000613
699	chr18	3398196	3398696	501	*	5.24	6.22	-0.31	6.53	7.92e-06	0.000614
700	chr22	46563593	46564093	501	*	7.87	8.68	5.89	2.79	7.98e-06	0.000618
701	chr9	134237034	134237534	501	*	5.19	-0.31	6.18	-6.49	8e-06	0.000618
702	chr5	1794593	1795093	501	*	7.67	8.44	5.92	2.52	8.01e-06	0.000618
703	chr18	48320660	48321160	501	*	5.16	6.15	-0.31	6.46	8.07e-06	0.000621
704	chr18	10059656	10060156	501	*	9.13	9.73	8.1	1.63	8.1e-06	0.000622
705	chr5	1006759	1007259	501	*	6.32	2.75	7.26	-4.51	8.11e-06	0.000622
706	chr1	38286072	38286572	501	*	5.13	-0.31	6.11	-6.42	8.11e-06	0.000622
707	chr8	58596264	58596764	501	*	5.22	-0.31	6.2	-6.51	8.18e-06	0.000627
708	chr17	74982056	74982556	501	*	7.86	8.57	6.42	2.15	8.27e-06	0.000633
709	chr7	44573615	44574115	501	*	8.66	9.26	7.62	1.64	8.31e-06	0.000635
710	chr8	28890665	28891165	501	*	7.18	7.97	5.32	2.65	8.33e-06	0.000635
711	chrX	9327279	9327779	501	*	7.2	5.4	7.98	-2.58	8.36e-06	0.000637
712	chr17	81406797	81407297	501	*	7.1	7.93	4.97	2.95	8.4e-06	0.000639
713	chr15	39976240	39976740	501	*	5.96	6.92	1.85	5.07	8.42e-06	0.000639
714	chr15	63176664	63177164	501	*	5.11	0.16	6.09	-5.93	8.43e-06	0.000639
715	chr3	196568109	196568609	501	*	7.62	8.36	6.01	2.35	8.44e-06	0.000639
716	chr9	34126093	34126593	501	*	8.44	9.07	7.3	1.77	8.44e-06	0.000639
717	chr2	25105537	25106037	501	*	8.01	6.59	8.71	-2.11	8.51e-06	0.000643
718	chr14	99756920	99757420	501	*	7.38	5.64	8.14	-2.5	8.54e-06	0.000644
719	chr12	9647988	9648488	501	*	7.82	8.5	6.47	2.03	8.63e-06	0.000649
720	chr9	120877519	120878019	501	*	6.66	7.51	4.25	3.27	8.63e-06	0.000649
721	chr11	117199211	117199711	501	*	6.64	2.98	7.58	-4.61	8.64e-06	0.000649
722	chr16	5216071	5216571	501	*	5.14	-0.31	6.12	-6.43	8.71e-06	0.000654
723	chr7	101395804	101396304	501	*	6.98	7.81	4.76	3.06	8.74e-06	0.000654
724	chr21	43659153	43659653	501	*	7.23	8	5.44	2.56	8.76e-06	0.000655
725	chr7	55052498	55052998	501	*	9.26	8.15	9.87	-1.72	8.78e-06	0.000656
726	chr10	102229975	102230475	501	*	5.86	6.84	0.68	6.16	8.8e-06	0.000657
727	chr16	25186589	25187089	501	*	5.1	0.16	6.08	-5.92	8.81e-06	0.000657
728	chr6	4357081	4357581	501	*	5.66	6.62	1.5	5.11	8.85e-06	0.000659
729	chr21	42645913	42646413	501	*	5.57	1.21	6.53	-5.32	8.88e-06	0.00066
730	chr6	11207777	11208277	501	*	6.42	3.6	7.32	-3.72	8.99e-06	0.000667
731	chr19	11411131	11411631	501	*	5.58	1.41	6.53	-5.13	9.04e-06	0.00067
732	chr7	12066936	12067436	501	*	9.12	8.2	9.68	-1.48	9.09e-06	0.000672
733	chr17	81712721	81713221	501	*	9.15	9.71	8.21	1.5	9.17e-06	0.000678
734	chr20	972770	973270	501	*	5.1	-0.31	6.08	-6.39	9.22e-06	0.00068
735	chrX	20141293	20141793	501	*	7.92	8.6	6.61	1.98	9.23e-06	0.00068
736	chr11	119589968	119590468	501	*	8.27	6.93	8.96	-2.02	9.36e-06	0.000688
737	chr9	136550427	136550927	501	*	6.96	4.52	7.82	-3.3	9.36e-06	0.000688
738	chr10	6748415	6748915	501	*	7.93	6.62	8.61	-1.99	9.39e-06	0.000688
739	chr17	82099191	82099691	501	*	9.08	9.7	7.95	1.75	9.39e-06	0.000688
740	chr8	21050373	21050873	501	*	5.12	-0.31	6.1	-6.41	9.4e-06	0.000688
741	chr5	171809566	171810066	501	*	5.28	-0.31	6.27	-6.58	9.46e-06	0.000692
742	chr7	149386	149886	501	*	7.65	8.39	6.09	2.3	9.51e-06	0.000694
743	chr12	57231322	57231822	501	*	5.85	6.84	-0.31	7.16	9.54e-06	0.000695
744	chr18	59358858	59359358	501	*	7.89	8.6	6.42	2.18	9.6e-06	0.000698
745	chr19	50205419	50205919	501	*	8.35	9.17	6.25	2.92	9.63e-06	0.000698
746	chr8	144205950	144206450	501	*	5.14	6.12	-0.31	6.43	9.64e-06	0.000698
747	chr15	44288618	44289118	501	*	6.69	7.54	4.36	3.18	9.66e-06	0.000698
748	chr3	50291546	50292046	501	*	8	8.77	6.25	2.52	9.66e-06	0.000698
749	chr1	180953714	180954214	501	*	6.36	7.27	3.45	3.82	9.66e-06	0.000698
750	chr11	46675763	46676263	501	*	6.24	7.2	2.16	5.04	9.66e-06	0.000698
751	chr3	45611961	45612461	501	*	7.56	8.28	6.03	2.25	9.7e-06	0.000699
752	chr15	74890078	74890578	501	*	6.35	7.31	2.4	4.91	9.78e-06	0.000704
753	chr9	137465336	137465836	501	*	5.23	0.51	6.2	-5.69	9.92e-06	0.000714
754	chr14	93941881	93942381	501	*	8.36	9.06	6.95	2.1	9.98e-06	0.000715
755	chr9	129012529	129013029	501	*	5.51	1.21	6.47	-5.27	9.99e-06	0.000715
756	chr11	65117075	65117575	501	*	9.58	10.12	8.71	1.41	9.99e-06	0.000715
757	chr21	39349626	39350126	501	*	7.83	8.62	5.92	2.7	1e-05	0.000716
758	chr21	42319312	42319812	501	*	5.12	-0.31	6.1	-6.41	1e-05	0.000716
759	chr16	87852287	87852787	501	*	7.85	8.53	6.52	2.01	1.01e-05	0.000716
760	chr4	53377498	53377998	501	*	7.74	8.44	6.33	2.11	1.01e-05	0.000716
761	chr19	27793547	27794047	501	*	6.73	7.71	1.7	6.01	1.01e-05	0.000716
762	chr3	52770443	52770943	501	*	6	6.92	2.78	4.14	1.01e-05	0.000716
763	chr12	50876342	50876842	501	*	5.21	6.2	-0.31	6.51	1.01e-05	0.000716
764	chr6	1190889	1191389	501	*	8.14	6.71	8.84	-2.13	1.01e-05	0.000717
765	chr17	78127518	78128018	501	*	8.44	9.15	6.96	2.19	1.02e-05	0.000719
766	chr10	131126583	131127083	501	*	7.2	8	5.24	2.76	1.02e-05	0.00072
767	chr8	130376191	130376691	501	*	5.83	2.24	6.77	-4.53	1.02e-05	0.000721
768	chr22	46053105	46053605	501	*	7.27	8.08	5.26	2.83	1.03e-05	0.000726
769	chr20	62937390	62937890	501	*	9.52	10.07	8.6	1.47	1.04e-05	0.00073
770	chr1	226642418	226642918	501	*	5.35	0.85	6.32	-5.47	1.04e-05	0.000734
771	chr3	57961419	57961919	501	*	6.93	7.75	4.88	2.87	1.04e-05	0.000734
772	chr6	971861	972361	501	*	7.21	5.42	7.99	-2.57	1.05e-05	0.000736
773	chr11	69277929	69278429	501	*	7.74	8.51	5.95	2.56	1.05e-05	0.000736
774	chr17	81947395	81947895	501	*	6.11	2.11	7.07	-4.96	1.06e-05	0.000739
775	chr2	74472309	74472809	501	*	7.49	8.28	5.61	2.67	1.06e-05	0.000739
776	chr16	11318678	11319178	501	*	5.28	0.79	6.25	-5.46	1.07e-05	0.000747
777	chr3	13016064	13016564	501	*	6.62	7.51	3.81	3.7	1.08e-05	0.00075
778	chr1	43921828	43922328	501	*	7.61	6.11	8.33	-2.22	1.1e-05	0.000764
779	chr17	8247505	8248005	501	*	6.79	7.63	4.47	3.16	1.1e-05	0.000764
780	chr9	136245019	136245519	501	*	7.16	8.03	4.6	3.43	1.1e-05	0.000766
781	chr16	89094136	89094636	501	*	5.09	6.08	-0.31	6.39	1.11e-05	0.000766
782	chr2	100903492	100903992	501	*	8.49	7.34	9.12	-1.78	1.11e-05	0.000766
783	chr5	139710795	139711295	501	*	8.4	9.1	7	2.1	1.11e-05	0.000766
784	chr19	12721501	12722001	501	*	5.2	6.18	0.28	5.9	1.11e-05	0.000766
785	chr8	143553431	143553931	501	*	7.5	8.25	5.83	2.42	1.13e-05	0.00078
786	chr1	25102092	25102592	501	*	5.09	6.07	-0.31	6.38	1.14e-05	0.000782
787	chr11	2901555	2902055	501	*	7.33	8.18	4.99	3.18	1.14e-05	0.000782
788	chr19	51365611	51366111	501	*	8.28	8.95	7.01	1.94	1.14e-05	0.000785
789	chr15	75313496	75313996	501	*	5.46	-0.31	6.45	-6.76	1.15e-05	0.00079
790	chr9	128137581	128138081	501	*	8.6	9.29	7.24	2.05	1.16e-05	0.000793
791	chr22	38963308	38963808	501	*	5.93	6.84	2.78	4.06	1.16e-05	0.000797
792	chr1	1512748	1513248	501	*	5.08	6.06	-0.31	6.38	1.16e-05	0.000797
793	chr9	38025313	38025813	501	*	8.49	9.17	7.15	2.02	1.17e-05	0.000799
794	chr14	106844749	106845249	501	*	10.51	11.04	9.66	1.38	1.17e-05	0.000799
795	chr16	27327276	27327776	501	*	5.05	-0.31	6.03	-6.34	1.18e-05	0.000803
796	chr17	2336173	2336673	501	*	8.27	8.94	6.95	2	1.18e-05	0.000803
797	chrX	63331167	63331667	501	*	5.45	1.23	6.41	-5.19	1.18e-05	0.000803
798	chr1	221839465	221839965	501	*	5.84	2.04	6.78	-4.74	1.19e-05	0.00081
799	chr3	40477060	40477560	501	*	7.19	7.96	5.44	2.52	1.2e-05	0.00081
800	chr1	215567197	215567697	501	*	6	6.95	2.01	4.95	1.2e-05	0.00081
801	chr17	74431376	74431876	501	*	10.24	10.85	9.15	1.71	1.21e-05	0.000816
802	chr11	10666968	10667468	501	*	8.14	8.81	6.86	1.95	1.21e-05	0.000819
803	chr4	1615581	1616081	501	*	5.71	0.85	6.68	-5.83	1.21e-05	0.000819
804	chr11	119704555	119705055	501	*	5.07	-0.31	6.05	-6.36	1.23e-05	0.000829
805	chr17	15490071	15490571	501	*	9.92	9.05	10.46	-1.4	1.26e-05	0.000844
806	chr21	33588915	33589415	501	*	7.18	8.01	4.99	3.02	1.26e-05	0.000844
807	chr19	4607261	4607761	501	*	5.05	-0.31	6.03	-6.34	1.27e-05	0.000851
808	chr11	129696661	129697161	501	*	5.69	0.85	6.67	-5.81	1.27e-05	0.000853
809	chr5	80256460	80256960	501	*	7.57	8.45	4.93	3.52	1.29e-05	0.000864
810	chr3	121545255	121545755	501	*	6.92	7.73	4.92	2.81	1.3e-05	0.00087
811	chr10	86521164	86521664	501	*	8.12	8.81	6.74	2.07	1.31e-05	0.000873
812	chrX	150693975	150694475	501	*	7.82	6.27	8.55	-2.28	1.32e-05	0.000879
813	chr11	70141833	70142333	501	*	8.34	7	9.02	-2.02	1.32e-05	0.00088
814	chr8	93955430	93955930	501	*	5.15	-0.31	6.13	-6.44	1.33e-05	0.000883
815	chr5	176878196	176878696	501	*	5.06	-0.31	6.04	-6.35	1.34e-05	0.000887
816	chr11	794334	794834	501	*	5.07	-0.31	6.05	-6.36	1.34e-05	0.000888
817	chr12	52543942	52544442	501	*	6.39	7.25	3.9	3.35	1.34e-05	0.000888
818	chr22	43013801	43014301	501	*	7.25	8.02	5.5	2.52	1.35e-05	0.000893
819	chr9	135949761	135950261	501	*	8.8	9.5	7.39	2.11	1.35e-05	0.000893
820	chr7	101350420	101350920	501	*	6.28	2.66	7.22	-4.56	1.35e-05	0.000893
821	chr17	74943186	74943686	501	*	7.78	6.35	8.48	-2.13	1.36e-05	0.000898
822	chr2	219327895	219328395	501	*	5.01	-0.31	5.99	-6.3	1.36e-05	0.000898
823	chr17	72604004	72604504	501	*	9.37	9.9	8.52	1.38	1.37e-05	0.000902
824	chr12	51591287	51591787	501	*	6.84	7.76	3.72	4.04	1.37e-05	0.000902
825	chr6	37257646	37258146	501	*	8.31	9.14	6.16	2.98	1.37e-05	0.000902
826	chr5	16992965	16993465	501	*	5.47	6.44	1	5.44	1.39e-05	0.000909
827	chr12	50112329	50112829	501	*	7.54	8.29	5.85	2.44	1.4e-05	0.000914
828	chr3	49347114	49347614	501	*	5.09	-0.31	6.08	-6.39	1.4e-05	0.000917
829	chr10	62091402	62091902	501	*	5.32	-0.31	6.31	-6.62	1.41e-05	0.000923
830	chr9	133029884	133030384	501	*	8.1	8.76	6.85	1.91	1.42e-05	0.000925
831	chr4	163166461	163166961	501	*	8.56	9.27	7.12	2.15	1.42e-05	0.000925
832	chrX	71182277	71182777	501	*	8.04	8.69	6.84	1.85	1.42e-05	0.000925
833	chr6	52284310	52284810	501	*	6.98	7.87	4.25	3.62	1.42e-05	0.000925
834	chr7	6272784	6273284	501	*	8.6	9.32	7.12	2.2	1.43e-05	0.000927
835	chr17	953635	954135	501	*	6.16	2.11	7.11	-5	1.43e-05	0.000927
836	chr4	7068417	7068917	501	*	6.32	7.24	3.01	4.24	1.43e-05	0.000927
837	chr6	149887165	149887665	501	*	5.41	1.16	6.38	-5.22	1.43e-05	0.000927
838	chr2	128404312	128404812	501	*	5.3	1.03	6.27	-5.24	1.44e-05	0.000927
839	chr21	44801567	44802067	501	*	6.18	7.08	3.27	3.81	1.44e-05	0.000927
840	chr7	29936611	29937111	501	*	5.15	0.39	6.12	-5.73	1.44e-05	0.000928
841	chr19	48390624	48391124	501	*	8.8	9.49	7.4	2.1	1.44e-05	0.000929
842	chr13	45465055	45465555	501	*	8.84	9.43	7.82	1.61	1.44e-05	0.000929
843	chr20	36462068	36462568	501	*	7.51	8.22	6.01	2.21	1.45e-05	0.000932
844	chr17	74445248	74445748	501	*	5.25	-0.31	6.24	-6.54	1.45e-05	0.000932
845	chr3	52686014	52686514	501	*	7.99	8.74	6.35	2.39	1.45e-05	0.000932
846	chr1	1889969	1890469	501	*	7.06	7.9	4.73	3.17	1.46e-05	0.000934
847	chr3	186867785	186868285	501	*	5.04	-0.31	6.03	-6.33	1.46e-05	0.000934
848	chr17	37702243	37702743	501	*	9.77	8.91	10.3	-1.39	1.47e-05	0.000936
849	chr12	111444910	111445410	501	*	8.22	8.87	7	1.87	1.47e-05	0.000937
850	chr12	113412898	113413398	501	*	5	-0.31	5.98	-6.29	1.48e-05	0.00094
851	chr20	33994007	33994507	501	*	8.17	8.88	6.72	2.16	1.48e-05	0.00094
852	chr3	140942240	140942740	501	*	8.71	9.4	7.36	2.03	1.48e-05	0.000941
853	chr2	120576770	120577270	501	*	6.88	7.71	4.69	3.02	1.48e-05	0.000941
854	chr8	47960152	47960652	501	*	8.17	8.93	6.45	2.48	1.49e-05	0.000943
855	chr2	42828015	42828515	501	*	5.31	6.27	1.27	5	1.5e-05	0.000952
856	chr1	110126374	110126874	501	*	5.1	6.08	-0.31	6.39	1.51e-05	0.000952
857	chr7	32489805	32490305	501	*	7.58	8.33	5.94	2.39	1.51e-05	0.000952
858	chr8	22553115	22553615	501	*	6.66	7.5	4.42	3.08	1.53e-05	0.000965
859	chr22	23281494	23281994	501	*	5.12	6.1	0.28	5.82	1.53e-05	0.000965
860	chr1	120942199	120942699	501	*	8.15	6.65	8.86	-2.21	1.54e-05	0.000971
861	chr11	62671794	62672294	501	*	7.73	8.5	5.96	2.54	1.54e-05	0.000971
862	chr14	94110046	94110546	501	*	6.07	2.35	7.01	-4.66	1.55e-05	0.000971
863	chr9	37800868	37801368	501	*	7.31	8.06	5.67	2.4	1.55e-05	0.000973
864	chr7	155889960	155890460	501	*	4.98	-0.31	5.97	-6.27	1.55e-05	0.000974
865	chr1	26110867	26111367	501	*	7.1	7.99	4.34	3.65	1.56e-05	0.000975
866	chr1	32292180	32292680	501	*	6.91	7.74	4.71	3.02	1.56e-05	0.000978
867	chr7	64314056	64314556	501	*	7.38	8.29	4.34	3.94	1.57e-05	0.000978
868	chr8	11902581	11903081	501	*	5.94	6.87	2.68	4.18	1.57e-05	0.000981
869	chr17	45782528	45783028	501	*	5.41	0.79	6.38	-5.59	1.58e-05	0.000982
870	chr2	113173763	113174263	501	*	6.21	7.14	2.87	4.28	1.58e-05	0.000982
871	chr1	220748208	220748708	501	*	5.59	6.53	2.01	4.52	1.58e-05	0.000982
872	chr11	118791172	118791672	501	*	9.19	9.83	8	1.83	1.59e-05	0.000989
873	chr10	3852859	3853359	501	*	9.29	8.3	9.87	-1.57	1.59e-05	0.000989
874	chrX	44252865	44253365	501	*	5.02	6	-0.31	6.31	1.6e-05	0.00099
875	chr2	219229146	219229646	501	*	5.87	6.83	1.86	4.96	1.62e-05	0.001
876	chr10	25016535	25017035	501	*	8.01	8.71	6.63	2.08	1.62e-05	0.001
877	chr11	68839468	68839968	501	*	8.2	8.9	6.82	2.08	1.62e-05	0.001
878	chr10	3829593	3830093	501	*	6.4	3.85	7.27	-3.42	1.63e-05	0.001
879	chr19	12064645	12065145	501	*	5.14	-0.31	6.13	-6.43	1.63e-05	0.001
880	chr11	32168502	32169002	501	*	5.03	-0.31	6.02	-6.32	1.65e-05	0.00102
881	chr11	70669394	70669894	501	*	8.95	9.61	7.68	1.93	1.66e-05	0.00102
882	chr9	135083538	135084038	501	*	5.14	-0.31	6.13	-6.44	1.66e-05	0.00102
883	chr17	58267704	58268204	501	*	4.98	-0.31	5.96	-6.27	1.68e-05	0.00103
884	chr5	150700602	150701102	501	*	8.05	8.73	6.72	2.01	1.68e-05	0.00103
885	chr19	43755007	43755507	501	*	9.47	10.13	8.22	1.91	1.69e-05	0.00103
886	chr6	75284316	75284816	501	*	7.37	8.17	5.37	2.81	1.71e-05	0.00104
887	chr2	200471893	200472393	501	*	4.97	-0.31	5.95	-6.26	1.71e-05	0.00104
888	chr17	49549851	49550351	501	*	6.1	1.41	7.07	-5.66	1.73e-05	0.00105
889	chr8	26474693	26475193	501	*	4.95	-0.31	5.94	-6.24	1.73e-05	0.00105
890	chr12	95117590	95118090	501	*	6.69	4.04	7.57	-3.53	1.73e-05	0.00105
891	chr16	29926263	29926763	501	*	7.86	8.59	6.36	2.23	1.73e-05	0.00105
892	chr19	47370967	47371467	501	*	5.17	0.79	6.13	-5.34	1.76e-05	0.00107
893	chr22	31212422	31212922	501	*	6.85	7.65	4.88	2.77	1.76e-05	0.00107
894	chr14	95311963	95312463	501	*	4.95	-0.31	5.93	-6.24	1.77e-05	0.00107
895	chr13	112689414	112689914	501	*	7.49	8.28	5.59	2.69	1.77e-05	0.00107
896	chr15	62896286	62896786	501	*	10.07	9.24	10.6	-1.35	1.78e-05	0.00108
897	chr7	100103748	100104248	501	*	5.57	1.57	6.52	-4.95	1.79e-05	0.00108
898	chr2	95345115	95345615	501	*	7.53	8.33	5.55	2.78	1.79e-05	0.00108
899	chr22	36322966	36323466	501	*	5.31	6.29	-0.31	6.61	1.79e-05	0.00108
900	chr17	45835032	45835532	501	*	6.52	3.03	7.45	-4.42	1.79e-05	0.00108
901	chr19	13880925	13881425	501	*	7.65	8.36	6.22	2.14	1.8e-05	0.00108
902	chr13	28575002	28575502	501	*	7.72	6.34	8.41	-2.06	1.81e-05	0.00109
903	chr10	102175167	102175667	501	*	5.06	-0.31	6.04	-6.35	1.81e-05	0.00109
904	chr12	124106712	124107212	501	*	5.42	1.23	6.38	-5.16	1.83e-05	0.0011
905	chr3	180912657	180913157	501	*	9.11	9.79	7.77	2.02	1.85e-05	0.00111
906	chr7	6706010	6706510	501	*	7.18	8.05	4.63	3.42	1.85e-05	0.00111
907	chr3	188286715	188287215	501	*	5.08	0.51	6.05	-5.54	1.86e-05	0.00111
908	chr3	126704528	126705028	501	*	6.64	7.5	4.21	3.29	1.87e-05	0.00112
909	chr19	4145556	4146056	501	*	7.01	5.17	7.8	-2.62	1.88e-05	0.00112
910	chr16	89835067	89835567	501	*	6.44	7.37	3.09	4.28	1.89e-05	0.00113
911	chr11	46310882	46311382	501	*	5.15	0.16	6.13	-5.97	1.91e-05	0.00114
912	chr2	46829073	46829573	501	*	7.63	6.12	8.35	-2.23	1.92e-05	0.00114
913	chr1	3858042	3858542	501	*	5.13	6.1	0.28	5.83	1.92e-05	0.00114
914	chr21	31495508	31496008	501	*	5.52	0.39	6.5	-6.11	1.93e-05	0.00114
915	chr19	4909179	4909679	501	*	5.9	6.85	2.14	4.7	1.94e-05	0.00115
916	chr2	27408942	27409442	501	*	7.82	8.54	6.34	2.2	1.94e-05	0.00115
917	chr19	40715683	40716183	501	*	9.36	8.45	9.92	-1.46	1.95e-05	0.00115
918	chr10	8332044	8332544	501	*	4.98	-0.31	5.96	-6.27	1.96e-05	0.00116
919	chr2	100563158	100563658	501	*	7.43	8.16	5.88	2.28	1.97e-05	0.00116
920	chr17	248174	248674	501	*	4.94	-0.31	5.92	-6.23	1.97e-05	0.00116
921	chr21	45317937	45318437	501	*	10.9	11.45	10.02	1.43	1.97e-05	0.00116
922	chr2	47101236	47101736	501	*	4.98	-0.31	5.96	-6.27	1.97e-05	0.00116
923	chr17	1958806	1959306	501	*	4.93	-0.31	5.91	-6.21	1.98e-05	0.00116
924	chr20	45894896	45895396	501	*	4.94	-0.31	5.92	-6.23	1.98e-05	0.00116
925	chr19	16628379	16628879	501	*	6.98	7.77	5.1	2.67	2e-05	0.00117
926	chr11	2718201	2718701	501	*	5.02	-0.31	6.01	-6.31	2.01e-05	0.00117
927	chr21	46190018	46190518	501	*	5.49	1.41	6.45	-5.04	2.02e-05	0.00118
928	chr22	20079721	20080221	501	*	5.26	6.24	-0.31	6.55	2.02e-05	0.00118
929	chr5	177087208	177087708	501	*	7.08	7.86	5.29	2.57	2.02e-05	0.00118
930	chr7	38178340	38178840	501	*	8.49	9.19	7.09	2.1	2.03e-05	0.00118
931	chr8	67741181	67741681	501	*	5.45	1.23	6.41	-5.18	2.04e-05	0.00118
932	chr1	9281701	9282201	501	*	5.57	2.12	6.5	-4.38	2.04e-05	0.00119
933	chr16	85615052	85615552	501	*	6.78	7.68	3.91	3.77	2.05e-05	0.00119
934	chr16	10619168	10619668	501	*	7.26	8.16	4.34	3.82	2.05e-05	0.00119
935	chr17	79989651	79990151	501	*	7.15	8.06	4.22	3.84	2.05e-05	0.00119
936	chr20	63273532	63274032	501	*	8.34	8.97	7.17	1.8	2.05e-05	0.00119
937	chr9	133336321	133336821	501	*	7.39	8.2	5.34	2.87	2.05e-05	0.00119
938	chr6	4727888	4728388	501	*	5.91	2.72	6.83	-4.11	2.06e-05	0.00119
939	chr20	61581043	61581543	501	*	5.78	2.51	6.7	-4.19	2.06e-05	0.00119
940	chr17	4529010	4529510	501	*	5.2	6.17	0.69	5.48	2.07e-05	0.00119
941	chr10	43396156	43396656	501	*	8.13	8.9	6.36	2.54	2.08e-05	0.0012
942	chr14	95265170	95265670	501	*	8.44	6.97	9.15	-2.17	2.08e-05	0.0012
943	chr11	355598	356098	501	*	9.47	10.03	8.54	1.49	2.09e-05	0.0012
944	chr10	118947049	118947549	501	*	4.91	-0.31	5.89	-6.2	2.09e-05	0.0012
945	chr19	49390086	49390586	501	*	5.81	6.78	1.49	5.29	2.09e-05	0.0012
946	chr12	108773799	108774299	501	*	5.77	6.72	1.87	4.85	2.1e-05	0.0012
947	chr3	45092525	45093025	501	*	9.49	8.57	10.05	-1.48	2.11e-05	0.00121
948	chrX	9342868	9343368	501	*	4.93	5.91	-0.31	6.23	2.14e-05	0.00122
949	chr21	33123472	33123972	501	*	6.05	2.35	6.99	-4.64	2.14e-05	0.00122
950	chr19	17860117	17860617	501	*	7.65	8.44	5.74	2.71	2.16e-05	0.00123
951	chr17	81702659	81703159	501	*	8.89	9.5	7.82	1.68	2.16e-05	0.00123
952	chr11	707333	707833	501	*	8.37	9.01	7.19	1.82	2.17e-05	0.00124
953	chr12	70365452	70365952	501	*	6.5	7.38	3.85	3.53	2.19e-05	0.00124
954	chr16	4937395	4937895	501	*	7.9	8.6	6.51	2.09	2.2e-05	0.00125
955	chr20	45812668	45813168	501	*	9.06	9.68	7.95	1.73	2.21e-05	0.00126
956	chr10	5618857	5619357	501	*	7.02	7.8	5.26	2.54	2.22e-05	0.00126
957	chr19	33812610	33813110	501	*	4.94	-0.31	5.92	-6.23	2.22e-05	0.00126
958	chr13	111043785	111044285	501	*	7.09	5.04	7.9	-2.86	2.23e-05	0.00126
959	chr2	214809065	214809565	501	*	7.69	8.41	6.22	2.19	2.24e-05	0.00127
960	chr19	35405974	35406474	501	*	4.89	-0.31	5.87	-6.18	2.24e-05	0.00127
961	chr19	46821030	46821530	501	*	6.44	7.31	3.97	3.34	2.25e-05	0.00127
962	chr20	1118629	1119129	501	*	7.4	8.2	5.49	2.71	2.26e-05	0.00127
963	chr20	19982442	19982942	501	*	5.37	6.35	0.69	5.65	2.26e-05	0.00127
964	chr14	22956964	22957464	501	*	6.23	7.14	3.28	3.86	2.27e-05	0.00127
965	chr2	111493682	111494182	501	*	8.49	7.1	9.18	-2.08	2.27e-05	0.00127
966	chr9	83537923	83538423	501	*	5.1	6.07	0.69	5.37	2.27e-05	0.00127
967	chr7	102098073	102098573	501	*	5.01	-0.31	6	-6.3	2.28e-05	0.00128
968	chr19	576938	577438	501	*	5.4	1.21	6.36	-5.16	2.28e-05	0.00128
969	chr16	11595702	11596202	501	*	4.94	5.93	-0.31	6.24	2.29e-05	0.00128
970	chr11	63766122	63766622	501	*	5.66	6.63	1.02	5.61	2.3e-05	0.00128
971	chr9	137046721	137047221	501	*	6.74	7.68	3.09	4.59	2.32e-05	0.00129
972	chr2	155880559	155881059	501	*	9.39	8.21	10.03	-1.82	2.32e-05	0.00129
973	chr5	14144109	14144609	501	*	9.57	8.7	10.11	-1.4	2.33e-05	0.00129
974	chr12	123711478	123711978	501	*	5.16	6.13	0.28	5.86	2.35e-05	0.00131
975	chr13	111153229	111153729	501	*	8.36	9.02	7.1	1.91	2.35e-05	0.00131
976	chr2	109171196	109171696	501	*	5.45	1.94	6.39	-4.45	2.37e-05	0.00132
977	chrX	11705531	11706031	501	*	5.33	-0.31	6.31	-6.62	2.37e-05	0.00132
978	chr3	48918937	48919437	501	*	8.58	9.27	7.23	2.03	2.38e-05	0.00132
979	chr3	153160493	153160993	501	*	9.43	8.53	9.98	-1.45	2.38e-05	0.00132
980	chr3	195716448	195716948	501	*	7.36	5.71	8.11	-2.4	2.38e-05	0.00132
981	chr12	130462804	130463304	501	*	5.83	1.93	6.78	-4.86	2.4e-05	0.00132
982	chr1	23367948	23368918	971	*	8.31	9.04	6.76	2.27	2.45e-05	0.00135
983	chr17	8210040	8210540	501	*	8.11	8.78	6.82	1.96	2.45e-05	0.00135
984	chr16	24848894	24849394	501	*	4.9	-0.31	5.88	-6.18	2.46e-05	0.00136
985	chr10	110567818	110568318	501	*	8.51	9.16	7.27	1.89	2.47e-05	0.00136
986	chr6	157989581	157990081	501	*	7.18	8.01	5.01	3	2.47e-05	0.00136
987	chr2	54552410	54552910	501	*	4.92	5.9	-0.31	6.21	2.48e-05	0.00136
988	chr1	24155713	24156213	501	*	4.93	-0.31	5.91	-6.22	2.5e-05	0.00137
989	chr15	74431424	74431924	501	*	6.27	3.52	7.16	-3.64	2.5e-05	0.00137
990	chr5	1563738	1564238	501	*	5.27	-0.31	6.25	-6.56	2.5e-05	0.00137
991	chr1	204377841	204378341	501	*	7.73	8.53	5.79	2.74	2.51e-05	0.00137
992	chr17	66858268	66858768	501	*	5.34	1.03	6.31	-5.28	2.51e-05	0.00137
993	chr6	10374408	10374908	501	*	5.33	6.32	-0.31	6.63	2.52e-05	0.00137
994	chr10	113060367	113060867	501	*	5.29	6.27	-0.31	6.58	2.53e-05	0.00138
995	chr11	1153344	1153844	501	*	9.93	10.48	9.01	1.46	2.53e-05	0.00138
996	chr8	54135169	54135669	501	*	7.67	8.42	5.99	2.44	2.54e-05	0.00138
997	chr17	62652366	62652866	501	*	7.14	7.93	5.31	2.62	2.56e-05	0.00139
998	chr17	43231236	43231736	501	*	4.93	5.91	-0.31	6.22	2.56e-05	0.00139
999	chr12	131218947	131219447	501	*	7.75	8.55	5.84	2.7	2.58e-05	0.0014
1000	chr15	75023655	75024155	501	*	7.53	8.31	5.72	2.59	2.58e-05	0.0014
1001	chr14	73490904	73491404	501	*	5.84	6.76	2.69	4.07	2.59e-05	0.0014
1002	chr11	48018829	48019329	501	*	8.49	9.14	7.27	1.87	2.59e-05	0.0014
1003	chr2	88691762	88692262	501	*	6.87	7.66	4.99	2.67	2.61e-05	0.00141
1004	chr8	80240038	80240538	501	*	5.25	6.22	0.68	5.54	2.62e-05	0.00141
1005	chr5	1809111	1809611	501	*	6.52	7.4	3.86	3.53	2.62e-05	0.00141
1006	chr19	1036100	1036600	501	*	5.62	1.41	6.58	-5.18	2.66e-05	0.00143
1007	chr4	81153917	81154417	501	*	5.01	-0.31	5.99	-6.3	2.66e-05	0.00143
1008	chr19	46051380	46051880	501	*	4.91	5.89	-0.31	6.2	2.66e-05	0.00143
1009	chr3	48607575	48608075	501	*	5.05	0.39	6.02	-5.64	2.68e-05	0.00144
1010	chr2	241637050	241637550	501	*	6.54	7.47	3.07	4.4	2.69e-05	0.00144
1011	chr1	235909310	235909810	501	*	9.44	8.49	10.01	-1.52	2.7e-05	0.00145
1012	chr2	199469904	199470404	501	*	5.4	6.38	0.28	6.1	2.71e-05	0.00145
1013	chr7	1847401	1847901	501	*	4.88	-0.31	5.86	-6.16	2.72e-05	0.00146
1014	chr17	64780726	64781226	501	*	8.13	8.86	6.61	2.24	2.73e-05	0.00146
1015	chr4	182813715	182814215	501	*	7.01	4.71	7.85	-3.14	2.73e-05	0.00146
1016	chr7	1555558	1556058	501	*	10.13	10.73	9.11	1.62	2.74e-05	0.00146
1017	chr2	95267682	95268182	501	*	5.09	-0.31	6.07	-6.38	2.74e-05	0.00146
1018	chr7	26175340	26175840	501	*	4.85	-0.31	5.83	-6.14	2.75e-05	0.00146
1019	chr2	219018516	219019016	501	*	4.95	0.39	5.92	-5.53	2.8e-05	0.00149
1020	chr1	26297600	26298100	501	*	4.85	-0.31	5.83	-6.13	2.81e-05	0.00149
1021	chr17	17685340	17685840	501	*	8.35	8.97	7.22	1.76	2.81e-05	0.00149
1022	chr12	6143044	6143544	501	*	4.85	-0.31	5.83	-6.14	2.82e-05	0.00149
1023	chr13	110811382	110811882	501	*	5.88	6.82	2.38	4.44	2.82e-05	0.00149
1024	chr12	6452018	6452518	501	*	8.09	8.81	6.6	2.21	2.82e-05	0.00149
1025	chr7	926618	927118	501	*	10.7	11.18	9.96	1.22	2.83e-05	0.00149
1026	chr9	95509758	95510258	501	*	7.67	8.41	6.07	2.33	2.83e-05	0.00149
1027	chr10	73096246	73096746	501	*	7.61	8.42	5.63	2.78	2.83e-05	0.00149
1028	chr7	106818533	106819033	501	*	4.83	-0.31	5.81	-6.12	2.85e-05	0.0015
1029	chr6	35499878	35500378	501	*	5.82	1.41	6.79	-5.38	2.85e-05	0.0015
1030	chr3	52080250	52080750	501	*	5.55	1.99	6.49	-4.5	2.85e-05	0.0015
1031	chr17	44310624	44311124	501	*	5.26	-0.31	6.24	-6.55	2.86e-05	0.0015
1032	chr2	28751170	28751670	501	*	8.03	8.67	6.86	1.81	2.88e-05	0.00151
1033	chr11	3153716	3154216	501	*	9.87	10.39	9.06	1.33	2.89e-05	0.00151
1034	chr22	28903855	28904355	501	*	5.08	6.05	0.69	5.35	2.91e-05	0.00152
1035	chr14	24429284	24429784	501	*	5.96	6.86	3.08	3.78	2.92e-05	0.00153
1036	chr16	351696	352196	501	*	4.86	5.84	-0.31	6.15	2.94e-05	0.00154
1037	chr6	78921195	78921695	501	*	4.85	-0.31	5.83	-6.14	2.95e-05	0.00154
1038	chr4	105145888	105146388	501	*	5.85	6.8	2.02	4.78	2.95e-05	0.00154
1039	chrX	119016176	119016676	501	*	4.84	-0.31	5.82	-6.13	2.95e-05	0.00154
1040	chr14	98908134	98908634	501	*	7.1	7.95	4.72	3.24	2.99e-05	0.00156
1041	chr5	181265669	181266169	501	*	5.85	2.91	6.75	-3.84	2.99e-05	0.00156
1042	chr13	97235558	97236058	501	*	5.15	-0.31	6.13	-6.44	3e-05	0.00156
1043	chr2	205879416	205879916	501	*	5.54	6.51	1.02	5.49	3.02e-05	0.00156
1044	chr11	128457664	128458164	501	*	6.68	4.1	7.56	-3.45	3.02e-05	0.00156
1045	chr16	4323261	4323761	501	*	7.01	7.82	5.01	2.81	3.02e-05	0.00156
1046	chr6	31822226	31822726	501	*	7.7	8.43	6.13	2.3	3.02e-05	0.00156
1047	chr9	137028473	137028973	501	*	7.26	8.11	4.99	3.12	3.03e-05	0.00157
1048	chr14	95533886	95534386	501	*	9.35	9.97	8.22	1.75	3.04e-05	0.00157
1049	chr12	111767079	111767579	501	*	8.09	8.89	6.13	2.76	3.04e-05	0.00157
1050	chr6	44451978	44452478	501	*	5.49	1.57	6.44	-4.88	3.05e-05	0.00157
1051	chr21	45288632	45289132	501	*	6.44	7.28	4.15	3.14	3.11e-05	0.0016
1052	chr4	3754458	3754958	501	*	4.88	-0.31	5.86	-6.17	3.13e-05	0.00161
1053	chr1	23424060	23424560	501	*	5.22	6.18	0.69	5.49	3.13e-05	0.00161
1054	chr11	72162905	72163405	501	*	4.93	0.51	5.9	-5.39	3.13e-05	0.00161
1055	chr19	12933263	12933763	501	*	7.14	7.97	4.96	3.01	3.16e-05	0.00162
1056	chr16	10742061	10742561	501	*	4.89	0.16	5.86	-5.71	3.17e-05	0.00162
1057	chr1	211632904	211633404	501	*	8.77	9.5	7.19	2.31	3.21e-05	0.00164
1058	chr20	32207097	32207597	501	*	7.31	8.12	5.28	2.85	3.21e-05	0.00164
1059	chr20	19975208	19975708	501	*	9.15	9.69	8.27	1.42	3.23e-05	0.00165
1060	chr12	54327963	54328463	501	*	7.17	7.92	5.5	2.42	3.24e-05	0.00165
1061	chr6	106782447	106782947	501	*	5.56	1.23	6.52	-5.29	3.24e-05	0.00165
1062	chr22	46731243	46731743	501	*	6.85	7.69	4.6	3.09	3.26e-05	0.00166
1063	chr13	46934422	46934922	501	*	5.59	1.94	6.53	-4.59	3.29e-05	0.00168
1064	chr19	5572440	5572940	501	*	5.19	0.79	6.15	-5.36	3.3e-05	0.00168
1065	chr2	102083700	102084200	501	*	5.04	0.79	6	-5.21	3.32e-05	0.00169
1066	chr16	81511708	81512208	501	*	4.93	0.51	5.9	-5.39	3.33e-05	0.00169
1067	chr18	9914043	9914543	501	*	7.69	8.44	6.05	2.39	3.33e-05	0.00169
1068	chr17	81648535	81649035	501	*	5.11	-0.31	6.09	-6.4	3.35e-05	0.0017
1069	chr17	18363024	18363524	501	*	7.49	8.26	5.71	2.56	3.35e-05	0.0017
1070	chr7	140298895	140299395	501	*	5.15	6.13	0.28	5.85	3.36e-05	0.0017
1071	chr20	36236497	36236997	501	*	8.23	8.94	6.77	2.17	3.37e-05	0.0017
1072	chr15	83067712	83068212	501	*	4.83	5.81	-0.31	6.12	3.39e-05	0.00171
1073	chr10	12219772	12220272	501	*	6.33	2.8	7.27	-4.47	3.4e-05	0.00172
1074	chr9	133935571	133936071	501	*	7.95	6.26	8.7	-2.44	3.41e-05	0.00172
1075	chr1	2547175	2547675	501	*	7.73	8.47	6.17	2.3	3.42e-05	0.00172
1076	chrX	48590520	48591020	501	*	8.42	7.36	9.02	-1.67	3.42e-05	0.00172
1077	chr9	124856706	124857206	501	*	6.09	3.09	7	-3.91	3.43e-05	0.00172
1078	chr9	122212891	122213391	501	*	8.77	9.39	7.67	1.72	3.43e-05	0.00172
1079	chr20	57389832	57390332	501	*	7.14	8.07	3.79	4.28	3.44e-05	0.00172
1080	chr22	19723019	19723519	501	*	6.69	7.64	2.95	4.69	3.44e-05	0.00173
1081	chr15	75216035	75216535	501	*	5.08	0.79	6.04	-5.25	3.45e-05	0.00173
1082	chr17	9449201	9449701	501	*	4.8	-0.31	5.78	-6.09	3.46e-05	0.00173
1083	chr7	149147592	149148092	501	*	7.81	8.47	6.54	1.92	3.48e-05	0.00174
1084	chr18	48167084	48167584	501	*	4.89	5.86	0.28	5.58	3.49e-05	0.00175
1085	chr16	264337	264837	501	*	4.81	0.16	5.78	-5.63	3.5e-05	0.00175
1086	chr20	48209901	48210401	501	*	5.87	2.17	6.81	-4.65	3.5e-05	0.00175
1087	chr15	30903904	30904404	501	*	4.97	5.95	-0.31	6.26	3.51e-05	0.00175
1088	chr5	135337904	135338404	501	*	6.2	7.14	2.59	4.55	3.51e-05	0.00175
1089	chr21	43734149	43734649	501	*	9.57	10.18	8.49	1.69	3.56e-05	0.00177
1090	chr3	195872893	195873393	501	*	7.22	8.02	5.32	2.7	3.56e-05	0.00177
1091	chr17	50274545	50275045	501	*	5.06	6.02	0.69	5.33	3.56e-05	0.00177
1092	chr1	153958093	153958593	501	*	6.64	7.57	3.22	4.35	3.56e-05	0.00177
1093	chr3	115801032	115801532	501	*	5.48	1.23	6.44	-5.21	3.57e-05	0.00177
1094	chr17	38898405	38898905	501	*	5.88	6.79	2.86	3.93	3.62e-05	0.00179
1095	chr7	727590	728090	501	*	5.11	6.09	-0.31	6.4	3.63e-05	0.00179
1096	chr6	150255629	150256129	501	*	4.98	-0.31	5.96	-6.27	3.63e-05	0.00179
1097	chr21	42527400	42527900	501	*	6.8	7.6	4.82	2.78	3.63e-05	0.00179
1098	chr11	119940785	119941285	501	*	5.29	1.21	6.25	-5.04	3.64e-05	0.00179
1099	chr2	150126566	150127066	501	*	7.66	6.29	8.35	-2.06	3.64e-05	0.00179
1100	chr1	115466518	115467018	501	*	5.05	0.79	6.02	-5.23	3.67e-05	0.00181
1101	chr12	56079799	56080299	501	*	7.55	8.28	6	2.29	3.68e-05	0.00181
1102	chr2	100291491	100291991	501	*	9.36	8.54	9.88	-1.34	3.68e-05	0.00181
1103	chr9	85937422	85937922	501	*	6.38	7.33	2.51	4.83	3.71e-05	0.00182
1104	chr16	81505009	81505509	501	*	4.99	5.97	-0.31	6.29	3.73e-05	0.00183
1105	chr16	424548	425048	501	*	7.99	8.64	6.8	1.84	3.76e-05	0.00184
1106	chr17	42832942	42833442	501	*	8.78	9.37	7.77	1.6	3.77e-05	0.00184
1107	chr12	6117034	6117534	501	*	8.2	6.71	8.92	-2.21	3.77e-05	0.00184
1108	chr19	33285808	33286308	501	*	4.79	-0.31	5.77	-6.08	3.77e-05	0.00184
1109	chr5	42951076	42951576	501	*	9.44	8.55	9.98	-1.43	3.78e-05	0.00184
1110	chr6	33585828	33586328	501	*	5.11	0.39	6.08	-5.7	3.78e-05	0.00185
1111	chr9	35110941	35111441	501	*	7.53	8.29	5.84	2.45	3.79e-05	0.00185
1112	chr12	93323191	93323691	501	*	5.1	0.85	6.06	-5.21	3.8e-05	0.00185
1113	chr12	55696006	55696506	501	*	5.51	6.5	-0.31	6.81	3.8e-05	0.00185
1114	chr11	100776554	100777054	501	*	8.46	7.43	9.05	-1.62	3.81e-05	0.00185
1115	chr5	72319550	72320050	501	*	7.33	8.11	5.52	2.59	3.9e-05	0.00189
1116	chrX	17787814	17788314	501	*	4.82	5.79	-0.31	6.11	3.91e-05	0.0019
1117	chr12	25951342	25951842	501	*	4.94	-0.31	5.92	-6.23	3.92e-05	0.0019
1118	chr17	47872545	47873045	501	*	8.5	9.18	7.14	2.05	3.92e-05	0.0019
1119	chr11	106281729	106282229	501	*	5	0.79	5.96	-5.17	3.98e-05	0.00193
1120	chr3	49470813	49471313	501	*	5.51	6.48	1	5.47	4e-05	0.00193
1121	chr11	119095000	119095500	501	*	8.42	9.09	7.11	1.98	4.02e-05	0.00194
1122	chr1	204176543	204177043	501	*	5.58	2.4	6.5	-4.1	4.04e-05	0.00195
1123	chr11	68073709	68074209	501	*	5.12	0.85	6.09	-5.23	4.04e-05	0.00195
1124	chr6	32127514	32128014	501	*	6.77	7.63	4.34	3.29	4.04e-05	0.00195
1125	chr7	67302416	67302916	501	*	7.59	8.35	5.88	2.47	4.06e-05	0.00195
1126	chr2	28436306	28436806	501	*	5.71	6.66	1.86	4.79	4.13e-05	0.00199
1127	chr1	16189214	16189714	501	*	5.76	1.93	6.71	-4.78	4.16e-05	0.002
1128	chr10	6779337	6779837	501	*	7.49	6.06	8.19	-2.13	4.16e-05	0.002
1129	chr18	56638033	56638533	501	*	7.94	8.63	6.56	2.08	4.16e-05	0.002
1130	chr1	110523918	110524418	501	*	4.83	-0.31	5.81	-6.12	4.17e-05	0.002
1131	chr4	8054212	8054712	501	*	7.11	7.91	5.15	2.76	4.2e-05	0.00201
1132	chr20	62309693	62310193	501	*	5.44	1.41	6.39	-4.98	4.2e-05	0.00201
1133	chrX	12975226	12975726	501	*	9.97	8.76	10.61	-1.85	4.21e-05	0.00201
1134	chr9	124258533	124259033	501	*	8.89	9.44	8.01	1.43	4.22e-05	0.00201
1135	chr8	116874110	116874610	501	*	4.85	5.82	0.27	5.55	4.22e-05	0.00201
1136	chr21	42040566	42041066	501	*	9.48	8.7	9.99	-1.29	4.23e-05	0.00201
1137	chr9	125678951	125679451	501	*	5.78	2.54	6.7	-4.17	4.23e-05	0.00201
1138	chr14	103520908	103521408	501	*	6.56	7.43	4.11	3.32	4.24e-05	0.00202
1139	chr8	102905536	102906036	501	*	7.01	5.11	7.8	-2.69	4.26e-05	0.00202
1140	chr7	71633720	71634220	501	*	6.19	3.1	7.1	-4	4.27e-05	0.00203
1141	chr12	51921298	51921798	501	*	4.72	-0.31	5.7	-6.01	4.28e-05	0.00203
1142	chr19	9914346	9914846	501	*	6.23	7.17	2.6	4.56	4.3e-05	0.00204
1143	chr19	46873845	46874345	501	*	6.65	7.58	3.16	4.42	4.3e-05	0.00204
1144	chr15	91942625	91943125	501	*	9.02	8.04	9.59	-1.55	4.31e-05	0.00204
1145	chr21	37850134	37850634	501	*	4.72	-0.31	5.7	-6.01	4.32e-05	0.00204
1146	chr22	46613513	46614013	501	*	8.27	8.97	6.89	2.08	4.37e-05	0.00206
1147	chr7	2762847	2763347	501	*	8.44	9.08	7.25	1.83	4.37e-05	0.00206
1148	chr2	240895197	240895697	501	*	9.37	10.03	8.14	1.88	4.38e-05	0.00207
1149	chr7	47653856	47654356	501	*	5.4	0.94	6.37	-5.42	4.38e-05	0.00207
1150	chr3	37859890	37860390	501	*	8.08	8.7	6.97	1.73	4.39e-05	0.00207
1151	chr22	20001120	20001620	501	*	4.71	-0.31	5.69	-6	4.45e-05	0.00209
1152	chr1	43120240	43120740	501	*	4.72	-0.31	5.7	-6.01	4.49e-05	0.00211
1153	chr6	18263790	18264290	501	*	7.34	8.17	5.23	2.94	4.49e-05	0.00211
1154	chr3	154121611	154122111	501	*	6.08	7.03	2	5.03	4.53e-05	0.00213
1155	chr20	24936511	24937011	501	*	5.74	2.7	6.65	-3.95	4.54e-05	0.00213
1156	chr4	3835791	3836291	501	*	9.46	10.11	8.26	1.85	4.55e-05	0.00213
1157	chr11	799379	799879	501	*	5.41	6.36	1.5	4.86	4.56e-05	0.00213
1158	chr17	77373527	77374027	501	*	5.64	1.74	6.59	-4.85	4.59e-05	0.00215
1159	chr8	144523965	144524465	501	*	4.89	0.51	5.85	-5.34	4.6e-05	0.00215
1160	chr9	128163603	128164103	501	*	4.7	-0.31	5.68	-5.99	4.63e-05	0.00216
1161	chr16	74743782	74744282	501	*	6.69	7.55	4.22	3.33	4.66e-05	0.00218
1162	chr16	2722621	2723121	501	*	4.98	-0.31	5.96	-6.27	4.7e-05	0.00219
1163	chr19	3792421	3792921	501	*	4.71	-0.31	5.69	-6	4.71e-05	0.00219
1164	chr13	44710496	44710996	501	*	5.43	1.74	6.38	-4.63	4.71e-05	0.00219
1165	chr22	28741822	28742322	501	*	7.63	8.37	6.03	2.34	4.75e-05	0.00221
1166	chr11	93740862	93741362	501	*	9.5	10.1	8.46	1.64	4.79e-05	0.00222
1167	chr7	1617449	1617949	501	*	4.74	-0.31	5.71	-6.02	4.79e-05	0.00222
1168	chr5	135398333	135398833	501	*	8.75	9.32	7.78	1.54	4.82e-05	0.00223
1169	chr2	128317328	128317828	501	*	6.68	7.53	4.31	3.22	4.82e-05	0.00224
1170	chr20	24949428	24949928	501	*	9.36	9.87	8.57	1.3	4.83e-05	0.00224
1171	chr22	37318781	37319281	501	*	5.69	6.63	1.87	4.77	4.84e-05	0.00224
1172	chr9	99020234	99020734	501	*	6.29	3.73	7.16	-3.42	4.84e-05	0.00224
1173	chr15	40082112	40082612	501	*	8.54	9.13	7.51	1.62	4.86e-05	0.00225
1174	chr18	50100648	50101148	501	*	5.31	1.41	6.26	-4.85	4.87e-05	0.00225
1175	chr11	19632837	19633337	501	*	5.95	6.89	2.26	4.62	4.9e-05	0.00226
1176	chr17	31516463	31516963	501	*	5.09	1.03	6.05	-5.02	4.9e-05	0.00226
1177	chr19	55511192	55511692	501	*	4.77	-0.31	5.75	-6.06	4.93e-05	0.00227
1178	chr5	73370690	73371190	501	*	4.7	-0.31	5.68	-5.98	4.94e-05	0.00227
1179	chr2	31729090	31729590	501	*	4.72	-0.31	5.7	-6.01	4.95e-05	0.00227
1180	chrX	129632334	129633163	830	*	6.66	4.6	7.48	-2.88	4.95e-05	0.00227
1181	chr9	97922171	97922671	501	*	8.69	9.26	7.74	1.52	4.96e-05	0.00227
1182	chrX	25004821	25005321	501	*	4.84	0.51	5.81	-5.3	4.97e-05	0.00228
1183	chr8	142699255	142699755	501	*	4.98	0.79	5.94	-5.15	4.98e-05	0.00228
1184	chr7	98754146	98754646	501	*	6.58	3.14	7.51	-4.37	4.98e-05	0.00228
1185	chr14	88986243	88986743	501	*	8.72	7.54	9.37	-1.83	4.99e-05	0.00228
1186	chr20	49812244	49812744	501	*	10.25	9.51	10.73	-1.23	5e-05	0.00228
1187	chr4	2810131	2810631	501	*	5.8	2.44	6.73	-4.29	5.01e-05	0.00228
1188	chr9	120579446	120579946	501	*	7.53	8.23	6.11	2.11	5.01e-05	0.00229
1189	chr17	41739238	41739738	501	*	10.22	9.28	10.79	-1.5	5.03e-05	0.00229
1190	chr7	23473525	23474025	501	*	8.24	8.91	6.98	1.93	5.03e-05	0.00229
1191	chr5	43331673	43332173	501	*	4.68	-0.31	5.65	-5.96	5.03e-05	0.00229
1192	chr9	93122662	93123162	501	*	4.84	0.39	5.81	-5.42	5.03e-05	0.00229
1193	chr17	82029962	82030462	501	*	5.28	6.23	1.5	4.73	5.04e-05	0.00229
1194	chr2	241983992	241984492	501	*	4.68	-0.31	5.65	-5.96	5.05e-05	0.00229
1195	chr20	35297124	35297624	501	*	5.05	0.79	6.01	-5.22	5.06e-05	0.00229
1196	chr9	34376280	34376780	501	*	7.21	7.99	5.39	2.6	5.07e-05	0.0023
1197	chr4	184329713	184330213	501	*	5.03	-0.31	6.01	-6.32	5.07e-05	0.0023
1198	chr6	33288821	33289321	501	*	6.04	6.97	2.59	4.39	5.09e-05	0.0023
1199	chr1	111198889	111199389	501	*	4.94	5.9	0.69	5.21	5.1e-05	0.0023
1200	chr22	18031687	18032187	501	*	5.32	-0.31	6.3	-6.61	5.1e-05	0.0023
1201	chr5	132070529	132071029	501	*	5.56	6.5	2.02	4.48	5.11e-05	0.00231
1202	chr1	165899605	165900105	501	*	5.45	2.12	6.38	-4.26	5.15e-05	0.00232
1203	chr14	67569195	67569695	501	*	5.31	-0.31	6.29	-6.6	5.2e-05	0.00234
1204	chr1	155277763	155278263	501	*	5.83	6.74	2.69	4.05	5.22e-05	0.00235
1205	chr1	28590089	28590589	501	*	4.74	-0.31	5.72	-6.03	5.23e-05	0.00235
1206	chr2	235162379	235162879	501	*	5.17	-0.31	6.16	-6.46	5.25e-05	0.00235
1207	chr2	853386	853886	501	*	5.59	1.73	6.54	-4.82	5.25e-05	0.00235
1208	chr9	88269352	88269852	501	*	5.52	1.71	6.47	-4.76	5.25e-05	0.00235
1209	chr3	49539184	49539684	501	*	5.82	6.76	2.16	4.61	5.28e-05	0.00236
1210	chr17	44086365	44086865	501	*	8.47	9.2	6.91	2.29	5.28e-05	0.00236
1211	chr3	128228286	128228786	501	*	5.07	1.03	6.03	-5	5.29e-05	0.00236
1212	chr9	80360109	80360609	501	*	4.87	-0.31	5.85	-6.16	5.3e-05	0.00237
1213	chr8	139958128	139958628	501	*	7.21	7.95	5.63	2.32	5.33e-05	0.00238
1214	chr4	7034788	7035288	501	*	6.09	2.59	7.02	-4.43	5.33e-05	0.00238
1215	chr21	37659332	37659832	501	*	6.66	4.68	7.46	-2.78	5.34e-05	0.00238
1216	chr3	126178956	126179456	501	*	6.8	7.74	3.34	4.39	5.35e-05	0.00238
1217	chr19	39053523	39054023	501	*	5.83	2.17	6.77	-4.6	5.39e-05	0.0024
1218	chr3	51671242	51671742	501	*	8.1	8.78	6.76	2.02	5.39e-05	0.0024
1219	chr15	90839745	90840245	501	*	6.58	7.51	3.2	4.31	5.4e-05	0.0024
1220	chr1	183279000	183279500	501	*	8.8	7.84	9.37	-1.53	5.41e-05	0.0024
1221	chr14	94027921	94028421	501	*	8.41	9.03	7.33	1.69	5.42e-05	0.0024
1222	chr7	55571639	55572139	501	*	8.25	8.88	7.11	1.77	5.43e-05	0.00241
1223	chr9	128275149	128275649	501	*	7.93	8.6	6.63	1.98	5.44e-05	0.00241
1224	chr14	88304798	88305298	501	*	4.69	-0.31	5.66	-5.97	5.45e-05	0.00241
1225	chr16	66513343	66513843	501	*	8.24	7.19	8.84	-1.64	5.49e-05	0.00243
1226	chr19	57930502	57931002	501	*	4.7	-0.31	5.67	-5.98	5.5e-05	0.00243
1227	chr5	170597895	170598395	501	*	6.34	3.89	7.2	-3.31	5.5e-05	0.00243
1228	chr12	31743961	31744461	501	*	4.89	-0.31	5.87	-6.18	5.53e-05	0.00244
1229	chr13	113306668	113307168	501	*	4.94	5.92	-0.31	6.24	5.55e-05	0.00244
1230	chr17	67246135	67246635	501	*	6.8	7.64	4.55	3.09	5.56e-05	0.00244
1231	chr6	166402485	166402985	501	*	4.69	-0.31	5.66	-5.97	5.56e-05	0.00244
1232	chr16	66021107	66021607	501	*	4.72	-0.31	5.7	-6.01	5.56e-05	0.00244
1233	chr2	102257293	102257793	501	*	5.14	1.03	6.1	-5.08	5.57e-05	0.00245
1234	chr10	119423320	119423820	501	*	4.67	-0.31	5.64	-5.95	5.57e-05	0.00245
1235	chr10	77888854	77889354	501	*	6.83	7.61	4.97	2.64	5.58e-05	0.00245
1236	chr16	75238097	75238597	501	*	8.43	9.11	7.1	2.02	5.61e-05	0.00246
1237	chr15	65530760	65531260	501	*	7.07	7.96	4.28	3.68	5.61e-05	0.00246
1238	chr3	39383630	39384130	501	*	8.73	9.29	7.81	1.48	5.62e-05	0.00246
1239	chr14	64649291	64649791	501	*	4.67	-0.31	5.65	-5.96	5.63e-05	0.00246
1240	chr2	159797725	159798225	501	*	6.57	7.38	4.55	2.84	5.64e-05	0.00246
1241	chr14	95254039	95254539	501	*	5.45	1.57	6.4	-4.83	5.66e-05	0.00247
1242	chr17	49788630	49789130	501	*	9.38	9.93	8.48	1.44	5.68e-05	0.00248
1243	chr17	40344817	40345317	501	*	8.57	9.23	7.33	1.89	5.68e-05	0.00248
1244	chr2	237694574	237695074	501	*	5.72	6.66	2.02	4.64	5.7e-05	0.00248
1245	chr2	231463902	231464402	501	*	9.47	10.03	8.55	1.48	5.79e-05	0.00252
1246	chr8	27342526	27343026	501	*	5.27	1.82	6.2	-4.38	5.8e-05	0.00252
1247	chr21	34887854	34888354	501	*	8.37	7.2	9.01	-1.8	5.8e-05	0.00252
1248	chr12	130872329	130872829	501	*	4.67	5.65	-0.31	5.96	5.84e-05	0.00253
1249	chr7	2162981	2163481	501	*	5.23	1.23	6.18	-4.96	5.85e-05	0.00254
1250	chr2	241102217	241102717	501	*	6.61	7.53	3.28	4.25	5.89e-05	0.00255
1251	chr12	76084073	76084573	501	*	8.91	9.5	7.88	1.62	5.89e-05	0.00255
1252	chr20	63151277	63151777	501	*	7.56	8.27	6.14	2.13	5.9e-05	0.00255
1253	chr19	52787322	52787822	501	*	5.39	1.74	6.33	-4.59	5.9e-05	0.00255
1254	chr7	43878524	43879024	501	*	6.44	4.3	7.27	-2.97	5.91e-05	0.00255
1255	chr17	16215663	16216163	501	*	8.36	8.94	7.36	1.58	5.96e-05	0.00257
1256	chr20	64278643	64279143	501	*	8.1	8.79	6.75	2.04	5.98e-05	0.00258
1257	chr8	33484642	33485142	501	*	7.35	8.07	5.84	2.23	5.99e-05	0.00258
1258	chr1	41390663	41391163	501	*	4.76	-0.31	5.74	-6.05	5.99e-05	0.00258
1259	chr20	34523053	34523553	501	*	7.18	5.64	7.91	-2.28	6e-05	0.00258
1260	chr16	14364796	14365296	501	*	7.44	8.16	5.93	2.23	6.01e-05	0.00258
1261	chr3	184321198	184321698	501	*	5.84	2.26	6.77	-4.51	6.01e-05	0.00258
1262	chr10	50587268	50587768	501	*	4.65	-0.31	5.63	-5.94	6.03e-05	0.00259
1263	chr3	46733864	46734364	501	*	4.81	-0.31	5.79	-6.1	6.04e-05	0.00259
1264	chrX	45848915	45849415	501	*	4.63	-0.31	5.61	-5.91	6.04e-05	0.00259
1265	chr7	5426111	5426611	501	*	8.76	9.37	7.68	1.69	6.05e-05	0.00259
1266	chr11	69726218	69726718	501	*	9.36	9.87	8.58	1.29	6.05e-05	0.00259
1267	chr12	51568194	51568694	501	*	4.66	5.64	-0.31	5.95	6.06e-05	0.00259
1268	chr12	53006520	53007020	501	*	9.51	10.09	8.52	1.57	6.08e-05	0.0026
1269	chr1	1781967	1782467	501	*	6.21	7.17	2.16	5.01	6.1e-05	0.0026
1270	chr19	13841652	13842152	501	*	9.56	8.64	10.11	-1.47	6.12e-05	0.00261
1271	chr10	29409944	29410444	501	*	7.13	7.89	5.39	2.51	6.13e-05	0.00261
1272	chr7	149065209	149065709	501	*	8.09	8.7	7.01	1.69	6.14e-05	0.00261
1273	chr3	198145152	198145652	501	*	5.66	1.96	6.6	-4.64	6.19e-05	0.00263
1274	chr1	6271816	6272316	501	*	6.13	7.07	2.6	4.46	6.24e-05	0.00265
1275	chr19	43653482	43653982	501	*	4.65	-0.31	5.63	-5.94	6.27e-05	0.00266
1276	chr3	109926277	109926777	501	*	4.78	-0.31	5.76	-6.07	6.28e-05	0.00266
1277	chr16	87153278	87153778	501	*	4.63	-0.31	5.61	-5.91	6.29e-05	0.00266
1278	chr1	91804169	91804669	501	*	9.28	8.43	9.82	-1.39	6.29e-05	0.00266
1279	chrX	64204507	64205007	501	*	4.68	5.66	-0.31	5.97	6.29e-05	0.00266
1280	chr5	131965028	131965528	501	*	4.62	-0.31	5.6	-5.9	6.29e-05	0.00266
1281	chr2	20508848	20509348	501	*	6.84	7.74	4.02	3.72	6.32e-05	0.00267
1282	chr5	10699836	10700336	501	*	8.24	6.89	8.93	-2.04	6.32e-05	0.00267
1283	chr7	101749262	101749762	501	*	5.5	2.03	6.44	-4.41	6.32e-05	0.00267
1284	chr7	74347401	74347901	501	*	5.68	1.73	6.64	-4.91	6.33e-05	0.00267
1285	chr7	105366062	105366562	501	*	4.66	0.16	5.63	-5.47	6.33e-05	0.00267
1286	chr7	152025831	152026331	501	*	5.73	6.67	2.02	4.65	6.34e-05	0.00267
1287	chr5	76803964	76804464	501	*	6.74	4.59	7.57	-2.98	6.34e-05	0.00267
1288	chr2	54533661	54534161	501	*	4.84	-0.31	5.82	-6.13	6.37e-05	0.00268
1289	chr17	40318088	40318588	501	*	9.1	9.64	8.2	1.44	6.38e-05	0.00268
1290	chr9	132878409	132878909	501	*	8.68	9.28	7.64	1.64	6.41e-05	0.00269
1291	chr11	36149954	36150454	501	*	8.42	7.25	9.05	-1.8	6.41e-05	0.00269
1292	chr19	8526060	8526560	501	*	7.2	8.01	5.24	2.77	6.42e-05	0.00269
1293	chr13	75480915	75481415	501	*	6.69	7.51	4.6	2.92	6.45e-05	0.0027
1294	chr12	53325023	53325523	501	*	8.09	8.81	6.62	2.19	6.46e-05	0.0027
1295	chr15	84716209	84716709	501	*	7.4	8.16	5.72	2.43	6.49e-05	0.00271
1296	chr2	65038489	65038989	501	*	4.61	-0.31	5.58	-5.89	6.51e-05	0.00272
1297	chr4	3780719	3781219	501	*	9.26	9.81	8.35	1.47	6.51e-05	0.00272
1298	chr7	102364126	102364626	501	*	7.52	8.2	6.17	2.03	6.55e-05	0.00273
1299	chr16	28880017	28880517	501	*	4.67	5.64	-0.31	5.96	6.56e-05	0.00273
1300	chr22	29623056	29623556	501	*	7.94	6.79	8.57	-1.78	6.59e-05	0.00274
1301	chr6	27866834	27867334	501	*	7.75	8.48	6.2	2.28	6.59e-05	0.00274
1302	chr17	5618990	5619490	501	*	5.63	1.23	6.6	-5.37	6.61e-05	0.00275
1303	chr2	72004816	72005316	501	*	7.03	7.81	5.24	2.56	6.61e-05	0.00275
1304	chr3	140223191	140223691	501	*	9.76	9.01	10.25	-1.24	6.62e-05	0.00275
1305	chr20	34525107	34525607	501	*	8.86	7.84	9.45	-1.61	6.64e-05	0.00275
1306	chr6	37587231	37587731	501	*	5.44	1.41	6.4	-4.99	6.64e-05	0.00275
1307	chr1	2321789	2322289	501	*	8.51	9.08	7.54	1.54	6.65e-05	0.00275
1308	chr2	237474525	237475025	501	*	8.41	9.04	7.25	1.79	6.66e-05	0.00276
1309	chr2	27030460	27030960	501	*	4.68	0.16	5.65	-5.49	6.69e-05	0.00277
1310	chr15	25739891	25740391	501	*	4.72	-0.31	5.69	-6	6.7e-05	0.00277
1311	chr20	63216449	63216949	501	*	8.3	9.07	6.57	2.5	6.71e-05	0.00277
1312	chr3	49902907	49903407	501	*	8.79	9.38	7.77	1.62	6.72e-05	0.00277
1313	chr19	44954586	44955086	501	*	7.6	8.35	5.93	2.42	6.75e-05	0.00278
1314	chr1	226703024	226703524	501	*	7.82	8.59	6.02	2.58	6.76e-05	0.00279
1315	chr4	6478433	6478933	501	*	4.6	-0.31	5.57	-5.88	6.76e-05	0.00279
1316	chr19	17790290	17791231	942	*	6.32	7.19	3.82	3.37	6.77e-05	0.00279
1317	chr6	166870788	166871288	501	*	6.3	7.22	3.15	4.07	6.81e-05	0.0028
1318	chr15	90059184	90059684	501	*	6.82	7.76	3.2	4.56	6.81e-05	0.0028
1319	chr20	34971125	34971625	501	*	7.6	8.32	6.11	2.22	6.83e-05	0.00281
1320	chr1	44405244	44405744	501	*	7.09	7.92	4.87	3.05	6.85e-05	0.00281
1321	chr12	103505384	103505884	501	*	7.55	5.85	8.31	-2.46	6.86e-05	0.00281
1322	chr5	113095726	113096226	501	*	5.3	1.21	6.25	-5.05	6.87e-05	0.00281
1323	chr17	66191476	66191976	501	*	8.09	8.72	6.95	1.77	6.89e-05	0.00282
1324	chr12	109625407	109625907	501	*	6.65	7.48	4.5	2.98	6.97e-05	0.00285
1325	chr16	27314031	27314531	501	*	6.78	7.64	4.31	3.33	7e-05	0.00286
1326	chr15	66460710	66461210	501	*	7.78	6.4	8.47	-2.07	7.04e-05	0.00288
1327	chr5	179623785	179624285	501	*	9.29	9.92	8.14	1.78	7.05e-05	0.00288
1328	chr8	140980338	140980838	501	*	4.7	5.68	-0.31	5.99	7.06e-05	0.00288
1329	chr15	71294636	71295136	501	*	8.15	7.11	8.75	-1.65	7.07e-05	0.00288
1330	chr9	120403755	120404255	501	*	4.76	0.39	5.72	-5.34	7.07e-05	0.00288
1331	chr20	62523315	62523815	501	*	9.08	9.72	7.88	1.84	7.09e-05	0.00289
1332	chr4	81627074	81627574	501	*	4.58	-0.31	5.56	-5.87	7.12e-05	0.0029
1333	chrX	130125864	130126364	501	*	4.58	-0.31	5.56	-5.87	7.17e-05	0.00291
1334	chr1	20366737	20367237	501	*	4.58	-0.31	5.56	-5.87	7.18e-05	0.00291
1335	chr14	102928189	102928689	501	*	6.92	7.74	4.84	2.9	7.18e-05	0.00291
1336	chr8	48645735	48646235	501	*	4.73	0.16	5.7	-5.54	7.19e-05	0.00291
1337	chr12	111409961	111410461	501	*	7.02	7.86	4.8	3.06	7.21e-05	0.00292
1338	chr3	14278744	14279244	501	*	4.82	-0.31	5.8	-6.11	7.21e-05	0.00292
1339	chr5	163460759	163461259	501	*	7.39	8.1	5.97	2.12	7.25e-05	0.00293
1340	chr5	41869987	41870487	501	*	6.95	7.82	4.45	3.37	7.27e-05	0.00294
1341	chr5	160399544	160400044	501	*	7.87	8.61	6.27	2.34	7.3e-05	0.00295
1342	chr7	140696630	140697130	501	*	6.83	7.6	5.06	2.54	7.33e-05	0.00296
1343	chr12	56724935	56725435	501	*	9.1	9.66	8.16	1.5	7.34e-05	0.00296
1344	chr15	41332183	41332683	501	*	7.15	8.05	4.29	3.75	7.34e-05	0.00296
1345	chr16	8969983	8970483	501	*	4.57	-0.31	5.55	-5.85	7.37e-05	0.00297
1346	chr1	19652372	19652872	501	*	7.4	8.11	5.95	2.16	7.38e-05	0.00297
1347	chr19	49496486	49496986	501	*	8.23	8.84	7.17	1.66	7.42e-05	0.00298
1348	chr9	128640086	128640586	501	*	5.33	1.57	6.28	-4.72	7.46e-05	0.003
1349	chr2	240447672	240448172	501	*	5.45	1.41	6.41	-5	7.49e-05	0.00301
1350	chr22	37623737	37624237	501	*	5.46	6.41	1.7	4.71	7.5e-05	0.00301
1351	chr13	19862817	19863317	501	*	7.27	8.17	4.38	3.79	7.54e-05	0.00302
1352	chr9	128288168	128288668	501	*	4.68	-0.31	5.66	-5.97	7.55e-05	0.00302
1353	chr2	42051675	42052175	501	*	4.69	-0.31	5.67	-5.98	7.61e-05	0.00305
1354	chr3	12884280	12884780	501	*	6.12	2.73	7.05	-4.32	7.66e-05	0.00306
1355	chr14	69077326	69077826	501	*	4.57	-0.31	5.54	-5.85	7.66e-05	0.00306
1356	chr7	158342449	158342949	501	*	4.56	-0.31	5.53	-5.84	7.73e-05	0.00309
1357	chr5	168403949	168404449	501	*	8.97	9.57	7.92	1.66	7.77e-05	0.0031
1358	chr2	113326267	113326767	501	*	4.81	5.78	-0.31	6.1	7.8e-05	0.00311
1359	chr12	50218340	50218840	501	*	7.16	4.28	8.06	-3.78	7.8e-05	0.00311
1360	chr1	67401007	67401507	501	*	5.77	2.17	6.71	-4.54	7.81e-05	0.00311
1361	chr20	47343396	47343896	501	*	4.69	-0.31	5.67	-5.98	7.82e-05	0.00311
1362	chr10	78299767	78300267	501	*	4.56	-0.31	5.53	-5.84	7.82e-05	0.00311
1363	chr1	53638708	53639208	501	*	5.25	6.23	-0.31	6.54	7.85e-05	0.00312
1364	chr14	99791666	99792166	501	*	4.84	0.94	5.79	-4.84	7.86e-05	0.00312
1365	chr2	29009321	29009821	501	*	4.56	-0.31	5.53	-5.84	7.96e-05	0.00316
1366	chr17	27294176	27294676	501	*	9.11	9.63	8.3	1.33	7.98e-05	0.00316
1367	chr19	35509859	35510359	501	*	8.16	8.79	7.04	1.74	8.01e-05	0.00317
1368	chr7	3243657	3244157	501	*	8.56	9.14	7.55	1.59	8.01e-05	0.00317
1369	chr14	75476859	75477359	501	*	5.01	5.96	1.02	4.94	8.01e-05	0.00317
1370	chr16	85767311	85767811	501	*	5.77	2.72	6.68	-3.95	8.03e-05	0.00318
1371	chr10	43378911	43379411	501	*	4.55	-0.31	5.52	-5.83	8.05e-05	0.00318
1372	chr19	14071692	14072192	501	*	6.61	7.53	3.45	4.08	8.11e-05	0.0032
1373	chr3	194136908	194137408	501	*	11.12	10.18	11.68	-1.5	8.15e-05	0.00321
1374	chr6	31574322	31574822	501	*	4.56	-0.31	5.54	-5.84	8.16e-05	0.00322
1375	chrX	71283588	71284088	501	*	8.25	8.85	7.19	1.66	8.19e-05	0.00323
1376	chr9	112041266	112041766	501	*	9.07	7.88	9.71	-1.83	8.2e-05	0.00323
1377	chr5	57838060	57838560	501	*	5.94	3.14	6.84	-3.69	8.21e-05	0.00323
1378	chr4	3679400	3679900	501	*	4.69	-0.31	5.67	-5.98	8.22e-05	0.00323
1379	chr2	219184794	219185294	501	*	5.13	6.12	-0.31	6.43	8.22e-05	0.00323
1380	chr22	48480867	48481367	501	*	4.83	0.51	5.79	-5.28	8.25e-05	0.00324
1381	chr1	115431684	115432184	501	*	8.57	7.39	9.22	-1.83	8.25e-05	0.00324
1382	chr6	87483425	87483925	501	*	6.21	2.86	7.14	-4.28	8.26e-05	0.00324
1383	chr4	122782465	122782965	501	*	4.57	-0.31	5.54	-5.85	8.27e-05	0.00324
1384	chr21	41764259	41764759	501	*	5.59	2.58	6.5	-3.92	8.29e-05	0.00324
1385	chr6	138987352	138987852	501	*	6.06	6.96	3.28	3.68	8.3e-05	0.00324
1386	chr6	153002590	153003090	501	*	7.31	8.04	5.78	2.25	8.31e-05	0.00325
1387	chrX	16870868	16871368	501	*	7.66	8.39	6.12	2.26	8.4e-05	0.00328
1388	chr20	50980825	50981325	501	*	9.33	8.27	9.94	-1.67	8.42e-05	0.00329
1389	chr9	126633920	126634420	501	*	7.47	5.89	8.21	-2.31	8.43e-05	0.00329
1390	chr18	21111989	21112489	501	*	7.05	7.81	5.33	2.47	8.45e-05	0.00329
1391	chr9	35664696	35665196	501	*	8.36	9.17	6.3	2.87	8.48e-05	0.0033
1392	chr1	28601871	28602371	501	*	7.33	5.77	8.06	-2.3	8.53e-05	0.00332
1393	chr1	54542611	54543111	501	*	7.67	8.46	5.8	2.65	8.53e-05	0.00332
1394	chr17	72571134	72571634	501	*	7.04	7.82	5.23	2.59	8.56e-05	0.00332
1395	chr6	46014948	46015448	501	*	7.84	6.15	8.6	-2.45	8.56e-05	0.00332
1396	chr18	50287233	50287733	501	*	6.6	7.51	3.54	3.97	8.57e-05	0.00332
1397	chr19	18029548	18030048	501	*	5.08	-0.31	6.06	-6.37	8.57e-05	0.00332
1398	chr1	70410988	70411488	501	*	6.69	7.49	4.78	2.71	8.6e-05	0.00333
1399	chr6	108133542	108134042	501	*	7.26	5.65	8	-2.35	8.6e-05	0.00333
1400	chr1	109109167	109109667	501	*	4.56	5.53	-0.31	5.85	8.65e-05	0.00335
1401	chr2	121334816	121335316	501	*	6.86	5.05	7.64	-2.59	8.66e-05	0.00335
1402	chr4	2468248	2468748	501	*	7.18	7.96	5.35	2.61	8.68e-05	0.00335
1403	chr9	34612222	34612722	501	*	7.32	8.06	5.73	2.33	8.68e-05	0.00335
1404	chr2	108943477	108943977	501	*	5.94	2.35	6.88	-4.52	8.72e-05	0.00336
1405	chr12	54329538	54330038	501	*	7.17	8.03	4.72	3.31	8.72e-05	0.00336
1406	chr20	58309803	58310303	501	*	7.73	8.52	5.88	2.63	8.73e-05	0.00336
1407	chr5	173615998	173616498	501	*	7.49	8.22	5.93	2.29	8.74e-05	0.00336
1408	chr12	123973818	123974318	501	*	5.72	6.62	2.86	3.76	8.75e-05	0.00337
1409	chr20	57618662	57619162	501	*	9.4	9.99	8.4	1.59	8.77e-05	0.00337
1410	chr2	30109230	30109730	501	*	4.52	-0.31	5.5	-5.8	8.78e-05	0.00337
1411	chr5	134874386	134874886	501	*	9.1	9.61	8.31	1.3	8.79e-05	0.00337
1412	chr16	1118999	1119499	501	*	5.4	6.35	1.5	4.85	8.8e-05	0.00337
1413	chr10	116849584	116850084	501	*	5.75	6.69	2.16	4.53	8.8e-05	0.00337
1414	chr15	69298114	69298614	501	*	5.33	6.28	1.5	4.78	8.84e-05	0.00339
1415	chr7	129780813	129781313	501	*	7.24	8.08	4.98	3.1	8.87e-05	0.0034
1416	chr22	41688775	41689275	501	*	8.05	8.74	6.68	2.06	8.88e-05	0.0034
1417	chr8	128177507	128178007	501	*	11.07	10.35	11.56	-1.21	8.95e-05	0.00342
1418	chr14	34629618	34630118	501	*	5.57	6.47	2.6	3.88	9e-05	0.00344
1419	chr3	38608141	38608641	501	*	4.57	-0.31	5.54	-5.85	9.04e-05	0.00345
1420	chr2	207832722	207833222	501	*	4.57	-0.31	5.55	-5.86	9.04e-05	0.00345
1421	chr10	73413460	73413960	501	*	8.67	9.3	7.53	1.77	9.05e-05	0.00345
1422	chr8	123612654	123613154	501	*	6.01	3.29	6.89	-3.6	9.1e-05	0.00346
1423	chr1	778535	779035	501	*	7.14	7.95	5.14	2.81	9.13e-05	0.00348
1424	chr9	85515189	85515689	501	*	4.57	0.16	5.53	-5.38	9.14e-05	0.00348
1425	chr12	7935108	7935608	501	*	9.34	7.63	10.11	-2.48	9.17e-05	0.00348
1426	chr2	10414012	10414512	501	*	7.12	8.01	4.42	3.59	9.17e-05	0.00348
1427	chr9	122375053	122375553	501	*	5.1	1.23	6.05	-4.82	9.18e-05	0.00348
1428	chr17	19346753	19347253	501	*	7.04	7.79	5.39	2.4	9.18e-05	0.00348
1429	chr22	41946236	41946736	501	*	7.64	8.44	5.71	2.73	9.19e-05	0.00348
1430	chr12	52975510	52976010	501	*	8.23	8.9	6.92	1.99	9.21e-05	0.00349
1431	chr9	752282	752782	501	*	5.29	1.74	6.23	-4.49	9.25e-05	0.0035
1432	chr1	150066919	150067419	501	*	7.51	8.21	6.13	2.08	9.26e-05	0.0035
1433	chr5	178176427	178176927	501	*	4.66	-0.31	5.64	-5.95	9.28e-05	0.00351
1434	chr9	120385954	120386454	501	*	4.51	-0.31	5.48	-5.79	9.32e-05	0.00352
1435	chr16	57367088	57367588	501	*	4.82	-0.31	5.8	-6.11	9.35e-05	0.00353
1436	chr7	44220978	44221478	501	*	4.53	-0.31	5.51	-5.81	9.36e-05	0.00353
1437	chr20	63521983	63522483	501	*	5.89	6.8	2.86	3.94	9.37e-05	0.00353
1438	chr7	157139324	157139824	501	*	7.94	8.76	5.82	2.95	9.39e-05	0.00354
1439	chrX	29534406	29534906	501	*	4.51	-0.31	5.48	-5.79	9.39e-05	0.00354
1440	chr20	63626300	63626800	501	*	8.23	8.82	7.24	1.58	9.41e-05	0.00354
1441	chr4	41257604	41258104	501	*	7.21	7.93	5.72	2.2	9.42e-05	0.00354
1442	chr22	19447811	19448311	501	*	7.48	8.18	6.06	2.12	9.42e-05	0.00354
1443	chr6	6927762	6928262	501	*	6	6.89	3.21	3.68	9.43e-05	0.00354
1444	chr9	95765545	95766045	501	*	5.72	6.62	2.86	3.76	9.44e-05	0.00354
1445	chr7	77518352	77518852	501	*	4.79	-0.31	5.77	-6.08	9.51e-05	0.00356
1446	chr16	46974893	46975393	501	*	4.83	5.81	-0.31	6.12	9.51e-05	0.00356
1447	chr10	68549435	68549935	501	*	4.52	-0.31	5.5	-5.81	9.53e-05	0.00357
1448	chrX	149541051	149541551	501	*	7.81	8.52	6.34	2.18	9.54e-05	0.00357
1449	chr1	234608093	234608593	501	*	8.81	7.93	9.36	-1.43	9.54e-05	0.00357
1450	chr19	38851213	38851713	501	*	9.19	9.76	8.22	1.54	9.55e-05	0.00357
1451	chr11	123062705	123063205	501	*	10.2	10.73	9.35	1.39	9.57e-05	0.00357
1452	chr3	170181293	170181793	501	*	8.94	9.6	7.71	1.89	9.6e-05	0.00358
1453	chr20	62794669	62795169	501	*	8.7	9.26	7.77	1.49	9.61e-05	0.00358
1454	chr10	133004660	133005160	501	*	7.04	7.97	3.65	4.32	9.65e-05	0.00359
1455	chr19	2587225	2587725	501	*	7.84	8.53	6.48	2.05	9.67e-05	0.0036
1456	chr16	2468058	2468558	501	*	6.25	7.16	3.16	4.01	9.67e-05	0.0036
1457	chr17	40417507	40418007	501	*	8.1	8.77	6.84	1.93	9.67e-05	0.0036
1458	chr10	75234976	75235476	501	*	7.77	8.46	6.42	2.04	9.7e-05	0.0036
1459	chr10	130714485	130714985	501	*	5.65	2.07	6.58	-4.52	9.7e-05	0.0036
1460	chr14	51989624	51990124	501	*	5.87	6.81	2.28	4.53	9.75e-05	0.00362
1461	chr22	36410375	36410875	501	*	7.66	8.37	6.24	2.12	9.76e-05	0.00362
1462	chr22	38084406	38084906	501	*	6.16	7.06	3.22	3.84	9.77e-05	0.00362
1463	chr2	235716871	235717371	501	*	6.64	7.53	3.86	3.67	9.82e-05	0.00364
1464	chr6	110700708	110701208	501	*	4.51	-0.31	5.48	-5.79	9.87e-05	0.00365
1465	chr5	179825736	179826236	501	*	5.61	1.96	6.56	-4.6	9.88e-05	0.00365
1466	chr5	142251657	142252157	501	*	8.92	7.95	9.5	-1.54	9.88e-05	0.00365
1467	chr2	96142142	96142642	501	*	4.52	-0.31	5.49	-5.8	9.88e-05	0.00365
1468	chr9	134135289	134135789	501	*	7.49	8.24	5.85	2.39	9.93e-05	0.00366
1469	chr9	137197345	137197845	501	*	6.78	7.68	3.93	3.75	9.94e-05	0.00366
1470	chr5	139677193	139677693	501	*	6.97	7.83	4.53	3.3	9.95e-05	0.00366
1471	chr16	20866161	20866661	501	*	6.5	7.37	3.98	3.39	9.96e-05	0.00367
1472	chr17	62479208	62479708	501	*	6.91	7.67	5.24	2.42	9.99e-05	0.00367
1473	chr2	27212246	27212746	501	*	8.54	9.21	7.22	1.99	0.000101	0.0037
1474	chr9	114006555	114007055	501	*	5.47	2.24	6.4	-4.15	0.000101	0.0037
1475	chr5	179698966	179699466	501	*	9.3	9.87	8.36	1.51	0.000101	0.0037
1476	chr17	7483529	7484029	501	*	9.31	9.95	8.14	1.81	0.000101	0.0037
1477	chr3	63136159	63136659	501	*	5.41	6.36	1.7	4.66	0.000101	0.0037
1478	chr9	130009812	130010312	501	*	4.48	-0.31	5.46	-5.76	0.000101	0.0037
1479	chr19	33808195	33808695	501	*	4.5	-0.31	5.47	-5.78	0.000101	0.0037
1480	chr9	134463852	134464352	501	*	5.7	2.39	6.63	-4.24	0.000101	0.0037
1481	chr6	41285565	41286065	501	*	4.73	-0.31	5.71	-6.01	0.000101	0.00371
1482	chr10	132307043	132307543	501	*	5.23	6.22	-0.31	6.53	0.000102	0.00371
1483	chr8	130112209	130112709	501	*	4.6	5.58	-0.31	5.89	0.000102	0.00373
1484	chr8	27897540	27898040	501	*	6.63	7.51	3.94	3.57	0.000102	0.00373
1485	chr16	67541779	67542279	501	*	5.76	6.68	2.68	3.99	0.000103	0.00374
1486	chr20	23608165	23608665	501	*	10.36	10.81	9.71	1.1	0.000103	0.00375
1487	chr1	209741092	209741592	501	*	4.54	5.52	-0.31	5.83	0.000103	0.00375
1488	chr4	113467693	113468193	501	*	4.82	0.79	5.78	-4.99	0.000104	0.00377
1489	chr20	60037153	60037653	501	*	5.22	-0.31	6.21	-6.51	0.000104	0.00377
1490	chr4	8158432	8158932	501	*	4.76	5.74	-0.31	6.05	0.000104	0.00377
1491	chr2	135905141	135905641	501	*	4.83	5.81	-0.31	6.12	0.000104	0.00377
1492	chr2	1718847	1719347	501	*	4.79	5.76	0.28	5.49	0.000104	0.00377
1493	chr1	32903464	32903964	501	*	4.93	5.9	0.27	5.63	0.000104	0.00378
1494	chr16	3655224	3655724	501	*	4.5	-0.31	5.47	-5.78	0.000104	0.00378
1495	chr7	4145416	4145916	501	*	4.47	-0.31	5.44	-5.75	0.000104	0.00378
1496	chr1	51236613	51237113	501	*	7.99	8.63	6.83	1.79	0.000105	0.00379
1497	chr1	24108554	24109054	501	*	7.58	8.25	6.32	1.92	0.000105	0.00379
1498	chr2	119678858	119679358	501	*	7.25	8.05	5.33	2.72	0.000105	0.00379
1499	chr16	30095449	30095949	501	*	5.5	6.44	1.85	4.59	0.000105	0.0038
1500	chr12	132278436	132278936	501	*	5.55	6.48	2.15	4.33	0.000106	0.00381
1501	chr20	8019422	8019922	501	*	6.74	7.53	4.9	2.63	0.000106	0.00381
1502	chr6	170286864	170287364	501	*	4.59	-0.31	5.57	-5.87	0.000106	0.00382
1503	chr9	137301476	137301976	501	*	7.54	8.25	6.05	2.2	0.000106	0.00382
1504	chr1	53412571	53413071	501	*	9.15	9.69	8.28	1.41	0.000106	0.00382
1505	chr17	82701656	82702156	501	*	4.48	-0.31	5.46	-5.77	0.000106	0.00383
1506	chr17	65522933	65523433	501	*	7.69	8.4	6.21	2.19	0.000107	0.00383
1507	chr11	832172	832672	501	*	7.16	7.9	5.61	2.29	0.000107	0.00384
1508	chr11	69901972	69902472	501	*	8.41	9.09	7.06	2.03	0.000107	0.00384
1509	chr12	69585380	69585880	501	*	8.43	9.09	7.18	1.91	0.000107	0.00384
1510	chr22	46436182	46436682	501	*	4.86	0.79	5.81	-5.02	0.000107	0.00384
1511	chr17	63550601	63551101	501	*	8.96	9.67	7.54	2.13	0.000107	0.00385
1512	chr10	130110204	130110704	501	*	8.44	9.08	7.27	1.81	0.000108	0.00385
1513	chr5	73765247	73765747	501	*	4.62	-0.31	5.6	-5.91	0.000108	0.00386
1514	chr3	49104276	49104776	501	*	7.63	8.49	5.22	3.26	0.000108	0.00386
1515	chr2	159209887	159210387	501	*	5.12	0.85	6.08	-5.22	0.000108	0.00386
1516	chr17	76711055	76711555	501	*	5.94	6.85	2.87	3.99	0.000108	0.00386
1517	chr1	247906190	247906690	501	*	4.57	-0.31	5.54	-5.85	0.000108	0.00387
1518	chr22	44685475	44685975	501	*	8.05	8.7	6.82	1.88	0.000109	0.00387
1519	chr22	17159371	17159871	501	*	6.91	7.78	4.42	3.35	0.000109	0.00387
1520	chr1	91582086	91582586	501	*	4.65	0.51	5.61	-5.1	0.000109	0.00389
1521	chr6	3227927	3228427	501	*	8.21	8.8	7.21	1.59	0.000109	0.0039
1522	chr19	4084377	4084877	501	*	4.62	5.6	-0.31	5.91	0.00011	0.0039
1523	chr11	65204012	65204512	501	*	5.54	6.49	1.87	4.62	0.00011	0.00391
1524	chr19	48966195	48966695	501	*	6.13	3.32	7.03	-3.71	0.00011	0.00391
1525	chr16	68237904	68238404	501	*	7.11	7.86	5.45	2.42	0.00011	0.00392
1526	chr2	20633826	20634326	501	*	8.39	9.08	7.02	2.05	0.000111	0.00392
1527	chr15	67157770	67158270	501	*	5.04	-0.31	6.02	-6.33	0.000111	0.00393
1528	chr8	100722388	100722888	501	*	6.46	7.28	4.31	2.98	0.000111	0.00393
1529	chr17	62626287	62626787	501	*	5.07	-0.31	6.05	-6.36	0.000111	0.00393
1530	chr9	114259917	114260417	501	*	4.65	-0.31	5.62	-5.93	0.000111	0.00393
1531	chr18	59718640	59719140	501	*	6.09	3.32	6.98	-3.66	0.000111	0.00393
1532	chr19	6056716	6057216	501	*	7.14	5.57	7.87	-2.3	0.000112	0.00394
1533	chr10	122147146	122147646	501	*	5.67	2.8	6.57	-3.77	0.000112	0.00394
1534	chr8	11481936	11482436	501	*	4.48	-0.31	5.45	-5.76	0.000112	0.00395
1535	chr15	40392539	40393039	501	*	4.47	-0.31	5.44	-5.75	0.000112	0.00395
1536	chr1	34843737	34844237	501	*	4.74	5.71	0.28	5.43	0.000112	0.00396
1537	chr6	136610578	136611078	501	*	4.72	0.51	5.68	-5.18	0.000112	0.00396
1538	chr1	155050613	155051113	501	*	6.73	7.54	4.71	2.83	0.000112	0.00396
1539	chr9	5148639	5149139	501	*	4.72	-0.31	5.69	-6	0.000113	0.00397
1540	chr1	155324445	155324945	501	*	6.7	7.56	4.18	3.38	0.000113	0.00397
1541	chr1	58706298	58706798	501	*	5.09	6.02	1.69	4.33	0.000113	0.00397
1542	chr2	42987128	42987628	501	*	4.64	0.51	5.59	-5.09	0.000113	0.00398
1543	chr22	32137046	32137546	501	*	5.09	1.23	6.04	-4.81	0.000113	0.00398
1544	chr10	71613090	71613590	501	*	4.99	1.08	5.94	-4.86	0.000113	0.00398
1545	chr21	34067154	34067654	501	*	7.32	8.05	5.8	2.25	0.000114	0.004
1546	chr9	134387702	134388202	501	*	5.67	2.01	6.61	-4.6	0.000115	0.00404
1547	chr9	136052962	136053462	501	*	9.21	9.82	8.16	1.65	0.000116	0.00405
1548	chr11	130194447	130194947	501	*	4.49	-0.31	5.47	-5.78	0.000116	0.00405
1549	chr1	201050569	201051069	501	*	5.66	6.56	2.68	3.88	0.000116	0.00406
1550	chr20	297848	298348	501	*	6.71	7.63	3.5	4.13	0.000116	0.00406
1551	chr2	240234078	240234578	501	*	8.14	8.77	7.03	1.74	0.000116	0.00406
1552	chr12	110501641	110502141	501	*	8.12	8.81	6.78	2.03	0.000117	0.00407
1553	chr3	42732648	42733148	501	*	6.24	7.13	3.4	3.74	0.000117	0.00407
1554	chr3	10757945	10758445	501	*	6.07	2.59	7.01	-4.41	0.000117	0.00409
1555	chr3	15427414	15427914	501	*	8.05	8.74	6.67	2.06	0.000117	0.00409
1556	chr2	127810559	127811059	501	*	8.64	9.19	7.73	1.47	0.000118	0.00409
1557	chr15	101723810	101724310	501	*	6.62	7.43	4.6	2.83	0.000118	0.00409
1558	chr7	27166645	27167145	501	*	8.76	9.29	7.92	1.37	0.000118	0.00411
1559	chr1	27563829	27564329	501	*	7.18	7.99	5.16	2.83	0.000118	0.00411
1560	chr22	37817354	37817854	501	*	4.76	5.73	-0.31	6.05	0.000118	0.00411
1561	chr6	24774865	24775365	501	*	8.32	9.01	6.99	2.01	0.000118	0.00411
1562	chr17	68102145	68102645	501	*	6.94	7.74	4.96	2.78	0.000119	0.00412
1563	chr19	49362460	49362960	501	*	5.88	6.8	2.7	4.1	0.000119	0.00412
1564	chr17	75249789	75250289	501	*	5.53	1.84	6.48	-4.64	0.000119	0.00412
1565	chr3	128504358	128504858	501	*	5.83	2.27	6.77	-4.5	0.000119	0.00412
1566	chr17	76601965	76602465	501	*	7.16	5.58	7.89	-2.31	0.000119	0.00413
1567	chr10	104307770	104308270	501	*	4.76	5.71	0.68	5.03	0.000119	0.00413
1568	chr16	89583113	89583613	501	*	5.83	3.16	6.71	-3.55	0.00012	0.00413
1569	chr5	134526342	134526842	501	*	7.52	8.39	5	3.38	0.00012	0.00413
1570	chr5	138033092	138033592	501	*	8.02	8.63	6.95	1.68	0.00012	0.00413
1571	chr2	3660009	3660509	501	*	10.33	9.43	10.88	-1.45	0.00012	0.00413
1572	chr16	11969287	11969787	501	*	5.11	-0.31	6.1	-6.4	0.00012	0.00413
1573	chr1	26992797	26993297	501	*	6.29	7.22	2.77	4.46	0.000121	0.00416
1574	chr12	46549112	46549612	501	*	6.04	3.13	6.94	-3.81	0.000121	0.00416
1575	chr1	183272571	183273071	501	*	9.3	8.55	9.79	-1.23	0.000121	0.00416
1576	chr1	212035518	212036018	501	*	6.63	7.45	4.54	2.91	0.000121	0.00417
1577	chr15	85346423	85346923	501	*	4.77	0.79	5.72	-4.93	0.000122	0.00417
1578	chr16	23519048	23519548	501	*	4.68	-0.31	5.66	-5.97	0.000122	0.00418
1579	chr10	48470566	48471066	501	*	4.5	-0.31	5.48	-5.79	0.000122	0.00419
1580	chr3	69304046	69304546	501	*	4.81	0.79	5.76	-4.97	0.000123	0.00421
1581	chr19	10194128	10194628	501	*	8.1	8.84	6.5	2.34	0.000123	0.00421
1582	chr1	43032088	43032588	501	*	4.9	0.16	5.87	-5.71	0.000123	0.00421
1583	chr1	43980183	43980683	501	*	6.99	7.87	4.31	3.56	0.000123	0.00421
1584	chr17	8155742	8156242	501	*	9.41	9.99	8.44	1.55	0.000124	0.00423
1585	chr9	108606788	108607288	501	*	5.61	2.63	6.52	-3.89	0.000124	0.00424
1586	chr16	642680	643180	501	*	6.83	7.59	5.08	2.51	0.000125	0.00425
1587	chr2	241880983	241881483	501	*	5.87	6.79	2.7	4.09	0.000125	0.00425
1588	chr19	47273737	47274237	501	*	9.23	9.85	8.1	1.75	0.000125	0.00425
1589	chr6	157952565	157953065	501	*	4.73	-0.31	5.71	-6.01	0.000125	0.00425
1590	chr17	82356438	82356938	501	*	7.64	8.31	6.34	1.97	0.000125	0.00425
1591	chr16	88456082	88456582	501	*	7.99	8.6	6.89	1.71	0.000125	0.00425
1592	chr9	128947627	128948127	501	*	8.84	9.45	7.75	1.69	0.000125	0.00427
1593	chr1	110616729	110617229	501	*	4.49	-0.31	5.47	-5.77	0.000126	0.00428
1594	chr19	3849629	3850129	501	*	5.59	6.51	2.38	4.13	0.000126	0.00429
1595	chr11	3459389	3459889	501	*	4.53	-0.31	5.5	-5.81	0.000126	0.00429
1596	chr18	10085983	10086483	501	*	8.93	9.49	8	1.48	0.000126	0.00429
1597	chr12	120647695	120648195	501	*	5.11	6.09	-0.31	6.4	0.000127	0.0043
1598	chr13	114294673	114295173	501	*	4.61	0.16	5.58	-5.42	0.000127	0.0043
1599	chr11	129298339	129298839	501	*	7.5	8.26	5.76	2.5	0.000127	0.0043
1600	chr11	116428423	116428923	501	*	7.47	8.24	5.69	2.55	0.000127	0.0043
1601	chr17	782117	782617	501	*	8.41	8.98	7.42	1.56	0.000127	0.00431
1602	chr6	31202471	31202971	501	*	6.01	6.94	2.6	4.33	0.000127	0.00431
1603	chr18	21942984	21943484	501	*	5.44	1.66	6.39	-4.73	0.000128	0.00431
1604	chr11	130647627	130648127	501	*	4.58	-0.31	5.55	-5.86	0.000128	0.00431
1605	chr17	42562336	42562836	501	*	8.94	9.47	8.12	1.35	0.000128	0.00433
1606	chr6	105592373	105592873	501	*	5.68	6.58	2.69	3.89	0.000129	0.00436
1607	chr4	39706250	39706750	501	*	6.18	3.7	7.05	-3.35	0.000129	0.00436
1608	chr20	25407591	25408091	501	*	8.44	9.09	7.21	1.88	0.000129	0.00436
1609	chr4	83012226	83012726	501	*	7.17	7.99	5.07	2.93	0.000129	0.00436
1610	chr9	136085946	136086446	501	*	4.69	0.39	5.65	-5.26	0.00013	0.00437
1611	chr6	35485706	35486206	501	*	9.64	10.15	8.86	1.28	0.00013	0.00437
1612	chr19	2723153	2723653	501	*	7.42	8.15	5.87	2.28	0.00013	0.00437
1613	chr11	45147362	45147862	501	*	6.83	7.6	5.06	2.54	0.000131	0.0044
1614	chr1	42039731	42040231	501	*	4.43	5.41	-0.31	5.72	0.000131	0.0044
1615	chr9	135946305	135946805	501	*	5.61	6.56	1.87	4.69	0.000132	0.00442
1616	chr15	59169798	59170298	501	*	4.54	-0.31	5.51	-5.82	0.000132	0.00442
1617	chr13	110492028	110492528	501	*	5.85	2.44	6.78	-4.35	0.000132	0.00442
1618	chrX	53280975	53281475	501	*	7.53	8.19	6.26	1.93	0.000133	0.00444
1619	chr19	7902989	7903489	501	*	7.16	7.91	5.54	2.36	0.000134	0.00448
1620	chr9	94651220	94651720	501	*	4.55	0.16	5.51	-5.36	0.000134	0.00448
1621	chr15	66702716	66703216	501	*	5.01	5.97	1.02	4.95	0.000134	0.00449
1622	chr7	485427	485927	501	*	7.34	8.25	4.25	3.99	0.000135	0.0045
1623	chr1	27066346	27066846	501	*	4.66	-0.31	5.64	-5.94	0.000135	0.0045
1624	chr22	19962923	19963423	501	*	6.55	4.26	7.39	-3.13	0.000135	0.0045
1625	chr22	38209757	38210257	501	*	6.31	2.98	7.23	-4.25	0.000135	0.0045
1626	chr2	75609757	75610257	501	*	5.93	6.86	2.51	4.35	0.000135	0.0045
1627	chr3	37215040	37215540	501	*	4.58	5.55	0.28	5.27	0.000135	0.0045
1628	chr7	1505020	1505520	501	*	5.16	6.08	1.86	4.22	0.000135	0.00451
1629	chr8	128109103	128109603	501	*	10.3	9.55	10.79	-1.24	0.000136	0.00451
1630	chr12	131017897	131018397	501	*	4.44	-0.31	5.41	-5.72	0.000136	0.00452
1631	chr14	31996596	31997096	501	*	4.44	-0.31	5.41	-5.72	0.000136	0.00452
1632	chr5	150297211	150297711	501	*	4.45	-0.31	5.42	-5.73	0.000136	0.00452
1633	chrX	48451327	48451827	501	*	4.54	5.52	-0.31	5.83	0.000136	0.00452
1634	chr12	111511358	111511858	501	*	4.43	5.4	-0.31	5.71	0.000138	0.00456
1635	chrX	2673314	2673814	501	*	6.48	7.33	4.14	3.18	0.000138	0.00456
1636	chr6	16523998	16524498	501	*	5.45	2.13	6.38	-4.25	0.000138	0.00457
1637	chr1	15170462	15170962	501	*	4.81	-0.31	5.79	-6.1	0.000138	0.00457
1638	chr17	49994571	49995071	501	*	6.64	7.49	4.35	3.13	0.000139	0.00458
1639	chr3	183099011	183099511	501	*	8.46	9.03	7.5	1.53	0.000139	0.00459
1640	chr2	27217369	27217869	501	*	8.07	8.82	6.39	2.43	0.000139	0.0046
1641	chr17	39461422	39461922	501	*	9.27	9.78	8.49	1.28	0.00014	0.00462
1642	chr3	128650245	128650745	501	*	9.57	10.17	8.51	1.65	0.00014	0.00463
1643	chr2	85577989	85578489	501	*	7.57	8.38	5.51	2.88	0.000141	0.00465
1644	chr14	23644211	23644711	501	*	4.71	-0.31	5.69	-6	0.000141	0.00465
1645	chr19	1178782	1179282	501	*	7.41	5.95	8.12	-2.17	0.000141	0.00465
1646	chr19	10245219	10245719	501	*	7.61	6.41	8.26	-1.85	0.000141	0.00465
1647	chr9	124069295	124069795	501	*	4.47	0.16	5.43	-5.27	0.000141	0.00465
1648	chr2	73283910	73284410	501	*	6.35	7.23	3.78	3.45	0.000142	0.00465
1649	chr5	1153086	1153586	501	*	9.92	10.49	8.96	1.53	0.000142	0.00468
1650	chr4	183337513	183338013	501	*	6.12	3.57	7	-3.43	0.000143	0.00469
1651	chr14	50311740	50312240	501	*	5.46	6.4	1.87	4.53	0.000143	0.00469
1652	chr3	186242024	186242524	501	*	9.43	9.93	8.66	1.27	0.000143	0.00469
1653	chr18	36187026	36187526	501	*	6.13	6.98	3.78	3.2	0.000143	0.00469
1654	chr13	28034654	28035154	501	*	5.51	1.84	6.45	-4.61	0.000143	0.00469
1655	chr21	29018916	29019416	501	*	8.53	9.12	7.54	1.58	0.000143	0.00469
1656	chr8	137155422	137155922	501	*	4.45	-0.31	5.42	-5.73	0.000144	0.00469
1657	chr3	58038137	58038637	501	*	5.06	6	1.28	4.72	0.000144	0.00469
1658	chr22	37328135	37328635	501	*	9.06	8.27	9.56	-1.29	0.000144	0.00472
1659	chrX	135958917	135959417	501	*	4.38	-0.31	5.35	-5.66	0.000145	0.00472
1660	chrX	152810209	152810709	501	*	4.4	-0.31	5.37	-5.68	0.000145	0.00472
1661	chr4	5054145	5054645	501	*	5.09	6.01	1.69	4.32	0.000145	0.00474
1662	chr13	20492818	20493318	501	*	8.23	7.12	8.85	-1.73	0.000146	0.00476
1663	chr5	76819291	76819791	501	*	8.74	7.73	9.33	-1.6	0.000147	0.00478
1664	chr18	35240554	35241054	501	*	6.01	6.94	2.6	4.33	0.000147	0.00478
1665	chr7	44800855	44801355	501	*	4.47	5.45	-0.31	5.76	0.000147	0.00478
1666	chr3	75785098	75785598	501	*	7.26	7.99	5.72	2.27	0.000147	0.00478
1667	chr22	28920388	28920888	501	*	8.63	9.17	7.77	1.4	0.000147	0.00478
1668	chr9	129667287	129667787	501	*	6.01	2.54	6.94	-4.41	0.000148	0.0048
1669	chr8	125638761	125639261	501	*	7.61	6.17	8.31	-2.15	0.000148	0.0048
1670	chr5	134466220	134466720	501	*	9.19	9.75	8.26	1.49	0.000149	0.00482
1671	chr19	10268399	10268899	501	*	4.73	0.51	5.69	-5.18	0.000149	0.00482
1672	chr9	137449294	137449794	501	*	8.91	9.52	7.83	1.7	0.000149	0.00483
1673	chr9	131253268	131253768	501	*	7.46	6.14	8.14	-2	0.000149	0.00484
1674	chr22	37088953	37089453	501	*	4.85	0.85	5.8	-4.95	0.00015	0.00484
1675	chr1	179169074	179169574	501	*	4.64	-0.31	5.61	-5.92	0.00015	0.00484
1676	chr4	41909653	41910153	501	*	4.5	-0.31	5.47	-5.78	0.00015	0.00484
1677	chr19	13863571	13864071	501	*	6.15	7	3.82	3.18	0.00015	0.00484
1678	chr20	62369732	62370232	501	*	9.11	9.63	8.28	1.35	0.00015	0.00485
1679	chr6	35811181	35811681	501	*	4.41	-0.31	5.38	-5.69	0.000151	0.00488
1680	chr10	13348521	13349021	501	*	6.64	7.43	4.76	2.67	0.000152	0.00488
1681	chr7	157177362	157177862	501	*	4.82	0.39	5.78	-5.4	0.000152	0.00488
1682	chr18	58223713	58224213	501	*	7.2	7.93	5.65	2.28	0.000152	0.00488
1683	chr21	37257552	37258052	501	*	8.48	9.03	7.57	1.46	0.000152	0.00489
1684	chr1	37691741	37692241	501	*	6.26	7.09	4.08	3.01	0.000152	0.00489
1685	chr19	15252210	15252710	501	*	6.86	7.61	5.2	2.41	0.000152	0.00489
1686	chr4	8108112	8108612	501	*	5.9	2.41	6.83	-4.42	0.000152	0.00489
1687	chr19	32692403	32692903	501	*	7.85	8.48	6.7	1.78	0.000153	0.0049
1688	chr6	125789936	125790436	501	*	7.46	8.18	5.96	2.22	0.000153	0.0049
1689	chr19	42297731	42298231	501	*	5.09	6.03	1.27	4.77	0.000153	0.0049
1690	chr2	236668550	236669050	501	*	4.53	-0.31	5.5	-5.81	0.000153	0.0049
1691	chr11	66842791	66843291	501	*	8.8	9.41	7.72	1.68	0.000153	0.0049
1692	chr2	3803512	3804012	501	*	4.99	5.95	0.69	5.26	0.000153	0.00491
1693	chr6	36572223	36572723	501	*	7.35	6.02	8.03	-2.02	0.000154	0.00491
1694	chr10	92211453	92211953	501	*	7.85	6.73	8.48	-1.75	0.000154	0.00493
1695	chr17	37848571	37849071	501	*	6.54	4.52	7.35	-2.83	0.000155	0.00493
1696	chr9	133149549	133150049	501	*	6.42	7.24	4.33	2.9	0.000155	0.00493
1697	chr3	58999070	58999570	501	*	5.11	1.41	6.05	-4.65	0.000155	0.00493
1698	chr17	1395563	1396063	501	*	5.25	6.19	1.69	4.5	0.000155	0.00494
1699	chr5	174754603	174755103	501	*	4.63	5.61	-0.31	5.92	0.000155	0.00494
1700	chr9	136262301	136262801	501	*	5.95	6.85	3.02	3.83	0.000155	0.00494
1701	chr3	157120133	157120633	501	*	9.02	9.52	8.24	1.29	0.000155	0.00495
1702	chr19	38003570	38004070	501	*	7.18	7.95	5.47	2.48	0.000155	0.00495
1703	chr10	75403069	75403569	501	*	8.41	9.05	7.24	1.82	0.000156	0.00496
1704	chr2	84905069	84905569	501	*	6.75	7.55	4.75	2.8	0.000156	0.00496
1705	chr12	113091763	113092263	501	*	4.5	5.47	0.28	5.19	0.000157	0.00498
1706	chr11	40444730	40445230	501	*	4.56	0.39	5.52	-5.14	0.000157	0.00498
1707	chr6	30672582	30673082	501	*	6.97	7.84	4.43	3.41	0.000157	0.00498
1708	chr17	75524986	75525486	501	*	6.1	6.96	3.65	3.31	0.000157	0.00498
1709	chr6	11365959	11366459	501	*	4.69	-0.31	5.67	-5.98	0.000157	0.00498
1710	chr17	50534235	50534735	501	*	4.61	0.51	5.57	-5.06	0.000158	0.00499
1711	chr11	70589683	70590183	501	*	6.4	7.23	4.18	3.06	0.000158	0.00499
1712	chr2	216109282	216109782	501	*	7.75	8.48	6.21	2.28	0.000158	0.00501
1713	chr17	81645450	81645950	501	*	5.58	-0.31	6.56	-6.87	0.000158	0.00501
1714	chr15	89082824	89083324	501	*	4.52	0.39	5.48	-5.1	0.000159	0.00501
1715	chr3	14809788	14810288	501	*	5.58	2.74	6.47	-3.73	0.000159	0.00501
1716	chr16	81559105	81559605	501	*	4.36	-0.31	5.33	-5.64	0.000159	0.00502
1717	chr11	47177700	47178200	501	*	5.63	2.07	6.57	-4.5	0.000159	0.00502
1718	chr1	90822150	90822650	501	*	6.42	4.26	7.25	-2.99	0.000159	0.00502
1719	chr17	8163136	8163636	501	*	7.12	7.83	5.64	2.19	0.00016	0.00503
1720	chr17	5003239	5003739	501	*	6.04	3.25	6.93	-3.69	0.00016	0.00503
1721	chr17	54900789	54901289	501	*	7.25	7.94	5.86	2.08	0.00016	0.00504
1722	chr7	1460982	1461482	501	*	5.83	6.78	2.02	4.76	0.000161	0.00508
1723	chr5	149586358	149586858	501	*	7.87	6.5	8.56	-2.05	0.000162	0.00509
1724	chr16	87305578	87306078	501	*	5.87	6.78	2.85	3.93	0.000162	0.00509
1725	chr11	65614371	65614871	501	*	8.07	8.66	7.06	1.6	0.000163	0.0051
1726	chr15	52179940	52180440	501	*	6.59	7.44	4.24	3.2	0.000163	0.00511
1727	chr1	235160890	235161390	501	*	7.82	8.47	6.59	1.88	0.000163	0.00511
1728	chr12	121898124	121898624	501	*	4.35	-0.31	5.32	-5.63	0.000163	0.00512
1729	chr7	107563844	107564344	501	*	9.94	10.46	9.12	1.34	0.000164	0.00513
1730	chr7	1458560	1459060	501	*	9.76	10.37	8.65	1.72	0.000164	0.00515
1731	chr22	50481854	50482354	501	*	7.56	8.4	5.29	3.1	0.000165	0.00517
1732	chr12	123388033	123388533	501	*	6.76	7.57	4.68	2.89	0.000166	0.00518
1733	chr19	55549354	55549854	501	*	7.83	8.69	5.37	3.32	0.000166	0.00518
1734	chr2	120405958	120406458	501	*	5.76	3.14	6.64	-3.5	0.000166	0.00518
1735	chr2	104970182	104970682	501	*	5.6	1.84	6.55	-4.71	0.000166	0.00518
1736	chr19	18322410	18322910	501	*	6.19	7.12	2.87	4.25	0.000166	0.00518
1737	chr6	35400172	35400672	501	*	6.98	3.84	7.9	-4.06	0.000166	0.00518
1738	chr10	120387734	120388234	501	*	5.62	6.52	2.6	3.93	0.000166	0.00519
1739	chr12	48789052	48789552	501	*	4.37	5.34	-0.31	5.65	0.000167	0.0052
1740	chr21	41204456	41204956	501	*	4.43	5.4	-0.31	5.71	0.000167	0.0052
1741	chr13	26558125	26558625	501	*	5.32	6.26	1.7	4.57	0.000167	0.00521
1742	chr1	6115150	6115650	501	*	5.75	6.7	2.02	4.68	0.000167	0.00521
1743	chr6	1611639	1612139	501	*	5.69	6.62	2.16	4.47	0.000168	0.00521
1744	chr11	64358393	64358893	501	*	8.5	9.12	7.37	1.75	0.000168	0.00523
1745	chr11	44315994	44316494	501	*	5.21	1.23	6.16	-4.93	0.000169	0.00524
1746	chr7	74084577	74085077	501	*	9.31	9.87	8.39	1.48	0.000169	0.00524
1747	chr17	33072820	33073320	501	*	4.58	-0.31	5.55	-5.86	0.000171	0.00528
1748	chr2	136116874	136117374	501	*	7.68	8.34	6.42	1.92	0.000171	0.00528
1749	chr11	1924196	1924696	501	*	5.21	0.51	6.19	-5.68	0.000171	0.00528
1750	chr22	27834761	27835261	501	*	5.24	1.49	6.18	-4.69	0.000171	0.00528
1751	chr17	44200419	44200919	501	*	7.52	8.22	6.11	2.11	0.000171	0.00528
1752	chr2	26538117	26538617	501	*	4.6	-0.31	5.58	-5.88	0.000171	0.00528
1753	chr15	75453531	75454031	501	*	7.84	8.66	5.78	2.88	0.000172	0.0053
1754	chr8	1817377	1817877	501	*	8.45	9.06	7.38	1.68	0.000172	0.0053
1755	chr11	8775249	8775749	501	*	6.02	2.35	6.96	-4.61	0.000172	0.00531
1756	chr10	69861144	69861644	501	*	6.2	2.98	7.12	-4.15	0.000172	0.00531
1757	chr1	154808674	154809174	501	*	6.23	7.15	2.93	4.23	0.000173	0.00532
1758	chr9	92115309	92115809	501	*	7.21	8	5.27	2.73	0.000173	0.00532
1759	chr10	72692402	72692902	501	*	5.36	6.28	2.14	4.14	0.000173	0.00534
1760	chr8	143608561	143609061	501	*	6.54	7.38	4.34	3.04	0.000174	0.00535
1761	chr1	202031958	202032458	501	*	5.34	6.3	1.28	5.02	0.000174	0.00535
1762	chr19	42851512	42852012	501	*	7.79	6.42	8.48	-2.07	0.000174	0.00535
1763	chr12	168882	169382	501	*	7.76	8.42	6.52	1.9	0.000174	0.00536
1764	chr11	68136514	68137014	501	*	5.02	0.69	5.98	-5.29	0.000175	0.00536
1765	chr19	48195848	48196348	501	*	4.38	-0.31	5.35	-5.66	0.000175	0.00536
1766	chr11	118126210	118126710	501	*	6.84	4.96	7.63	-2.67	0.000175	0.00538
1767	chr22	45269499	45269999	501	*	4.98	5.92	1.49	4.43	0.000176	0.00538
1768	chr7	30480147	30480647	501	*	4.98	1.23	5.92	-4.69	0.000176	0.0054
1769	chr13	40338078	40338578	501	*	4.77	0.85	5.72	-4.87	0.000176	0.0054
1770	chr3	50550663	50551163	501	*	5.98	3.53	6.84	-3.31	0.000176	0.0054
1771	chr15	70495753	70496253	501	*	5.42	6.37	1.7	4.67	0.000176	0.0054
1772	chr13	75704885	75705385	501	*	8.23	7.05	8.87	-1.82	0.000177	0.0054
1773	chr10	5611053	5611553	501	*	7.61	8.27	6.32	1.95	0.000177	0.0054
1774	chr2	137316614	137317114	501	*	5.05	6.04	-0.31	6.35	0.000177	0.0054
1775	chr1	228101917	228102417	501	*	5.89	6.77	3.27	3.5	0.000177	0.0054
1776	chr2	20225753	20226253	501	*	8.22	8.86	7.03	1.84	0.000178	0.00542
1777	chr3	187745370	187745870	501	*	8.81	7.68	9.44	-1.76	0.000179	0.00545
1778	chr4	5863672	5864172	501	*	5.2	0.79	6.16	-5.37	0.000179	0.00546
1779	chr2	37196430	37196930	501	*	8.26	8.82	7.31	1.51	0.00018	0.00547
1780	chr10	97029100	97029600	501	*	4.58	-0.31	5.55	-5.86	0.00018	0.00547
1781	chr17	2866722	2867222	501	*	4.53	-0.31	5.5	-5.81	0.00018	0.00547
1782	chr7	2523078	2523578	501	*	9.13	9.75	8.02	1.73	0.00018	0.00548
1783	chr10	93466100	93466600	501	*	9.41	8.54	9.95	-1.41	0.000181	0.00548
1784	chr14	53011273	53011773	501	*	4.53	5.5	-0.31	5.82	0.000181	0.00548
1785	chr3	52071458	52071958	501	*	5.81	2.26	6.75	-4.48	0.000181	0.0055
1786	chr15	65184410	65184910	501	*	7.75	8.46	6.28	2.18	0.000181	0.0055
1787	chr9	91949014	91949514	501	*	7.02	7.75	5.46	2.3	0.000182	0.0055
1788	chr17	28975842	28976342	501	*	4.75	-0.31	5.72	-6.03	0.000182	0.00551
1789	chr7	77799107	77799607	501	*	7.65	8.35	6.24	2.11	0.000182	0.00552
1790	chr16	66751181	66751681	501	*	6.5	7.42	3.34	4.08	0.000183	0.00552
1791	chr10	98301697	98302197	501	*	4.95	0.39	5.92	-5.53	0.000183	0.00552
1792	chr20	46373427	46373927	501	*	4.84	5.81	0.28	5.54	0.000183	0.00552
1793	chr17	64262714	64263214	501	*	9.15	9.69	8.27	1.42	0.000183	0.00552
1794	chr9	101486525	101487025	501	*	7.86	8.49	6.7	1.79	0.000183	0.00552
1795	chrX	150689467	150689967	501	*	8.35	7.41	8.91	-1.51	0.000183	0.00553
1796	chr7	3248988	3249488	501	*	4.87	5.82	1	4.82	0.000184	0.00555
1797	chr1	36088935	36089435	501	*	7.29	8.02	5.78	2.23	0.000185	0.00557
1798	chr15	100334646	100335146	501	*	8.86	9.45	7.85	1.6	0.000185	0.00557
1799	chr21	36755958	36756458	501	*	4.37	-0.31	5.34	-5.65	0.000185	0.00558
1800	chr19	13054281	13054781	501	*	10.38	10.9	9.57	1.34	0.000185	0.00558
1801	chr3	48989967	48990467	501	*	8.06	8.73	6.78	1.95	0.000185	0.00558
1802	chr16	57260526	57261026	501	*	7.18	7.91	5.67	2.24	0.000186	0.00558
1803	chrX	65667842	65668342	501	*	8.65	9.22	7.71	1.51	0.000186	0.00558
1804	chr12	132607041	132607541	501	*	5.67	2.26	6.61	-4.34	0.000186	0.00559
1805	chr22	20965323	20965823	501	*	6.38	7.26	3.72	3.53	0.000186	0.00559
1806	chr10	63521827	63522327	501	*	6.82	7.62	4.87	2.75	0.000187	0.00561
1807	chr14	74955066	74955566	501	*	6.07	6.98	3.01	3.98	0.000187	0.00561
1808	chr3	152269149	152269649	501	*	8.34	8.97	7.22	1.75	0.000187	0.00561
1809	chr14	73538373	73538873	501	*	4.98	0.85	5.94	-5.09	0.000188	0.00561
1810	chr2	178853931	178854431	501	*	4.98	0.85	5.94	-5.09	0.000188	0.00561
1811	chr12	109582035	109582535	501	*	5.58	6.53	1.7	4.83	0.000188	0.00562
1812	chr12	106296291	106296791	501	*	4.63	0.94	5.57	-4.63	0.000188	0.00563
1813	chr11	62805649	62806149	501	*	7.67	8.47	5.71	2.76	0.000188	0.00563
1814	chr11	65112733	65113233	501	*	7.17	7.87	5.75	2.11	0.000189	0.00563
1815	chr1	1157750	1158250	501	*	10.35	10.91	9.43	1.48	0.000189	0.00565
1816	chr21	36719210	36719710	501	*	9.32	9.81	8.58	1.23	0.000189	0.00565
1817	chr9	42236873	42237373	501	*	5.35	1.73	6.29	-4.56	0.00019	0.00565
1818	chr17	9600345	9600845	501	*	4.29	-0.31	5.26	-5.57	0.00019	0.00565
1819	chr10	16437160	16437660	501	*	7.62	8.38	5.92	2.46	0.000191	0.00569
1820	chr18	12991166	12991666	501	*	7.85	8.46	6.77	1.69	0.000192	0.00571
1821	chr19	43265239	43265739	501	*	7.29	5.82	8	-2.18	0.000192	0.00571
1822	chr7	156064620	156065120	501	*	7.29	8	5.83	2.18	0.000192	0.00572
1823	chr5	137753655	137754155	501	*	9.21	9.74	8.37	1.37	0.000193	0.00573
1824	chr3	45120563	45121063	501	*	5.58	2.07	6.52	-4.45	0.000193	0.00574
1825	chr9	6015517	6016017	501	*	5.3	6.2	2.27	3.93	0.000194	0.00575
1826	chr1	231510172	231510672	501	*	4.86	-0.31	5.84	-6.15	0.000194	0.00576
1827	chr19	42929347	42929847	501	*	4.29	-0.31	5.26	-5.57	0.000195	0.00576
1828	chr14	55132594	55133094	501	*	4.6	5.57	0.28	5.29	0.000195	0.00576
1829	chr5	180831047	180831547	501	*	8.91	9.59	7.58	2.02	0.000195	0.00576
1830	chr1	41382416	41382916	501	*	4.5	5.46	0.28	5.19	0.000195	0.00576
1831	chr11	729232	729732	501	*	8.17	8.86	6.8	2.06	0.000195	0.00576
1832	chr6	31702779	31703279	501	*	7.61	8.32	6.15	2.17	0.000195	0.00576
1833	chr9	135564301	135564801	501	*	4.68	-0.31	5.66	-5.97	0.000195	0.00577
1834	chr16	4924430	4924930	501	*	6.51	7.3	4.59	2.71	0.000195	0.00577
1835	chr22	19611615	19612115	501	*	5.48	1.73	6.42	-4.7	0.000196	0.00578
1836	chr14	95696863	95697363	501	*	4.98	-0.31	5.96	-6.27	0.000196	0.00578
1837	chr1	39173289	39173789	501	*	5.74	6.67	2.28	4.39	0.000198	0.00583
1838	chr15	93150431	93150931	501	*	4.27	-0.31	5.24	-5.55	0.000198	0.00583
1839	chr3	128879370	128879870	501	*	8.94	9.49	8.05	1.44	0.000198	0.00584
1840	chrX	54182397	54182897	501	*	7.02	7.85	4.91	2.94	0.000199	0.00585
1841	chr19	14515210	14515710	501	*	5.87	2.41	6.8	-4.4	0.000199	0.00585
1842	chr7	148914352	148914852	501	*	8.01	8.65	6.81	1.84	0.000199	0.00585
1843	chr20	31587989	31588489	501	*	7.57	8.32	5.9	2.43	0.000199	0.00586
1844	chr3	48473451	48473951	501	*	6.53	7.33	4.57	2.76	0.0002	0.00586
1845	chr14	100694125	100694625	501	*	6.29	3.09	7.21	-4.13	0.0002	0.00587
1846	chr7	135513435	135513935	501	*	4.64	0.79	5.59	-4.8	0.0002	0.00587
1847	chr4	3874008	3874508	501	*	5.71	6.64	2.28	4.36	0.0002	0.00587
1848	chr2	23488116	23488616	501	*	8.74	9.34	7.71	1.63	0.000201	0.00589
1849	chr17	42097873	42098373	501	*	6.37	7.19	4.24	2.95	0.000202	0.00592
1850	chrX	48486759	48487259	501	*	9.28	8.53	9.78	-1.25	0.000203	0.00593
1851	chr7	158394681	158395181	501	*	6.23	7.12	3.55	3.56	0.000203	0.00595
1852	chr7	47796636	47797136	501	*	4.45	5.41	0.28	5.13	0.000205	0.00598
1853	chr1	24365685	24366185	501	*	6.13	2.86	7.05	-4.19	0.000206	0.00601
1854	chr1	204084232	204084732	501	*	7.05	7.79	5.43	2.36	0.000206	0.00603
1855	chr19	3366941	3367441	501	*	7.03	7.94	3.98	3.96	0.000207	0.00604
1856	chr5	142185160	142185660	501	*	4.26	-0.31	5.23	-5.54	0.000207	0.00605
1857	chr16	30585084	30585584	501	*	7.65	8.37	6.15	2.21	0.000208	0.00605
1858	chr2	594568	595068	501	*	6	2.52	6.93	-4.42	0.000208	0.00605
1859	chr20	35357365	35357865	501	*	5.37	6.33	1	5.33	0.000208	0.00605
1860	chr21	43727783	43728283	501	*	9.26	9.8	8.38	1.41	0.000208	0.00605
1861	chr16	10616679	10617179	501	*	7.86	8.65	6	2.65	0.000208	0.00606
1862	chr16	27364766	27365266	501	*	4.34	0.16	5.3	-5.15	0.000208	0.00606
1863	chr3	126971718	126972218	501	*	5.34	1.84	6.27	-4.44	0.000209	0.00606
1864	chr13	32031113	32031613	501	*	6.1	3.65	6.96	-3.32	0.000209	0.00607
1865	chr2	43294636	43295136	501	*	5.65	2.76	6.55	-3.8	0.000209	0.00607
1866	chr12	122860648	122861148	501	*	5.37	1.84	6.31	-4.47	0.000209	0.00607
1867	chr9	12817639	12818139	501	*	4.96	0.79	5.92	-5.13	0.000209	0.00607
1868	chr3	184249005	184249505	501	*	9.61	10.07	8.92	1.15	0.000209	0.00607
1869	chr15	89075507	89076007	501	*	5.87	2.35	6.81	-4.45	0.00021	0.00607
1870	chr17	7241895	7242395	501	*	8.24	8.82	7.27	1.54	0.00021	0.00609
1871	chr8	127860011	127860511	501	*	9.35	8.31	9.95	-1.64	0.00021	0.00609
1872	chr13	72727285	72727785	501	*	8.34	8.96	7.23	1.73	0.000211	0.0061
1873	chr4	2745498	2745998	501	*	8.15	6.96	8.8	-1.84	0.000211	0.0061
1874	chr19	51499280	51499780	501	*	4.27	-0.31	5.24	-5.55	0.000211	0.0061
1875	chr10	30558380	30558880	501	*	4.61	-0.31	5.59	-5.9	0.000211	0.0061
1876	chr20	44595687	44596187	501	*	4.78	1.03	5.72	-4.7	0.000211	0.0061
1877	chr9	130342581	130343081	501	*	4.29	-0.31	5.26	-5.57	0.000211	0.0061
1878	chrX	70127860	70128360	501	*	5.42	6.37	1.7	4.67	0.000212	0.0061
1879	chr9	130941583	130942083	501	*	7.27	7.97	5.87	2.1	0.000212	0.00612
1880	chr3	143972111	143972611	501	*	7.33	8.05	5.83	2.22	0.000213	0.00615
1881	chr9	4530986	4531486	501	*	6	3.48	6.87	-3.38	0.000214	0.00615
1882	chr4	105708888	105709388	501	*	6.7	7.6	3.77	3.83	0.000214	0.00616
1883	chr7	74209906	74210406	501	*	7.36	8.1	5.78	2.32	0.000214	0.00616
1884	chr17	78315964	78316464	501	*	8.57	9.12	7.68	1.44	0.000214	0.00616
1885	chr13	49443678	49444178	501	*	6.82	7.62	4.92	2.69	0.000215	0.00617
1886	chr14	67816189	67816689	501	*	6.45	7.28	4.25	3.03	0.000215	0.00618
1887	chr3	72459131	72459631	501	*	7.53	6.17	8.22	-2.05	0.000215	0.00618
1888	chr20	51800135	51800635	501	*	6	6.87	3.45	3.43	0.000216	0.00619
1889	chr9	38392926	38393426	501	*	6.22	7.09	3.68	3.4	0.000216	0.0062
1890	chr6	97282802	97283302	501	*	6.72	7.59	4.12	3.47	0.000217	0.00621
1891	chr22	40818794	40819294	501	*	7.87	8.58	6.39	2.19	0.000217	0.00622
1892	chr6	31664663	31665163	501	*	7.47	8.24	5.73	2.51	0.000218	0.00623
1893	chr16	22205412	22205912	501	*	4.5	5.46	0.28	5.18	0.000218	0.00623
1894	chr10	127569731	127570231	501	*	4.45	-0.31	5.42	-5.73	0.000218	0.00623
1895	chr7	356456	356956	501	*	5.84	3.21	6.72	-3.51	0.000218	0.00623
1896	chr20	61939645	61940145	501	*	4.31	-0.31	5.28	-5.59	0.000219	0.00625
1897	chr12	56487922	56488422	501	*	6.7	7.51	4.69	2.82	0.000219	0.00625
1898	chr5	142246004	142246504	501	*	9.31	8.52	9.82	-1.31	0.000219	0.00625
1899	chr5	171388069	171388569	501	*	7.66	8.31	6.45	1.86	0.00022	0.00627
1900	chr7	150404593	150405093	501	*	6.55	7.39	4.34	3.05	0.00022	0.00627
1901	chr11	2687807	2688307	501	*	7.02	7.82	5.12	2.7	0.00022	0.00627
1902	chr12	124623613	124624113	501	*	5.3	2.28	6.21	-3.93	0.00022	0.00627
1903	chr9	37964744	37965244	501	*	6.65	7.46	4.61	2.84	0.00022	0.00627
1904	chr17	72338243	72338743	501	*	9.71	9.04	10.16	-1.12	0.00022	0.00627
1905	chr9	109321106	109321606	501	*	5.6	6.54	2.16	4.38	0.000223	0.00634
1906	chr22	49962682	49963182	501	*	8.74	9.31	7.8	1.51	0.000223	0.00634
1907	chr20	54141970	54142470	501	*	9.03	7.53	9.74	-2.21	0.000224	0.00635
1908	chr11	64545307	64545807	501	*	6.82	4.55	7.66	-3.12	0.000225	0.00639
1909	chr16	4271318	4271818	501	*	8.88	9.43	7.96	1.47	0.000225	0.00639
1910	chr2	106107353	106107853	501	*	6.43	4.39	7.25	-2.85	0.000226	0.0064
1911	chr5	177312312	177312812	501	*	8.27	9.05	6.48	2.56	0.000226	0.0064
1912	chr10	89414535	89415035	501	*	7.54	5.62	8.33	-2.71	0.000227	0.00644
1913	chr11	118887630	118888130	501	*	7.6	8.4	5.67	2.72	0.000228	0.00645
1914	chr19	49665238	49665738	501	*	7.97	8.63	6.72	1.91	0.000228	0.00645
1915	chr2	218568850	218569350	501	*	9.48	10.04	8.53	1.51	0.000228	0.00645
1916	chr17	43481181	43481681	501	*	4.23	-0.31	5.2	-5.5	0.000228	0.00645
1917	chr9	134460828	134461328	501	*	5.95	2.5	6.88	-4.38	0.000229	0.00646
1918	chr10	3486740	3487240	501	*	9.34	8.33	9.93	-1.6	0.000229	0.00646
1919	chr7	3164665	3165165	501	*	8.65	9.26	7.57	1.69	0.000229	0.00647
1920	chr5	59110489	59110989	501	*	4.49	5.45	0.28	5.17	0.00023	0.00648
1921	chr20	56795925	56796425	501	*	4.56	0.39	5.52	-5.13	0.00023	0.00649
1922	chr5	181261295	181261795	501	*	9.17	9.71	8.31	1.4	0.000231	0.00651
1923	chr14	105994114	105994614	501	*	5.02	1.74	5.95	-4.21	0.000231	0.00651
1924	chr7	64799242	64799742	501	*	4.52	5.49	-0.31	5.8	0.000232	0.00653
1925	chr2	215691169	215691669	501	*	4.24	-0.31	5.21	-5.52	0.000233	0.00655
1926	chr4	152536340	152536840	501	*	8.3	8.87	7.35	1.52	0.000233	0.00655
1927	chr19	16297068	16297568	501	*	5.12	6.06	1.5	4.56	0.000236	0.00663
1928	chr22	46652452	46652952	501	*	4.69	-0.31	5.67	-5.98	0.000236	0.00664
1929	chr14	35122176	35122676	501	*	8.64	9.21	7.68	1.53	0.000237	0.00665
1930	chr12	6180392	6180892	501	*	7.46	8.12	6.22	1.9	0.000237	0.00665
1931	chr16	30957150	30957650	501	*	8.1	8.83	6.56	2.27	0.000238	0.00667
1932	chr21	36869999	36870499	501	*	4.72	-0.31	5.7	-6.01	0.000238	0.00668
1933	chr6	156827605	156828105	501	*	4.21	-0.31	5.18	-5.49	0.000239	0.0067
1934	chr15	40160977	40161477	501	*	6.84	7.58	5.21	2.37	0.000239	0.0067
1935	chr2	46941713	46942213	501	*	8.98	9.51	8.12	1.39	0.00024	0.00673
1936	chrX	119605575	119606075	501	*	6.12	7.02	3.32	3.69	0.000241	0.00673
1937	chr17	68275137	68275637	501	*	4.32	5.29	-0.31	5.61	0.000241	0.00673
1938	chr8	42271935	42272435	501	*	5.34	6.24	2.39	3.85	0.000241	0.00675
1939	chr7	74525012	74525512	501	*	6.94	7.66	5.4	2.26	0.000242	0.00675
1940	chr11	40329666	40330166	501	*	4.24	-0.31	5.21	-5.52	0.000242	0.00675
1941	chr9	35657811	35658311	501	*	8.21	7.25	8.78	-1.53	0.000242	0.00675
1942	chr10	78521615	78522115	501	*	4.31	-0.31	5.28	-5.59	0.000242	0.00675
1943	chr4	76578966	76579466	501	*	4.31	-0.31	5.28	-5.59	0.000242	0.00675
1944	chr3	42590041	42590541	501	*	6.19	7.08	3.45	3.63	0.000242	0.00675
1945	chr9	133481474	133481974	501	*	4.79	0.85	5.74	-4.88	0.000243	0.00676
1946	chr12	10339038	10339538	501	*	4.73	1.03	5.68	-4.65	0.000243	0.00676
1947	chr3	45110388	45110888	501	*	6.34	4.13	7.17	-3.05	0.000243	0.00676
1948	chr17	65563736	65564236	501	*	8.61	9.17	7.7	1.47	0.000243	0.00676
1949	chr5	135054395	135054895	501	*	4.51	5.47	0.28	5.2	0.000244	0.00678
1950	chr3	157340289	157340789	501	*	5.32	1.84	6.26	-4.42	0.000244	0.00679
1951	chr21	31872499	31872999	501	*	7.19	8.03	4.88	3.15	0.000245	0.00679
1952	chr4	6390643	6391143	501	*	4.26	-0.31	5.23	-5.54	0.000245	0.00679
1953	chr21	41956241	41956741	501	*	4.33	5.31	-0.31	5.62	0.000245	0.00679
1954	chr9	128127691	128128191	501	*	8.41	9.04	7.25	1.79	0.000245	0.0068
1955	chr15	70357281	70357781	501	*	4.95	1.23	5.89	-4.66	0.000246	0.00681
1956	chr17	48603494	48603994	501	*	7.75	6.47	8.41	-1.94	0.000247	0.00683
1957	chr20	63708751	63709251	501	*	6.13	7.03	3.09	3.95	0.000247	0.00683
1958	chr6	81937891	81938391	501	*	6.69	4.89	7.46	-2.57	0.000247	0.00683
1959	chr7	151381818	151382318	501	*	6.45	7.31	3.98	3.33	0.000247	0.00683
1960	chr17	19111313	19111813	501	*	4.78	5.75	0.28	5.47	0.000247	0.00683
1961	chr8	66954831	66955331	501	*	5.25	6.18	1.7	4.49	0.000248	0.00684
1962	chr6	35401449	35401949	501	*	6.71	3.71	7.62	-3.91	0.000248	0.00684
1963	chr9	130006169	130006669	501	*	4.44	0.51	5.39	-4.88	0.000248	0.00685
1964	chr2	241686141	241686641	501	*	7.1	7.89	5.22	2.67	0.000249	0.00686
1965	chr2	231214042	231214542	501	*	4.79	0.39	5.75	-5.36	0.000251	0.00691
1966	chr1	32760523	32761023	501	*	9.58	10.1	8.76	1.34	0.000251	0.00691
1967	chr1	40782800	40783300	501	*	6.36	7.28	3.09	4.19	0.000251	0.00691
1968	chr16	29251845	29252345	501	*	6.21	7.1	3.43	3.66	0.000251	0.00692
1969	chr11	61332895	61333395	501	*	8.31	8.87	7.38	1.49	0.000252	0.00694
1970	chr3	130093972	130094472	501	*	7.14	7.98	4.89	3.1	0.000253	0.00696
1971	chr7	98626316	98626816	501	*	6.2	3.84	7.05	-3.21	0.000254	0.00697
1972	chr9	93644565	93645065	501	*	4.45	-0.31	5.42	-5.73	0.000254	0.00697
1973	chr9	114241040	114241540	501	*	5.68	2.67	6.59	-3.92	0.000254	0.00697
1974	chr18	48937659	48938159	501	*	4.93	5.87	1.27	4.6	0.000254	0.00697
1975	chr15	82854767	82855267	501	*	5.5	6.4	2.69	3.71	0.000255	0.00699
1976	chr13	63215309	63215809	501	*	4.21	-0.31	5.18	-5.49	0.000256	0.00702
1977	chr12	3311197	3311697	501	*	9.3	9.77	8.59	1.18	0.000257	0.00704
1978	chr12	8698135	8698635	501	*	7.64	8.28	6.49	1.79	0.000257	0.00704
1979	chr4	102868138	102868638	501	*	6.95	7.75	5.05	2.69	0.000258	0.00705
1980	chr1	203327141	203327641	501	*	6.36	7.17	4.33	2.84	0.000259	0.00707
1981	chr19	39846373	39846873	501	*	6.47	7.3	4.28	3.02	0.000259	0.00707
1982	chr19	15452911	15453411	501	*	4.45	5.42	-0.31	5.73	0.000259	0.00707
1983	chr7	151786204	151786704	501	*	5.65	6.54	2.86	3.68	0.00026	0.00709
1984	chr15	75904016	75904516	501	*	7.78	8.48	6.38	2.09	0.00026	0.0071
1985	chrX	103656200	103656700	501	*	7.41	6.16	8.07	-1.92	0.00026	0.0071
1986	chr12	93041956	93042456	501	*	4.65	0.85	5.6	-4.74	0.000261	0.00712
1987	chr5	142432680	142433180	501	*	8.54	9.09	7.65	1.45	0.000261	0.00712
1988	chr6	136249653	136250153	501	*	7.05	7.92	4.56	3.36	0.000262	0.00714
1989	chr11	2250926	2251426	501	*	4.45	-0.31	5.42	-5.73	0.000263	0.00715
1990	chr1	59669656	59670156	501	*	4.23	-0.31	5.2	-5.51	0.000263	0.00716
1991	chr19	7750473	7750973	501	*	4.52	0.51	5.48	-4.97	0.000263	0.00717
1992	chr7	74088195	74088695	501	*	4.86	0.79	5.81	-5.02	0.000264	0.00719
1993	chr6	151354983	151355483	501	*	4.88	0.85	5.83	-4.98	0.000265	0.0072
1994	chr17	7220028	7220528	501	*	9.4	9.95	8.48	1.48	0.000267	0.00724
1995	chr1	3321625	3322125	501	*	7.09	7.86	5.3	2.56	0.000267	0.00724
1996	chr19	43268488	43268988	501	*	4.64	0.85	5.58	-4.73	0.000267	0.00724
1997	chr2	47310700	47311200	501	*	9.51	10.22	8.03	2.2	0.000267	0.00725
1998	chr4	77818814	77819314	501	*	7	7.72	5.48	2.24	0.000268	0.00725
1999	chr11	16778193	16778693	501	*	6.16	3.03	7.08	-4.04	0.000268	0.00725
[truncated: 2,738 more rows]

## Sheet: H4K12pr_ChIP_SW480
	seqnames	start	end	width	strand	Conc	Conc_10.mM	Conc_10.mM	Fold	p.value	FDR
1	chr12	52146732	52147232	501	*	11.32	8.52	12.22	-3.7	2.26e-65	2.06e-60
2	chr2	47033498	47033998	501	*	10.26	7.32	11.16	-3.84	1.16e-59	5.29e-55
3	chr14	104972892	104973392	501	*	9.52	6.38	10.44	-4.06	1.64e-58	5e-54
4	chr17	77286135	77286635	501	*	9.4	6.27	10.32	-4.05	3.92e-54	8.95e-50
5	chr3	139301481	139301981	501	*	9.85	6.83	10.76	-3.93	6.24e-54	1.14e-49
6	chr2	231605082	231605582	501	*	8.52	4.48	9.47	-4.99	6.8e-52	1.04e-47
7	chr19	45451182	45451682	501	*	9.26	5.94	10.18	-4.24	1.01e-51	1.32e-47
8	chr12	13101487	13101987	501	*	9.31	6.19	10.23	-4.04	3.86e-51	4.41e-47
9	chr2	113217833	113218333	501	*	8.93	5.48	9.86	-4.38	7.08e-51	7.18e-47
10	chr14	105481139	105481639	501	*	8.79	5.02	9.74	-4.73	6.66e-49	6.08e-45
11	chr13	24149663	24150163	501	*	9.43	6.57	10.33	-3.76	7.79e-49	6.47e-45
12	chr11	68121857	68122357	501	*	9.06	5.85	9.98	-4.13	1.13e-48	8.56e-45
13	chr12	6279146	6279646	501	*	9.23	6.21	10.14	-3.93	4.13e-48	2.9e-44
14	chr17	65402996	65403496	501	*	9.28	6.04	10.2	-4.16	1.23e-47	8e-44
15	chr7	55133207	55133707	501	*	9.39	6.53	10.28	-3.75	1.06e-46	6.47e-43
16	chr7	101017127	101017627	501	*	9.13	6.09	10.04	-3.95	2.35e-45	1.34e-41
17	chr7	813577	814077	501	*	9	5.44	9.93	-4.49	2.88e-45	1.55e-41
18	chr7	832341	832841	501	*	9.22	6.47	10.1	-3.63	3.5e-44	1.78e-40
19	chr11	16982033	16982533	501	*	8.61	5.41	9.53	-4.12	5.52e-44	2.66e-40
20	chr11	69137770	69138270	501	*	8.93	5.9	9.84	-3.94	4.72e-43	2.16e-39
21	chr9	133133581	133134081	501	*	8.85	5.32	9.79	-4.47	6.06e-43	2.63e-39
22	chr9	136901909	136902409	501	*	10.03	7.55	10.9	-3.34	1.41e-41	5.84e-38
23	chr5	138467116	138467616	501	*	9.62	6.92	10.5	-3.58	1.85e-41	7.36e-38
24	chr17	81095462	81095962	501	*	8.97	5.27	9.91	-4.65	2.49e-41	9.49e-38
25	chr15	41894234	41894734	501	*	8.85	5.93	9.75	-3.83	1.71e-40	6.26e-37
26	chr17	78883826	78884326	501	*	8.93	6.14	9.82	-3.68	4.33e-40	1.52e-36
27	chr17	65515150	65515650	501	*	8.72	5.76	9.62	-3.86	6.14e-40	2.08e-36
28	chr2	10013798	10014298	501	*	8.37	4.5	9.32	-4.82	4.82e-39	1.57e-35
29	chr20	38434836	38435336	501	*	9.27	6.81	10.13	-3.32	5.81e-38	1.83e-34
30	chr8	125698235	125698735	501	*	10.63	8.79	11.41	-2.62	7.39e-38	2.25e-34
31	chr20	47259337	47259837	501	*	9.18	6.73	10.04	-3.31	8.45e-38	2.49e-34
32	chr5	176822710	176823210	501	*	8.99	6.09	9.89	-3.8	1.01e-37	2.88e-34
33	chr17	41653493	41653993	501	*	8.49	4.87	9.43	-4.56	1.49e-37	4.13e-34
34	chr7	76423938	76424438	501	*	8.68	5.72	9.59	-3.86	2.65e-37	7.11e-34
35	chr6	1201118	1201618	501	*	9.37	6.87	10.24	-3.37	3.54e-37	9.24e-34
36	chr3	38039205	38039705	501	*	8.48	5.39	9.39	-4.01	5.28e-37	1.34e-33
37	chr20	51532694	51533194	501	*	9.31	6.62	10.2	-3.58	1.38e-36	3.4e-33
38	chr3	47282113	47282613	501	*	8.58	5.55	9.49	-3.94	1.8e-36	4.34e-33
39	chr15	100721363	100721863	501	*	9.17	6.49	10.05	-3.56	2.25e-36	5.26e-33
40	chr4	3483901	3484401	501	*	8.79	5.98	9.69	-3.71	3.4e-36	7.77e-33
41	chr17	82217233	82217733	501	*	9.09	6.54	9.96	-3.43	3.63e-36	8.09e-33
42	chr20	35741810	35742310	501	*	9.76	7.68	10.57	-2.89	5.88e-36	1.28e-32
43	chr3	156826130	156826630	501	*	9.49	7.2	10.33	-3.13	7.43e-36	1.58e-32
44	chr17	58006732	58007232	501	*	8.81	6	9.71	-3.7	1.13e-35	2.35e-32
45	chr7	1940039	1940539	501	*	8.68	5.8	9.58	-3.78	5.36e-35	1.09e-31
46	chr14	75277213	75277713	501	*	7.97	4.39	8.9	-4.51	5.59e-35	1.11e-31
47	chr18	12287639	12288139	501	*	8.29	5.37	9.2	-3.83	1.08e-34	2.09e-31
48	chr22	36328909	36329409	501	*	8.67	5.95	9.56	-3.61	1.84e-34	3.5e-31
49	chr3	48465801	48466301	501	*	9.55	7.36	10.39	-3.03	2.01e-34	3.74e-31
50	chr19	49817618	49818118	501	*	8.2	5.21	9.11	-3.9	4.02e-34	7.34e-31
51	chr1	201310578	201311078	501	*	8.19	5.13	9.1	-3.97	4.16e-34	7.46e-31
52	chr7	73742423	73742923	501	*	9.51	7.32	10.35	-3.03	1.13e-33	1.98e-30
53	chr1	204103850	204104350	501	*	8.44	5.71	9.33	-3.62	1.59e-33	2.73e-30
54	chr7	157309364	157309864	501	*	9.99	7.67	10.84	-3.17	1.64e-33	2.77e-30
55	chr12	6273337	6273837	501	*	8.46	5.39	9.37	-3.97	1.69e-33	2.8e-30
56	chr11	71794540	71795040	501	*	8.22	5.27	9.12	-3.85	2.98e-33	4.85e-30
57	chr6	73520427	73520927	501	*	10.15	8.06	10.97	-2.91	8.46e-33	1.36e-29
58	chr1	181104724	181105224	501	*	8.1	5.12	9	-3.89	9.57e-33	1.51e-29
59	chr7	538712	539212	501	*	9.11	6.77	9.96	-3.18	1.92e-32	2.97e-29
60	chr10	11899100	11899600	501	*	9.08	6.28	9.97	-3.69	2.41e-32	3.67e-29
61	chr20	43457790	43458290	501	*	9.37	7.06	10.22	-3.16	2.48e-32	3.71e-29
62	chr1	44807805	44808305	501	*	8.95	6.38	9.82	-3.44	3.54e-32	5.22e-29
63	chr6	151060294	151060794	501	*	8.25	5.41	9.15	-3.74	4.55e-32	6.59e-29
64	chr17	81043390	81043890	501	*	8.25	5.46	9.15	-3.69	4.8e-32	6.85e-29
65	chr11	46363155	46363655	501	*	8.19	5.19	9.1	-3.91	1.15e-31	1.62e-28
66	chr2	47042993	47043493	501	*	9.54	7.54	10.34	-2.81	1.43e-31	1.98e-28
67	chr1	15799409	15799909	501	*	8.85	6.37	9.71	-3.34	1.74e-31	2.37e-28
68	chr19	35318431	35318931	501	*	9.31	7.25	10.13	-2.88	2.08e-31	2.79e-28
69	chr19	38304219	38304719	501	*	8.84	6.12	9.72	-3.61	2.55e-31	3.38e-28
70	chr21	34968105	34968605	501	*	8.15	5.31	9.05	-3.74	2.78e-31	3.63e-28
71	chr21	41727246	41727746	501	*	8.44	5.82	9.32	-3.5	3.81e-31	4.91e-28
72	chr10	17229291	17229791	501	*	8.11	5.06	9.02	-3.96	4.29e-31	5.44e-28
73	chr11	1072612	1073112	501	*	7.89	4.31	8.83	-4.52	4.5e-31	5.63e-28
74	chr7	157300575	157301075	501	*	8.32	5.28	9.23	-3.95	5.6e-31	6.91e-28
75	chr3	48662998	48663498	501	*	9.22	7	10.05	-3.05	5.76e-31	7.01e-28
76	chr2	70086334	70086834	501	*	9.62	7.65	10.42	-2.77	6.11e-31	7.34e-28
77	chr7	51315797	51316297	501	*	8.45	5.62	9.35	-3.73	6.6e-31	7.83e-28
78	chr14	90513039	90513539	501	*	7.5	3.7	8.45	-4.75	1.76e-30	2.06e-27
79	chr20	64188565	64189065	501	*	8.44	5.7	9.33	-3.63	2.35e-30	2.71e-27
80	chrX	2402138	2402638	501	*	9.07	6.87	9.9	-3.03	4.57e-30	5.22e-27
81	chr12	89351430	89351930	501	*	9.02	5.72	9.95	-4.23	6.56e-30	7.39e-27
82	chr1	156103874	156104374	501	*	7.87	4.81	8.78	-3.97	7.06e-30	7.87e-27
83	chr5	140175287	140175787	501	*	8.79	6.43	9.64	-3.21	9.6e-30	1.06e-26
84	chr17	81871539	81872039	501	*	8.74	6.18	9.61	-3.43	9.85e-30	1.07e-26
85	chr11	118912442	118912942	501	*	9.11	6.92	9.94	-3.02	1.05e-29	1.13e-26
86	chr1	43007922	43008422	501	*	9.5	7.31	10.33	-3.02	1.23e-29	1.3e-26
87	chr12	52873710	52874210	501	*	8.94	6.53	9.79	-3.27	1.49e-29	1.56e-26
88	chr5	132095174	132095674	501	*	8.36	5.84	9.23	-3.39	1.87e-29	1.94e-26
89	chr7	1537469	1537969	501	*	8.21	5.55	9.09	-3.54	1.93e-29	1.98e-26
90	chr1	202106335	202106835	501	*	8.21	5.33	9.11	-3.78	2.07e-29	2.1e-26
91	chr12	6295852	6296352	501	*	8.55	6.03	9.42	-3.39	2.92e-29	2.93e-26
92	chr10	11875446	11875946	501	*	8.27	5.32	9.17	-3.85	3.02e-29	3e-26
93	chr12	1810935	1811435	501	*	8.13	5.36	9.02	-3.66	3.18e-29	3.13e-26
94	chr5	132459767	132460267	501	*	8.77	6.55	9.6	-3.05	6.17e-29	5.99e-26
95	chr11	2929934	2930434	501	*	9.17	7.1	9.98	-2.89	6.49e-29	6.25e-26
96	chr6	30743393	30743893	501	*	9.12	6.91	9.95	-3.04	7.37e-29	7.01e-26
97	chr17	65438234	65438734	501	*	8.75	6.17	9.63	-3.46	8.42e-29	7.93e-26
98	chr2	46803646	46804146	501	*	8.92	6.68	9.76	-3.08	9.28e-29	8.65e-26
99	chr3	170908808	170909308	501	*	8.68	6.43	9.52	-3.09	1e-28	9.26e-26
100	chr19	5790733	5791233	501	*	8.11	5.45	8.99	-3.53	1.63e-28	1.49e-25
101	chr20	47972657	47973157	501	*	8.71	6.38	9.56	-3.18	1.96e-28	1.77e-25
102	chr5	672310	672810	501	*	7.9	4.25	8.84	-4.59	3.73e-28	3.34e-25
103	chr22	19881234	19881734	501	*	8.02	5.29	8.91	-3.62	4.2e-28	3.72e-25
104	chr21	45364989	45365489	501	*	9.6	6.94	10.48	-3.54	4.25e-28	3.73e-25
105	chr14	68694793	68695293	501	*	8.44	6.04	9.29	-3.25	6.03e-28	5.25e-25
106	chr19	13841166	13841666	501	*	9.11	6.65	9.97	-3.32	6.92e-28	5.97e-25
107	chr9	133127721	133128221	501	*	8.4	5.74	9.28	-3.54	7.18e-28	6.13e-25
108	chr9	21995635	21996135	501	*	7.9	4.95	8.8	-3.85	7.63e-28	6.46e-25
109	chr3	157129802	157130302	501	*	9.14	7.05	9.96	-2.91	8.18e-28	6.85e-25
110	chr17	81072331	81072831	501	*	8.24	5.68	9.12	-3.44	1.16e-27	9.6e-25
111	chr1	58576250	58576750	501	*	8.65	6.02	9.53	-3.51	1.17e-27	9.6e-25
112	chr3	124835304	124835804	501	*	8.91	6.59	9.76	-3.17	1.27e-27	1.03e-24
113	chr11	69825386	69825886	501	*	8.32	5.79	9.19	-3.4	1.28e-27	1.03e-24
114	chr17	75844817	75845317	501	*	8.66	6.4	9.5	-3.1	1.5e-27	1.19e-24
115	chr9	83979678	83980178	501	*	9.11	6.91	9.94	-3.03	1.5e-27	1.19e-24
116	chr5	179820127	179820627	501	*	9.51	7.4	10.34	-2.94	1.53e-27	1.2e-24
117	chr5	136052915	136053415	501	*	8.49	5.96	9.36	-3.39	2.56e-27	2e-24
118	chr9	124861575	124862075	501	*	8.23	5.75	9.09	-3.34	2.75e-27	2.12e-24
119	chr1	19010387	19010887	501	*	8.47	6.02	9.33	-3.31	2.76e-27	2.12e-24
120	chr10	11887393	11887893	501	*	8.23	5.03	9.15	-4.11	3.86e-27	2.94e-24
121	chr14	74579004	74579504	501	*	7.88	5.1	8.77	-3.67	4.36e-27	3.29e-24
122	chr19	55338903	55339403	501	*	9.11	6.68	9.97	-3.3	5.35e-27	4e-24
123	chr7	151427380	151427880	501	*	7.62	4.38	8.54	-4.16	5.5e-27	4.08e-24
124	chr3	46692978	46693478	501	*	8.51	6.25	9.36	-3.11	6.29e-27	4.63e-24
125	chr1	156126637	156127137	501	*	8.5	5.93	9.37	-3.44	7.79e-27	5.69e-24
126	chr11	128466999	128467499	501	*	8.86	6.78	9.68	-2.9	1.04e-26	7.55e-24
127	chr1	159924935	159925435	501	*	8.1	5.52	8.97	-3.45	1.05e-26	7.55e-24
128	chr8	26448668	26449168	501	*	8.11	4.96	9.02	-4.06	1.14e-26	8.16e-24
129	chr1	234724792	234725292	501	*	7.87	5.13	8.76	-3.63	1.34e-26	9.45e-24
130	chr10	71767288	71767788	501	*	7.95	5.18	8.84	-3.66	1.35e-26	9.45e-24
131	chr11	108616069	108616569	501	*	8.62	6.28	9.47	-3.19	1.36e-26	9.48e-24
132	chr5	132266004	132266504	501	*	7.84	4.76	8.75	-3.99	2.37e-26	1.64e-23
133	chr7	104944607	104945107	501	*	8.74	6.41	9.59	-3.18	2.51e-26	1.72e-23
134	chr22	23145606	23146106	501	*	7.69	4.32	8.62	-4.3	3.48e-26	2.37e-23
135	chr1	235074383	235074883	501	*	8.34	6.04	9.19	-3.14	4.04e-26	2.73e-23
136	chr17	45160948	45161448	501	*	8.55	6.34	9.39	-3.04	4.3e-26	2.89e-23
137	chr11	10658483	10658983	501	*	8.19	5.37	9.09	-3.72	4.42e-26	2.95e-23
138	chr9	128099104	128099604	501	*	7.82	4.43	8.75	-4.32	4.49e-26	2.97e-23
139	chr20	5065625	5066125	501	*	9.07	7.15	9.86	-2.71	4.82e-26	3.16e-23
140	chr17	48492807	48493307	501	*	8.2	5.7	9.07	-3.37	4.96e-26	3.23e-23
141	chr3	32420547	32421047	501	*	8.23	5.69	9.1	-3.41	5.3e-26	3.44e-23
142	chr9	129576537	129577037	501	*	8.02	5.32	8.9	-3.58	6.21e-26	3.99e-23
143	chr9	129483194	129483694	501	*	8.1	5.24	9	-3.76	6.43e-26	4.11e-23
144	chr10	97069151	97069651	501	*	8.7	6.42	9.55	-3.13	7.31e-26	4.64e-23
145	chr14	68564501	68565001	501	*	8.43	5.82	9.31	-3.49	8.26e-26	5.2e-23
146	chr13	110954700	110955200	501	*	8.7	6.37	9.55	-3.18	9.12e-26	5.71e-23
147	chr17	43579032	43579532	501	*	8.55	6.4	9.37	-2.97	1.16e-25	7.2e-23
148	chr11	120121623	120122123	501	*	8.37	5.78	9.25	-3.47	1.34e-25	8.27e-23
149	chr17	40100054	40100554	501	*	8.34	5.7	9.22	-3.52	1.38e-25	8.48e-23
150	chr20	51562530	51563030	501	*	8.18	5.2	9.09	-3.89	1.78e-25	1.08e-22
151	chr7	75983785	75984285	501	*	8.05	4.92	8.96	-4.04	1.88e-25	1.14e-22
152	chr11	69840834	69841334	501	*	7.92	5.27	8.8	-3.53	1.93e-25	1.16e-22
153	chr4	184844935	184845435	501	*	7.66	4.76	8.56	-3.8	2.04e-25	1.22e-22
154	chr9	137612049	137612549	501	*	8.73	6.5	9.56	-3.06	2.36e-25	1.4e-22
155	chr20	38164995	38165495	501	*	8.72	5.88	9.62	-3.74	2.39e-25	1.41e-22
156	chr7	101100498	101100998	501	*	8.8	6.79	9.61	-2.82	2.51e-25	1.47e-22
157	chr11	9759156	9759656	501	*	9.38	6.91	10.25	-3.34	2.73e-25	1.59e-22
158	chr9	129413779	129414279	501	*	7.53	4.55	8.43	-3.88	3.19e-25	1.85e-22
159	chr3	193870164	193870664	501	*	9.49	7.53	10.29	-2.77	3.46e-25	1.99e-22
160	chr2	240392121	240392621	501	*	7.71	4.88	8.61	-3.72	3.74e-25	2.13e-22
161	chr1	17190407	17190907	501	*	8.03	5.22	8.92	-3.7	3.83e-25	2.17e-22
162	chr16	88332661	88333161	501	*	8.85	6.67	9.68	-3.01	4.23e-25	2.38e-22
163	chr3	98900786	98901286	501	*	7.73	4.76	8.64	-3.88	4.33e-25	2.43e-22
164	chr10	3852803	3853303	501	*	7.45	4.35	8.37	-4.02	4.52e-25	2.52e-22
165	chr5	1161663	1162163	501	*	8.49	5.69	9.39	-3.7	5.68e-25	3.15e-22
166	chr21	46053097	46053597	501	*	8.21	5.66	9.08	-3.41	6.96e-25	3.83e-22
167	chr7	44986072	44986572	501	*	8.65	6.61	9.47	-2.86	7.96e-25	4.36e-22
168	chr1	212595182	212595682	501	*	7.44	4.22	8.36	-4.15	8.97e-25	4.88e-22
169	chr19	58183174	58183674	501	*	8.84	6.91	9.64	-2.72	1.11e-24	5.98e-22
170	chr11	69495801	69496301	501	*	8.02	4.93	8.93	-4	1.68e-24	9.05e-22
171	chr11	69297961	69298461	501	*	9.8	7.59	10.64	-3.04	1.95e-24	1.04e-21
172	chr5	132426229	132426729	501	*	8.46	6.29	9.3	-3.01	2.01e-24	1.07e-21
173	chr22	46454418	46454918	501	*	7.9	5.05	8.8	-3.74	2.06e-24	1.09e-21
174	chr17	17028350	17028850	501	*	8.71	6.42	9.55	-3.13	2.31e-24	1.21e-21
175	chr7	101127883	101128383	501	*	8.76	6.72	9.57	-2.85	2.34e-24	1.22e-21
176	chr20	50242718	50243218	501	*	8.16	5.57	9.04	-3.46	2.37e-24	1.23e-21
177	chr12	4031492	4031992	501	*	8.24	5.84	9.1	-3.26	3.73e-24	1.93e-21
178	chr1	154432749	154433249	501	*	8.07	5.43	8.95	-3.51	3.86e-24	1.98e-21
179	chr20	47357214	47357714	501	*	8.84	6.74	9.66	-2.92	3.96e-24	2.02e-21
180	chr2	29749412	29749912	501	*	7.98	5.17	8.87	-3.7	4.18e-24	2.12e-21
181	chr17	41739397	41739897	501	*	8.19	5.23	9.09	-3.86	4.36e-24	2.2e-21
182	chr7	76422409	76422909	501	*	7.81	5.05	8.7	-3.65	4.38e-24	2.2e-21
183	chr14	50002657	50003157	501	*	7.91	5.43	8.77	-3.34	4.44e-24	2.21e-21
184	chr8	127294915	127295415	501	*	9.43	7.46	10.23	-2.77	4.85e-24	2.39e-21
185	chr5	172771913	172772413	501	*	7.98	5.31	8.87	-3.56	4.85e-24	2.39e-21
186	chr20	51750698	51751198	501	*	8.31	5.97	9.16	-3.18	4.87e-24	2.39e-21
187	chr1	151992944	151993444	501	*	9.29	7.2	10.11	-2.91	4.94e-24	2.41e-21
188	chr19	13843677	13844177	501	*	8.09	5.28	8.99	-3.71	5.23e-24	2.54e-21
189	chr17	81049777	81050277	501	*	8.2	5.71	9.07	-3.35	5.26e-24	2.54e-21
190	chr2	127400618	127401118	501	*	7.84	5.19	8.72	-3.53	6.16e-24	2.96e-21
191	chr1	43068024	43068524	501	*	8.04	5.66	8.89	-3.24	7.55e-24	3.61e-21
192	chr7	2603283	2603783	501	*	7.83	5.19	8.71	-3.52	8.11e-24	3.86e-21
193	chr3	39152418	39152918	501	*	8.15	5.65	9.01	-3.36	8.53e-24	4.04e-21
194	chr17	78141456	78141956	501	*	8.42	6.33	9.24	-2.92	9.24e-24	4.35e-21
195	chr8	11853414	11853914	501	*	7.31	4.19	8.22	-4.03	9.47e-24	4.44e-21
196	chr5	399591	400091	501	*	7.61	4.86	8.5	-3.64	9.86e-24	4.59e-21
197	chr12	52907454	52907954	501	*	7.83	5.05	8.72	-3.67	1.1e-23	5.11e-21
198	chr19	41264266	41264766	501	*	8.59	6.42	9.42	-3	1.58e-23	7.3e-21
199	chr14	93036724	93037224	501	*	8.34	5.86	9.21	-3.34	1.72e-23	7.9e-21
200	chr2	109402888	109403388	501	*	7.95	5.56	8.8	-3.25	2.13e-23	9.74e-21
201	chr19	1261394	1261894	501	*	7.71	5.1	8.58	-3.49	2.41e-23	1.1e-20
202	chr17	48024159	48024659	501	*	7.88	5.2	8.76	-3.55	2.46e-23	1.11e-20
203	chr2	231707323	231707823	501	*	8.65	6.42	9.48	-3.06	2.55e-23	1.15e-20
204	chr2	26562537	26563037	501	*	7.96	5.29	8.84	-3.55	2.64e-23	1.18e-20
205	chr5	151770872	151771372	501	*	8.12	5.84	8.96	-3.11	3.24e-23	1.45e-20
206	chr12	51238752	51239252	501	*	9.07	6.94	9.9	-2.96	3.51e-23	1.56e-20
207	chr3	197489623	197490123	501	*	8.94	7.14	9.71	-2.57	3.62e-23	1.6e-20
208	chr3	129183255	129183755	501	*	8.45	6.38	9.27	-2.89	4.09e-23	1.79e-20
209	chr15	63503513	63504013	501	*	8.4	6.26	9.23	-2.96	5.3e-23	2.32e-20
210	chr16	67290593	67291093	501	*	7.69	4.39	8.62	-4.23	6.01e-23	2.61e-20
211	chr17	1239613	1240113	501	*	7.33	4.35	8.24	-3.89	7.93e-23	3.44e-20
212	chr10	104121123	104121623	501	*	8.15	5.91	8.99	-3.08	8.15e-23	3.51e-20
213	chr7	5418785	5419285	501	*	7.87	5.46	8.72	-3.26	9.16e-23	3.93e-20
214	chr7	46205829	46206329	501	*	8.5	5.8	9.38	-3.58	9.51e-23	4.06e-20
215	chr11	64855193	64855693	501	*	8.55	6.49	9.37	-2.87	9.77e-23	4.15e-20
216	chr7	20330072	20330572	501	*	8.48	5.99	9.34	-3.36	1.02e-22	4.28e-20
217	chr17	7842971	7843471	501	*	8.16	5.91	9	-3.1	1.02e-22	4.28e-20
218	chr1	1574019	1574519	501	*	7.49	4.57	8.39	-3.83	1.05e-22	4.39e-20
219	chr11	70159544	70160044	501	*	7.64	4.96	8.53	-3.57	1.06e-22	4.43e-20
220	chr2	112713597	112714097	501	*	7.7	4.88	8.59	-3.72	1.08e-22	4.5e-20
221	chr13	113410972	113411472	501	*	8.72	6.71	9.52	-2.81	1.17e-22	4.83e-20
222	chr9	129460621	129461121	501	*	7.44	4.56	8.34	-3.77	1.19e-22	4.89e-20
223	chr6	32969503	32970003	501	*	8.59	6.44	9.42	-2.97	1.23e-22	5.03e-20
224	chr1	9163120	9163620	501	*	7.78	4.96	8.68	-3.71	1.35e-22	5.52e-20
225	chr22	42947786	42948286	501	*	8.29	6.11	9.12	-3.01	1.57e-22	6.37e-20
226	chr20	62361988	62362488	501	*	8.13	5.77	8.98	-3.21	1.69e-22	6.84e-20
227	chr20	62358310	62358810	501	*	8.06	5.8	8.91	-3.11	1.71e-22	6.87e-20
228	chr22	38218811	38219311	501	*	9.01	6.83	9.85	-3.02	1.73e-22	6.92e-20
229	chr10	93437435	93437935	501	*	8.55	6.37	9.39	-3.02	1.77e-22	7.08e-20
230	chr17	57935847	57936347	501	*	7.84	5.45	8.7	-3.25	2.51e-22	9.95e-20
231	chr14	90256564	90257064	501	*	8.37	6.18	9.2	-3.01	2.61e-22	1.03e-19
232	chr10	110410911	110411411	501	*	9.13	7.38	9.9	-2.52	2.66e-22	1.05e-19
233	chr3	46089437	46089937	501	*	8.41	5.96	9.27	-3.31	2.68e-22	1.05e-19
234	chr3	159762980	159763480	501	*	8.44	6.45	9.25	-2.79	2.91e-22	1.14e-19
235	chr15	100713751	100714251	501	*	8.65	6.62	9.46	-2.84	3.23e-22	1.25e-19
236	chr8	141127678	141128178	501	*	7.69	5.08	8.57	-3.48	3.24e-22	1.25e-19
237	chr3	4977873	4978373	501	*	8.16	5.69	9.02	-3.33	3.25e-22	1.25e-19
238	chr7	103344267	103344767	501	*	8.57	6.62	9.37	-2.75	3.27e-22	1.26e-19
239	chr19	4958213	4958713	501	*	6.96	3.35	7.9	-4.56	3.3e-22	1.26e-19
240	chr9	94928150	94928650	501	*	7.65	5.08	8.52	-3.44	3.53e-22	1.34e-19
241	chr7	30914724	30915224	501	*	7.77	5.34	8.63	-3.3	4.43e-22	1.68e-19
242	chr9	129412693	129413193	501	*	7.43	4.57	8.33	-3.76	4.47e-22	1.69e-19
243	chr12	32755320	32755820	501	*	8.16	5.86	9	-3.14	5.82e-22	2.19e-19
244	chr7	74293139	74293639	501	*	7.42	4.62	8.31	-3.69	5.98e-22	2.24e-19
245	chr1	212558319	212558819	501	*	8.53	6.18	9.38	-3.19	6.1e-22	2.27e-19
246	chr20	23137132	23137632	501	*	8.41	6.25	9.24	-2.99	6.24e-22	2.32e-19
247	chr1	212607568	212608068	501	*	8.03	5.8	8.86	-3.07	7.04e-22	2.6e-19
248	chr4	6689263	6689763	501	*	7.76	5.15	8.64	-3.5	7.22e-22	2.66e-19
249	chr2	112692692	112693192	501	*	8.51	6.57	9.3	-2.73	8.6e-22	3.15e-19
250	chr1	21262239	21262739	501	*	8.57	6.31	9.41	-3.1	9.06e-22	3.31e-19
251	chr9	107488740	107489240	501	*	7.82	5.43	8.68	-3.25	9.46e-22	3.44e-19
252	chr3	194136940	194137440	501	*	9.6	7.24	10.46	-3.22	1.08e-21	3.91e-19
253	chr2	9235136	9235636	501	*	9.3	7.29	10.11	-2.83	1.1e-21	3.98e-19
254	chr11	2778558	2779058	501	*	7.38	4.42	8.29	-3.86	1.34e-21	4.82e-19
255	chr5	3311029	3311529	501	*	8.85	6.95	9.64	-2.69	1.35e-21	4.85e-19
256	chr1	5717135	5717635	501	*	7.5	4.74	8.39	-3.65	1.56e-21	5.57e-19
257	chr10	79328974	79329474	501	*	8.32	6.11	9.15	-3.04	1.61e-21	5.72e-19
258	chr3	4867738	4868238	501	*	7.92	5.13	8.81	-3.68	1.66e-21	5.86e-19
259	chr19	48872855	48873355	501	*	8.2	5.86	9.05	-3.19	1.94e-21	6.84e-19
260	chr1	155208560	155209060	501	*	7.3	4.42	8.2	-3.78	2.01e-21	7.07e-19
261	chr20	62350350	62350850	501	*	8.31	6.31	9.12	-2.81	2.02e-21	7.09e-19
262	chr7	55066011	55066511	501	*	8.44	6.32	9.26	-2.94	2.29e-21	8e-19
263	chr10	131621926	131622426	501	*	7.95	5.71	8.79	-3.08	2.36e-21	8.19e-19
264	chr7	6282990	6283490	501	*	8.89	7.01	9.68	-2.67	2.96e-21	1.02e-18
265	chr2	219467068	219467568	501	*	7.63	5.03	8.51	-3.48	3.02e-21	1.04e-18
266	chr11	33257549	33258049	501	*	7.82	5.4	8.68	-3.27	3.06e-21	1.05e-18
267	chr7	158431637	158432137	501	*	7.1	4.04	8.02	-3.98	3.74e-21	1.28e-18
268	chr14	55107961	55108461	501	*	7.85	5.54	8.7	-3.15	3.86e-21	1.32e-18
269	chr1	26921674	26922174	501	*	7.41	4.51	8.31	-3.8	3.92e-21	1.33e-18
270	chr19	44875413	44875913	501	*	7.48	4.71	8.37	-3.66	4.34e-21	1.47e-18
271	chr11	62545145	62545645	501	*	7.81	5.05	8.7	-3.65	4.49e-21	1.51e-18
272	chr1	202057042	202057542	501	*	7.57	4.99	8.44	-3.45	4.86e-21	1.63e-18
273	chr7	521802	522302	501	*	7.92	5.67	8.76	-3.08	4.89e-21	1.64e-18
274	chr8	127854081	127854581	501	*	10.03	8.42	10.77	-2.35	4.96e-21	1.65e-18
275	chr13	41458326	41458826	501	*	7.93	5.03	8.83	-3.8	5.01e-21	1.67e-18
276	chrX	48574340	48574840	501	*	9.17	7.12	9.99	-2.86	5.12e-21	1.7e-18
277	chr12	124543462	124543962	501	*	7.23	3.9	8.15	-4.25	5.18e-21	1.71e-18
278	chr5	172868892	172869392	501	*	7.48	4.89	8.36	-3.47	5.35e-21	1.76e-18
279	chr11	13260965	13261465	501	*	8.8	6.97	9.59	-2.62	6.19e-21	2.03e-18
280	chr7	926551	927051	501	*	7.84	5.51	8.68	-3.17	6.58e-21	2.15e-18
281	chr4	2935266	2935766	501	*	7.64	5.09	8.51	-3.41	7.01e-21	2.28e-18
282	chr20	49915618	49916118	501	*	8.7	6.86	9.48	-2.62	8.66e-21	2.81e-18
283	chr2	3651718	3652218	501	*	7.64	5.07	8.51	-3.44	8.87e-21	2.86e-18
284	chr3	171809807	171810307	501	*	7.99	5.77	8.83	-3.06	9.37e-21	3.02e-18
285	chr20	38217997	38218497	501	*	8.03	5.67	8.88	-3.2	9.44e-21	3.03e-18
286	chr1	212485402	212485902	501	*	7.67	5.17	8.53	-3.37	9.88e-21	3.16e-18
287	chrX	154367702	154368202	501	*	6.96	3.63	7.89	-4.26	1e-20	3.19e-18
288	chr22	30226666	30227166	501	*	8.49	6.55	9.29	-2.74	1.04e-20	3.29e-18
289	chr7	131538577	131539077	501	*	8.33	6.13	9.17	-3.03	1.21e-20	3.83e-18
290	chr5	52800309	52800809	501	*	7.8	5.25	8.68	-3.43	1.23e-20	3.88e-18
291	chr3	195901123	195901623	501	*	9.18	7.45	9.94	-2.49	1.42e-20	4.45e-18
292	chr2	20595247	20595747	501	*	8.09	5.94	8.92	-2.98	1.45e-20	4.54e-18
293	chr6	1039317	1039817	501	*	8	5.79	8.84	-3.04	1.77e-20	5.53e-18
294	chr2	69945866	69946366	501	*	7.43	4.82	8.31	-3.49	1.84e-20	5.73e-18
295	chr2	155880527	155881027	501	*	7.76	5.17	8.64	-3.47	2.06e-20	6.37e-18
296	chr11	69443828	69444328	501	*	8.47	6.37	9.29	-2.93	2.07e-20	6.38e-18
297	chr20	38135302	38135802	501	*	8.54	6.33	9.37	-3.04	2.07e-20	6.38e-18
298	chr12	7982910	7983410	501	*	8.23	6.26	9.04	-2.78	2.22e-20	6.82e-18
299	chr12	22625048	22625548	501	*	8.65	6.86	9.42	-2.57	2.24e-20	6.84e-18
300	chr9	128912047	128912547	501	*	7.72	5.32	8.57	-3.26	2.42e-20	7.37e-18
301	chr5	133052096	133052596	501	*	8.19	6.18	9	-2.82	2.48e-20	7.54e-18
302	chr1	58783361	58783861	501	*	8.14	5.68	9	-3.32	2.49e-20	7.54e-18
303	chr17	40026671	40027171	501	*	7.61	5.18	8.47	-3.29	3.61e-20	1.09e-17
304	chr17	10114772	10115272	501	*	7.93	5.64	8.77	-3.13	3.77e-20	1.13e-17
305	chr1	85581001	85581501	501	*	8.33	5.25	9.24	-3.99	3.79e-20	1.14e-17
306	chr19	43027050	43027550	501	*	7.3	4.58	8.19	-3.6	4.07e-20	1.21e-17
307	chr7	98285716	98286216	501	*	8.59	6.32	9.44	-3.12	4.57e-20	1.36e-17
308	chr7	105013154	105013654	501	*	9.93	8.26	10.68	-2.43	4.69e-20	1.39e-17
309	chr6	151039522	151040022	501	*	7.21	4.4	8.1	-3.7	4.81e-20	1.42e-17
310	chr8	127907321	127907821	501	*	9.27	7.25	10.08	-2.83	4.96e-20	1.46e-17
311	chr15	40339368	40339868	501	*	8.86	6.3	9.73	-3.44	5.05e-20	1.48e-17
312	chr16	88315447	88315947	501	*	7.73	5.01	8.61	-3.61	5.87e-20	1.72e-17
313	chr5	140323108	140323608	501	*	8.04	5.47	8.91	-3.44	6.26e-20	1.83e-17
314	chr5	1515946	1516446	501	*	8.24	5.22	9.15	-3.93	6.58e-20	1.92e-17
315	chr2	120669821	120670321	501	*	7.54	5.01	8.4	-3.39	6.82e-20	1.98e-17
316	chr2	113241247	113241747	501	*	8.26	6.34	9.06	-2.72	7.07e-20	2.04e-17
317	chr17	1716524	1717024	501	*	8.87	7.12	9.63	-2.52	7.26e-20	2.09e-17
318	chr10	86971563	86972063	501	*	8.12	6.05	8.94	-2.89	7.6e-20	2.18e-17
319	chr11	69948749	69949249	501	*	9.96	8.03	10.76	-2.73	7.97e-20	2.28e-17
320	chr20	50439599	50440099	501	*	8.36	6.36	9.16	-2.81	8.02e-20	2.29e-17
321	chr19	55351735	55352235	501	*	7.34	4.61	8.22	-3.61	8.03e-20	2.29e-17
322	chr22	43127177	43127677	501	*	8.01	5.79	8.84	-3.06	8.14e-20	2.31e-17
323	chr10	79331386	79331886	501	*	8.54	6.74	9.31	-2.57	8.18e-20	2.31e-17
324	chr1	150561628	150562128	501	*	7.93	5.7	8.77	-3.07	8.39e-20	2.37e-17
325	chr16	68264759	68265259	501	*	7.34	4.68	8.22	-3.54	8.66e-20	2.43e-17
326	chr11	133934094	133934594	501	*	7.69	5.01	8.58	-3.57	8.86e-20	2.48e-17
327	chr21	41678549	41679049	501	*	7.74	5.27	8.6	-3.33	9.1e-20	2.54e-17
328	chr5	141514210	141514710	501	*	7.87	5.54	8.72	-3.17	9.24e-20	2.57e-17
329	chr17	75124634	75125134	501	*	8.68	6.95	9.45	-2.5	9.41e-20	2.61e-17
330	chr1	15835305	15835805	501	*	7.43	4.86	8.3	-3.44	9.87e-20	2.73e-17
331	chr19	36214187	36214687	501	*	7.71	5.28	8.57	-3.29	1.03e-19	2.85e-17
332	chr17	72421132	72421632	501	*	8.41	6.57	9.2	-2.63	1.04e-19	2.87e-17
333	chr16	58495481	58495981	501	*	7.58	4.62	8.48	-3.87	1.05e-19	2.89e-17
334	chr17	65360978	65361478	501	*	8.12	6.08	8.94	-2.86	1.06e-19	2.91e-17
335	chr3	140466743	140467243	501	*	8.72	7	9.48	-2.49	1.17e-19	3.19e-17
336	chr10	72297407	72297907	501	*	8.1	5.95	8.93	-2.99	1.22e-19	3.31e-17
337	chr8	30082589	30083089	501	*	7.96	4.82	8.87	-4.05	1.34e-19	3.64e-17
338	chr2	28545242	28545742	501	*	8.36	6.4	9.16	-2.75	1.35e-19	3.66e-17
339	chr6	18122325	18122825	501	*	7.31	4.6	8.19	-3.59	1.38e-19	3.71e-17
340	chr22	30248794	30249294	501	*	8.1	5.82	8.95	-3.13	1.42e-19	3.82e-17
341	chrX	153971208	153971708	501	*	8.48	6.37	9.3	-2.93	1.44e-19	3.85e-17
342	chr6	139373829	139374329	501	*	7.45	4.7	8.34	-3.64	1.51e-19	4.03e-17
343	chr1	155961489	155961989	501	*	7.85	5.25	8.72	-3.47	1.51e-19	4.03e-17
344	chr7	73822896	73823396	501	*	8.53	6.63	9.32	-2.68	1.54e-19	4.08e-17
345	chr5	148913419	148913919	501	*	8.88	7.11	9.65	-2.54	1.7e-19	4.51e-17
346	chr3	139538436	139538936	501	*	8.15	6.16	8.96	-2.79	1.79e-19	4.72e-17
347	chr19	39408181	39408681	501	*	8.15	5.94	8.98	-3.05	1.81e-19	4.77e-17
348	chr12	6335694	6336194	501	*	7.92	5.82	8.74	-2.92	2.17e-19	5.69e-17
349	chr17	75876751	75877251	501	*	8.33	6.03	9.18	-3.15	2.19e-19	5.72e-17
350	chr6	37102277	37102777	501	*	6.95	3.91	7.86	-3.95	2.27e-19	5.92e-17
351	chr3	177358852	177359352	501	*	8.2	5.99	9.04	-3.05	2.46e-19	6.41e-17
352	chr5	149633090	149633590	501	*	7.65	5.06	8.52	-3.46	2.62e-19	6.79e-17
353	chr7	101882505	101883005	501	*	8.73	6.96	9.51	-2.54	2.64e-19	6.83e-17
354	chr19	2817178	2817678	501	*	8.42	6.42	9.22	-2.8	2.7e-19	6.97e-17
355	chr12	52579541	52580041	501	*	7.75	5.48	8.59	-3.12	2.73e-19	7.01e-17
356	chr13	113296557	113297057	501	*	8.33	5.98	9.18	-3.2	2.8e-19	7.2e-17
357	chr17	40322549	40323049	501	*	7.68	5.36	8.52	-3.16	3e-19	7.68e-17
358	chr2	9752993	9753493	501	*	7.91	5.6	8.76	-3.16	3.17e-19	8.09e-17
359	chr2	11133237	11133737	501	*	6.91	3.44	7.84	-4.4	3.29e-19	8.37e-17
360	chr10	97882163	97882663	501	*	7.44	4.89	8.31	-3.42	3.3e-19	8.38e-17
361	chr17	81094275	81094775	501	*	8.19	5.9	9.04	-3.14	3.32e-19	8.41e-17
362	chr14	93044438	93044938	501	*	7.51	5.12	8.36	-3.24	3.61e-19	9.1e-17
363	chr10	11881615	11882115	501	*	8.71	6.75	9.52	-2.76	3.67e-19	9.23e-17
364	chr14	106844961	106845461	501	*	7.58	5.24	8.43	-3.19	4.01e-19	1.01e-16
365	chr3	45092635	45093135	501	*	7.9	5.63	8.75	-3.12	4.67e-19	1.17e-16
366	chr1	966503	967003	501	*	8.09	6.07	8.9	-2.83	4.78e-19	1.19e-16
367	chr3	28348645	28349145	501	*	8.29	6.05	9.13	-3.07	4.92e-19	1.22e-16
368	chr7	23531543	23532043	501	*	8.49	6.7	9.26	-2.56	5.07e-19	1.26e-16
369	chr20	50980732	50981232	501	*	7.94	5.33	8.81	-3.49	5.1e-19	1.26e-16
370	chr11	35619446	35619946	501	*	7.45	4.88	8.32	-3.45	5.4e-19	1.33e-16
371	chr1	12550351	12550851	501	*	7.32	4.64	8.2	-3.56	5.41e-19	1.33e-16
372	chr3	45145770	45146270	501	*	7.99	5.46	8.86	-3.4	5.67e-19	1.39e-16
373	chr19	3176614	3177114	501	*	7.49	4.91	8.36	-3.45	5.69e-19	1.39e-16
374	chr12	54373892	54374392	501	*	7.42	4.97	8.28	-3.3	5.85e-19	1.43e-16
375	chr11	108008748	108009248	501	*	8.45	6.47	9.26	-2.79	6.35e-19	1.55e-16
376	chr11	69252361	69252861	501	*	7.92	5.86	8.74	-2.88	6.79e-19	1.65e-16
377	chr1	212513383	212513883	501	*	7.28	4.7	8.15	-3.45	6.84e-19	1.66e-16
378	chr16	88387585	88388085	501	*	7.53	4.79	8.42	-3.64	6.94e-19	1.68e-16
379	chr2	47076738	47077238	501	*	8.39	6.61	9.17	-2.56	7.11e-19	1.71e-16
380	chr2	218896582	218897082	501	*	7.71	5.41	8.56	-3.15	7.53e-19	1.81e-16
381	chr1	48048695	48049195	501	*	6.95	2.93	7.9	-4.97	7.79e-19	1.87e-16
382	chr5	172732690	172733190	501	*	7.32	4.8	8.19	-3.39	8.86e-19	2.12e-16
383	chr2	28359782	28360282	501	*	7.29	4.5	8.18	-3.68	8.87e-19	2.12e-16
384	chr19	41226364	41226864	501	*	8	6	8.81	-2.8	9.25e-19	2.2e-16
385	chr20	2470367	2470867	501	*	8.27	6.31	9.07	-2.76	9.33e-19	2.21e-16
386	chr17	82096055	82096555	501	*	6.85	3.6	7.78	-4.17	9.45e-19	2.24e-16
387	chr20	36050622	36051122	501	*	8.5	6.27	9.34	-3.06	9.9e-19	2.34e-16
388	chrX	41334144	41334644	501	*	8.21	6.02	9.04	-3.01	1.07e-18	2.51e-16
389	chr11	6320129	6320629	501	*	8.12	5.59	8.99	-3.4	1.09e-18	2.57e-16
390	chr11	69079999	69080499	501	*	7.92	5.9	8.74	-2.84	1.1e-18	2.58e-16
391	chr14	75279133	75279633	501	*	8.15	6.01	8.98	-2.96	1.11e-18	2.59e-16
392	chr22	31661492	31661992	501	*	7.76	5.57	8.6	-3.03	1.13e-18	2.64e-16
393	chr5	172859287	172859787	501	*	7.61	5.13	8.47	-3.34	1.17e-18	2.71e-16
394	chr17	28335865	28336365	501	*	8.51	6.42	9.33	-2.91	1.22e-18	2.84e-16
395	chr9	108444330	108444830	501	*	7.63	5.32	8.47	-3.15	1.26e-18	2.92e-16
396	chr6	35468406	35468906	501	*	7.69	5.43	8.53	-3.1	1.29e-18	2.97e-16
397	chr21	43307516	43308016	501	*	8.54	6.77	9.31	-2.54	1.32e-18	3.03e-16
398	chr20	62739663	62740163	501	*	8.43	6.64	9.2	-2.55	1.42e-18	3.26e-16
399	chr6	158026187	158026687	501	*	7.45	4.68	8.34	-3.66	1.55e-18	3.55e-16
400	chr11	70016539	70017039	501	*	8.31	6.44	9.09	-2.65	1.58e-18	3.62e-16
401	chr8	100899838	100900338	501	*	8.85	6.97	9.64	-2.68	1.69e-18	3.85e-16
402	chr15	67105777	67106277	501	*	8.62	6.82	9.4	-2.58	1.75e-18	3.98e-16
403	chr8	8385640	8386140	501	*	7.2	4.06	8.12	-4.06	1.81e-18	4.09e-16
404	chr3	194322754	194323254	501	*	8.13	6.06	8.95	-2.89	1.81e-18	4.09e-16
405	chr3	194487607	194488107	501	*	7.25	4.53	8.13	-3.6	1.85e-18	4.17e-16
406	chr5	146447238	146447738	501	*	7.99	5.95	8.81	-2.86	1.89e-18	4.24e-16
407	chr3	156816449	156816949	501	*	7.53	5.02	8.39	-3.37	1.9e-18	4.27e-16
408	chr8	125656390	125656890	501	*	10.75	9.39	11.44	-2.05	1.93e-18	4.31e-16
409	chr5	132259084	132259584	501	*	7.31	4.78	8.18	-3.4	1.93e-18	4.32e-16
410	chr17	49968724	49969224	501	*	7.22	4.44	8.11	-3.67	1.94e-18	4.32e-16
411	chr13	109156777	109157277	501	*	7.32	4.48	8.21	-3.74	1.95e-18	4.34e-16
412	chr15	60376528	60377028	501	*	8.39	6.49	9.18	-2.68	1.96e-18	4.35e-16
413	chr17	50866936	50867436	501	*	7.72	5.43	8.57	-3.13	2.02e-18	4.46e-16
414	chr2	177618555	177619055	501	*	7.47	5.11	8.32	-3.21	2.26e-18	4.99e-16
415	chr12	45990061	45990561	501	*	7.51	4.84	8.39	-3.55	2.51e-18	5.52e-16
416	chr21	36429372	36429872	501	*	7.6	5.05	8.48	-3.43	2.53e-18	5.56e-16
417	chr10	97764941	97765441	501	*	7.67	5.45	8.5	-3.05	2.59e-18	5.68e-16
418	chr11	69420563	69421063	501	*	8.15	6.12	8.96	-2.85	2.7e-18	5.9e-16
419	chr17	41506960	41507460	501	*	8.1	5.97	8.93	-2.96	2.83e-18	6.17e-16
420	chr21	37563923	37564423	501	*	8.1	5.87	8.93	-3.07	3.09e-18	6.72e-16
421	chr5	14144196	14144696	501	*	7.81	5.47	8.66	-3.19	3.13e-18	6.79e-16
422	chr8	26450254	26450754	501	*	8.31	6.31	9.12	-2.81	3.23e-18	6.99e-16
423	chr3	10320599	10321099	501	*	7.18	4.57	8.05	-3.48	3.27e-18	7.06e-16
424	chr2	129816828	129817328	501	*	7.55	5.16	8.4	-3.25	3.34e-18	7.19e-16
425	chr6	42136530	42137030	501	*	7.86	5.79	8.67	-2.88	3.48e-18	7.47e-16
426	chr20	58307438	58307938	501	*	7.58	5.28	8.42	-3.14	3.6e-18	7.73e-16
427	chr1	9078776	9079276	501	*	6.97	3.77	7.89	-4.12	3.62e-18	7.75e-16
428	chr8	142676312	142676812	501	*	7.29	4.78	8.16	-3.38	3.79e-18	8.09e-16
429	chr13	24129516	24130016	501	*	7.73	5.29	8.59	-3.3	3.82e-18	8.13e-16
430	chr11	83193737	83194237	501	*	7.64	5.09	8.51	-3.42	3.85e-18	8.17e-16
431	chr17	39980787	39981287	501	*	7.73	5.52	8.56	-3.04	4.02e-18	8.52e-16
432	chr8	22598294	22598794	501	*	7.7	5.47	8.54	-3.07	4.06e-18	8.59e-16
433	chr11	33735610	33736110	501	*	7.24	4.66	8.11	-3.45	4.13e-18	8.72e-16
434	chrX	154369942	154370442	501	*	7.68	5.53	8.51	-2.98	4.25e-18	8.94e-16
435	chr3	121749012	121749512	501	*	7.62	5.36	8.46	-3.1	4.3e-18	9.04e-16
436	chr3	194070308	194070808	501	*	7.73	5.61	8.56	-2.95	4.36e-18	9.14e-16
437	chr2	239246449	239246949	501	*	7.82	5.7	8.64	-2.94	4.4e-18	9.2e-16
438	chr12	45216328	45216828	501	*	7.6	5.23	8.45	-3.22	4.73e-18	9.87e-16
439	chr10	114320291	114320791	501	*	7.84	5.54	8.69	-3.15	4.79e-18	9.98e-16
440	chr9	95875491	95875991	501	*	8.53	6.84	9.29	-2.46	4.84e-18	1e-15
441	chr3	41961677	41962177	501	*	7.56	4.96	8.44	-3.47	4.95e-18	1.03e-15
442	chr17	75646102	75646602	501	*	6.95	3.77	7.86	-4.09	5.11e-18	1.06e-15
443	chr7	603934	604434	501	*	8.73	6.93	9.51	-2.58	5.2e-18	1.07e-15
444	chr5	132102825	132103325	501	*	8.62	6.25	9.47	-3.22	5.25e-18	1.08e-15
445	chr7	1950885	1951385	501	*	7.55	5.1	8.41	-3.3	5.38e-18	1.1e-15
446	chr11	65899904	65900404	501	*	8.71	6.75	9.51	-2.76	5.95e-18	1.22e-15
447	chr20	25309965	25310465	501	*	9.01	7.12	9.8	-2.67	6.01e-18	1.23e-15
448	chr16	88265367	88266365	999	*	7.2	4.56	8.08	-3.53	6.08e-18	1.24e-15
449	chrX	12975295	12975795	501	*	8.04	5.87	8.87	-3	6.39e-18	1.3e-15
450	chr17	17836438	17836938	501	*	8.13	5.97	8.96	-2.98	6.5e-18	1.32e-15
451	chr12	49130636	49131136	501	*	7.83	5.44	8.68	-3.24	6.54e-18	1.32e-15
452	chr11	536910	537410	501	*	8.14	5.85	8.98	-3.13	6.7e-18	1.35e-15
453	chr3	197001928	197002428	501	*	8.05	6.1	8.85	-2.75	6.81e-18	1.37e-15
454	chr22	35372107	35372607	501	*	7.29	4.77	8.16	-3.39	6.81e-18	1.37e-15
455	chr16	87861267	87861767	501	*	6.59	3.1	7.52	-4.42	6.81e-18	1.37e-15
456	chrX	48597738	48598238	501	*	8.2	5.88	9.05	-3.16	7e-18	1.4e-15
457	chr5	980436	980936	501	*	7.33	4.89	8.19	-3.3	7.3e-18	1.46e-15
458	chr2	111702261	111702761	501	*	7.6	5.4	8.43	-3.03	7.5e-18	1.5e-15
459	chr21	43767758	43768258	501	*	8.11	6	8.94	-2.93	7.69e-18	1.53e-15
460	chr12	112409128	112409628	501	*	7.93	5.89	8.74	-2.85	7.77e-18	1.54e-15
461	chr19	11381798	11382298	501	*	7.74	5.45	8.58	-3.13	7.8e-18	1.55e-15
462	chr20	54172941	54173441	501	*	7.28	4.76	8.15	-3.39	7.83e-18	1.55e-15
463	chr13	110869496	110869996	501	*	8.47	6.36	9.29	-2.93	8.07e-18	1.59e-15
464	chr1	219711294	219711794	501	*	7.68	5.44	8.51	-3.08	8.53e-18	1.68e-15
465	chr12	122944763	122945263	501	*	8.05	5.8	8.89	-3.09	8.71e-18	1.71e-15
466	chr22	38981528	38982028	501	*	7.98	5.93	8.8	-2.87	1.02e-17	2e-15
467	chr1	234981045	234981545	501	*	8.07	6.11	8.87	-2.77	1.07e-17	2.09e-15
468	chr6	136289418	136289918	501	*	8.18	6.12	8.99	-2.87	1.07e-17	2.09e-15
469	chr1	12549231	12549731	501	*	8.52	6.25	9.36	-3.11	1.11e-17	2.16e-15
470	chr10	3785819	3786319	501	*	8.3	6.25	9.11	-2.86	1.11e-17	2.16e-15
471	chr20	25223761	25224261	501	*	7.1	4.25	7.99	-3.74	1.11e-17	2.16e-15
472	chr1	235068055	235068555	501	*	8.47	6.45	9.27	-2.83	1.14e-17	2.2e-15
473	chr19	19256543	19257043	501	*	7.07	4.23	7.96	-3.73	1.22e-17	2.36e-15
474	chrX	150689501	150690001	501	*	6.84	3.33	7.78	-4.45	1.24e-17	2.4e-15
475	chr1	26351093	26351593	501	*	8.68	6.87	9.46	-2.59	1.28e-17	2.46e-15
476	chr4	5759256	5759756	501	*	8	5.89	8.82	-2.93	1.31e-17	2.51e-15
477	chr11	71787675	71788175	501	*	7.04	4.37	7.93	-3.55	1.34e-17	2.57e-15
478	chr4	3837305	3837805	501	*	7.39	4.94	8.26	-3.32	1.35e-17	2.57e-15
479	chr4	182809291	182809791	501	*	6.74	3.68	7.65	-3.97	1.5e-17	2.87e-15
480	chr6	32195906	32196406	501	*	8.91	6.65	9.75	-3.1	1.55e-17	2.96e-15
481	chr3	38030553	38031053	501	*	7.07	4.39	7.96	-3.56	1.57e-17	2.99e-15
482	chr11	2940216	2940716	501	*	7.53	5.25	8.37	-3.12	1.59e-17	3.01e-15
483	chr20	58018078	58018578	501	*	8.74	6.81	9.54	-2.73	1.67e-17	3.16e-15
484	chr8	22226979	22227479	501	*	7.26	4.59	8.14	-3.55	1.71e-17	3.23e-15
485	chr9	137311389	137311889	501	*	8.25	6.28	9.05	-2.78	1.82e-17	3.44e-15
486	chr8	6707705	6708205	501	*	6.95	4.18	7.84	-3.67	1.95e-17	3.67e-15
487	chr8	630064	630564	501	*	7.45	5.18	8.29	-3.11	2.01e-17	3.78e-15
488	chr17	36534988	36535488	501	*	8.07	6.19	8.85	-2.66	2.02e-17	3.79e-15
489	chr12	132887699	132888199	501	*	7.92	5.93	8.73	-2.8	2.09e-17	3.91e-15
490	chr11	93784432	93784932	501	*	7.7	5.52	8.53	-3.01	2.18e-17	4.07e-15
491	chr2	20578467	20578967	501	*	9.07	7.28	9.85	-2.56	2.29e-17	4.26e-15
492	chr8	8295312	8295812	501	*	7.62	5.29	8.47	-3.18	2.38e-17	4.42e-15
493	chr10	78972804	78973304	501	*	7.91	5.97	8.71	-2.74	2.51e-17	4.66e-15
494	chr14	55129409	55129909	501	*	6.59	3.21	7.52	-4.31	2.54e-17	4.7e-15
495	chr19	43249510	43250010	501	*	6.85	3.88	7.76	-3.88	2.62e-17	4.83e-15
496	chr13	41614225	41614725	501	*	8.05	6.17	8.84	-2.67	2.63e-17	4.84e-15
497	chr16	89560793	89561293	501	*	7.48	5.21	8.32	-3.11	2.83e-17	5.2e-15
498	chr19	2517672	2518172	501	*	7.23	4.72	8.1	-3.38	2.94e-17	5.39e-15
499	chr11	118358984	118359484	501	*	7.65	5.57	8.47	-2.9	2.98e-17	5.45e-15
500	chr6	158852576	158853076	501	*	8.71	6.8	9.51	-2.71	3.06e-17	5.58e-15
501	chr3	41246809	41247309	501	*	7.37	5.05	8.22	-3.17	3.23e-17	5.9e-15
502	chr21	43345706	43346206	501	*	6.82	3.94	7.72	-3.78	3.49e-17	6.35e-15
503	chr5	134225539	134226039	501	*	8.25	6.19	9.06	-2.87	3.55e-17	6.45e-15
504	chr3	160565711	160566211	501	*	8.48	6.82	9.23	-2.41	3.56e-17	6.46e-15
505	chr18	11851532	11852032	501	*	7.78	5.62	8.61	-2.99	3.62e-17	6.54e-15
506	chr7	90245209	90245709	501	*	7.38	5.07	8.23	-3.16	3.7e-17	6.69e-15
507	chr5	142235833	142236333	501	*	8.74	6.66	9.56	-2.89	3.88e-17	6.99e-15
508	chr22	46830126	46830626	501	*	7.77	5.74	8.59	-2.85	4.61e-17	8.3e-15
509	chr12	108856509	108857009	501	*	7.53	5.37	8.36	-2.99	4.67e-17	8.38e-15
510	chr17	72413962	72414462	501	*	7.99	5.87	8.81	-2.94	4.82e-17	8.63e-15
511	chr12	3304107	3304607	501	*	7.6	5.48	8.42	-2.94	5.13e-17	9.18e-15
512	chr12	46267541	46268041	501	*	7.67	5.47	8.5	-3.03	5.15e-17	9.2e-15
513	chr1	58784524	58785024	501	*	8.04	5.89	8.87	-2.99	5.63e-17	1e-14
514	chr14	75176266	75176766	501	*	7.74	5.49	8.58	-3.09	5.79e-17	1.03e-14
515	chr2	111618429	111618929	501	*	7.42	5.16	8.26	-3.11	6.23e-17	1.11e-14
516	chr5	132294402	132294902	501	*	7.44	5.24	8.28	-3.04	7.1e-17	1.26e-14
517	chr1	3322673	3323173	501	*	7.33	4.98	8.18	-3.2	7.22e-17	1.28e-14
518	chr10	43407969	43408469	501	*	7.22	4.58	8.1	-3.51	7.55e-17	1.33e-14
519	chrX	16161180	16161680	501	*	7.47	4.77	8.36	-3.59	7.57e-17	1.33e-14
520	chr12	103801762	103802262	501	*	6.86	4.07	7.75	-3.67	7.62e-17	1.34e-14
521	chr1	115670834	115671334	501	*	7.04	4.43	7.92	-3.49	8.14e-17	1.43e-14
522	chr17	57663335	57663835	501	*	7.24	4.67	8.11	-3.45	8.37e-17	1.47e-14
523	chr7	101598476	101598976	501	*	7.63	5.52	8.45	-2.93	8.58e-17	1.5e-14
524	chrX	48488111	48488611	501	*	9.21	7.77	9.92	-2.15	9.01e-17	1.57e-14
525	chr2	9287328	9287828	501	*	8.31	6.58	9.08	-2.5	9.16e-17	1.59e-14
526	chr15	100802521	100803021	501	*	7.52	5.3	8.36	-3.06	9.37e-17	1.63e-14
527	chr17	932647	933147	501	*	8.03	6.08	8.83	-2.75	9.41e-17	1.63e-14
528	chr1	234978248	234978748	501	*	7.99	5.88	8.81	-2.92	9.47e-17	1.64e-14
529	chr17	32350089	32350589	501	*	8.4	6.59	9.18	-2.59	9.88e-17	1.71e-14
530	chr1	156114813	156115313	501	*	7.17	4.65	8.04	-3.4	1.01e-16	1.73e-14
531	chr7	74480658	74481158	501	*	7.97	5.82	8.79	-2.97	1.02e-16	1.76e-14
532	chr19	42880621	42881121	501	*	7.89	5.63	8.73	-3.1	1.09e-16	1.87e-14
533	chr17	63446632	63447132	501	*	7.58	5.49	8.4	-2.91	1.09e-16	1.87e-14
534	chr2	47035125	47035625	501	*	8.83	7.2	9.57	-2.37	1.11e-16	1.91e-14
535	chr6	52420304	52420804	501	*	7.32	4.77	8.19	-3.42	1.12e-16	1.91e-14
536	chr14	99574566	99575066	501	*	7.04	4.48	7.92	-3.43	1.16e-16	1.98e-14
537	chr3	157088785	157089285	501	*	7.92	6.04	8.71	-2.67	1.18e-16	2e-14
538	chr20	62337781	62338281	501	*	7.04	3.64	7.97	-4.33	1.2e-16	2.04e-14
539	chr20	35953973	35954473	501	*	7.91	5.73	8.75	-3.02	1.29e-16	2.18e-14
540	chr2	120399350	120399850	501	*	8.23	6.52	8.99	-2.47	1.32e-16	2.23e-14
541	chr19	46201451	46201951	501	*	8.23	6.46	9	-2.55	1.39e-16	2.34e-14
542	chr17	3668140	3668640	501	*	7.45	5.25	8.29	-3.04	1.4e-16	2.36e-14
543	chr5	149606089	149606589	501	*	8.45	6.85	9.19	-2.34	1.44e-16	2.42e-14
544	chr22	50245975	50246475	501	*	6.32	2.41	7.27	-4.87	1.44e-16	2.42e-14
545	chr12	52440157	52440657	501	*	7.04	4.3	7.93	-3.62	1.45e-16	2.43e-14
546	chrX	45850696	45851196	501	*	7.65	5.13	8.52	-3.39	1.47e-16	2.46e-14
547	chr7	142812958	142813458	501	*	8.29	6.47	9.06	-2.59	1.71e-16	2.86e-14
548	chr12	64404615	64405115	501	*	7.62	5.2	8.48	-3.29	1.73e-16	2.89e-14
549	chr6	26156782	26157282	501	*	7.88	5.87	8.69	-2.82	1.86e-16	3.09e-14
550	chr6	142946899	142947399	501	*	7.42	5.24	8.25	-3.01	1.87e-16	3.1e-14
551	chr19	1265945	1266445	501	*	7.62	5.02	8.5	-3.48	1.9e-16	3.15e-14
552	chr21	41715122	41715622	501	*	8.37	6.04	9.22	-3.18	1.99e-16	3.29e-14
553	chr4	7972089	7972589	501	*	7.44	4.99	8.3	-3.31	2.14e-16	3.54e-14
554	chr14	75258541	75259041	501	*	7.23	4.53	8.11	-3.58	2.32e-16	3.83e-14
555	chr2	74198652	74199152	501	*	7.88	5.82	8.69	-2.87	2.34e-16	3.86e-14
556	chr9	33290573	33291073	501	*	8.31	6.37	9.11	-2.74	2.41e-16	3.96e-14
557	chr17	6651762	6652262	501	*	7.68	5.23	8.54	-3.31	2.42e-16	3.97e-14
558	chr16	74296915	74297415	501	*	7.88	5.89	8.68	-2.79	2.46e-16	4.02e-14
559	chr8	93916145	93916645	501	*	7.74	5.74	8.54	-2.8	2.55e-16	4.17e-14
560	chr5	1004052	1004552	501	*	7.15	4.75	8.01	-3.26	2.59e-16	4.23e-14
561	chr16	21512018	21512518	501	*	7.24	4.81	8.1	-3.29	2.61e-16	4.24e-14
562	chr19	15836235	15836735	501	*	7.67	5.61	8.48	-2.87	2.65e-16	4.3e-14
563	chr16	88234240	88234740	501	*	7.42	4.54	8.32	-3.78	2.86e-16	4.64e-14
564	chr11	95790537	95791037	501	*	7.57	5.51	8.39	-2.88	2.87e-16	4.65e-14
565	chr19	23549671	23550171	501	*	7.34	4.96	8.19	-3.23	2.9e-16	4.69e-14
566	chr2	120935237	120935737	501	*	7.71	5.32	8.56	-3.24	3e-16	4.84e-14
567	chr17	75832276	75832776	501	*	7.81	5.77	8.62	-2.85	3.06e-16	4.92e-14
568	chr13	113448747	113449247	501	*	7.54	5.34	8.38	-3.04	3.14e-16	5.04e-14
569	chr17	49453626	49454126	501	*	7.98	6.16	8.75	-2.59	3.16e-16	5.08e-14
570	chr19	45154101	45154601	501	*	7.87	5.77	8.69	-2.92	3.22e-16	5.15e-14
571	chr11	69645681	69646181	501	*	7.78	5.78	8.58	-2.8	3.46e-16	5.54e-14
572	chr2	120586714	120587214	501	*	7.42	5.18	8.26	-3.08	3.59e-16	5.72e-14
573	chr17	3888587	3889087	501	*	7.4	4.9	8.27	-3.37	3.59e-16	5.72e-14
574	chr21	43884208	43884708	501	*	7.34	5.06	8.18	-3.12	3.63e-16	5.78e-14
575	chr5	157574765	157575265	501	*	8.02	5.5	8.89	-3.39	3.66e-16	5.81e-14
576	chr11	96013548	96014048	501	*	7.29	4.97	8.14	-3.17	3.67e-16	5.82e-14
577	chr4	184384369	184384869	501	*	7.92	5.79	8.75	-2.96	3.76e-16	5.95e-14
578	chr12	110124255	110124755	501	*	7.1	4.47	7.98	-3.52	3.95e-16	6.24e-14
579	chr2	10935544	10936044	501	*	7.7	4.95	8.59	-3.64	4.15e-16	6.55e-14
580	chrX	11758685	11759185	501	*	6.9	4.09	7.79	-3.7	4.25e-16	6.7e-14
581	chr7	4744336	4744836	501	*	7.49	5.2	8.33	-3.13	4.46e-16	7.02e-14
582	chr17	40936202	40936702	501	*	8.21	5.49	9.1	-3.61	4.48e-16	7.04e-14
583	chr2	28977040	28977540	501	*	7.26	4.58	8.15	-3.56	4.62e-16	7.23e-14
584	chr22	40652177	40652677	501	*	7.45	5.31	8.28	-2.96	4.62e-16	7.23e-14
585	chr17	59838830	59839330	501	*	9.14	7.69	9.84	-2.15	4.8e-16	7.49e-14
586	chr6	138403348	138403848	501	*	7.01	4.38	7.88	-3.51	4.82e-16	7.52e-14
587	chr12	120230152	120230652	501	*	7.3	5.03	8.14	-3.11	4.91e-16	7.63e-14
588	chr5	132556736	132557236	501	*	7.78	5.87	8.57	-2.7	5.26e-16	8.16e-14
589	chr2	47176124	47176624	501	*	8.08	6.35	8.85	-2.5	5.5e-16	8.53e-14
590	chr14	105091095	105091595	501	*	7.25	4.84	8.1	-3.26	5.52e-16	8.55e-14
591	chr3	131502615	131503115	501	*	8.08	6.16	8.87	-2.72	5.56e-16	8.6e-14
592	chr7	17939923	17940423	501	*	8	6.2	8.77	-2.57	5.72e-16	8.83e-14
593	chr11	69637201	69637701	501	*	8.06	6.23	8.85	-2.61	5.92e-16	9.12e-14
594	chr5	139341914	139342414	501	*	7.71	5.55	8.53	-2.98	5.97e-16	9.19e-14
595	chr2	218568679	218569179	501	*	7.64	5.66	8.45	-2.79	6.29e-16	9.66e-14
596	chr20	63697113	63697613	501	*	7.48	5.36	8.3	-2.94	6.46e-16	9.91e-14
597	chr17	44905697	44906197	501	*	7.91	6.08	8.69	-2.61	6.55e-16	1e-13
598	chr10	70255226	70255726	501	*	7.26	4.63	8.14	-3.51	6.65e-16	1.02e-13
599	chr8	100503012	100503512	501	*	7.97	6.12	8.76	-2.63	6.78e-16	1.03e-13
600	chr7	130009047	130009547	501	*	8.52	6.87	9.27	-2.4	6.82e-16	1.04e-13
601	chr7	76358360	76358860	501	*	7.8	5.78	8.61	-2.83	6.95e-16	1.06e-13
602	chr12	64221893	64222393	501	*	7.65	5.62	8.46	-2.84	7.18e-16	1.09e-13
603	chr6	158999342	158999842	501	*	7.31	4.27	8.21	-3.95	7.45e-16	1.13e-13
604	chr17	82297666	82298166	501	*	8.09	6.38	8.85	-2.47	7.77e-16	1.17e-13
605	chr5	150000644	150001144	501	*	7.58	5.38	8.41	-3.04	7.91e-16	1.19e-13
606	chr8	127809724	127810224	501	*	9.68	8.17	10.41	-2.23	7.99e-16	1.2e-13
607	chr10	110357333	110357833	501	*	7.93	6.07	8.71	-2.64	8.01e-16	1.21e-13
608	chr1	20732540	20733040	501	*	8.01	5.92	8.83	-2.91	8.17e-16	1.23e-13
609	chr2	30447210	30447710	501	*	7.65	5.53	8.47	-2.94	8.23e-16	1.23e-13
610	chr12	96489513	96490013	501	*	6.86	4.18	7.74	-3.56	8.28e-16	1.24e-13
611	chr17	50397056	50397556	501	*	7.55	5.5	8.36	-2.86	8.4e-16	1.25e-13
612	chr19	11142788	11143288	501	*	8.05	5.95	8.88	-2.92	8.4e-16	1.25e-13
613	chr5	142357286	142357786	501	*	8.95	7.56	9.65	-2.1	8.53e-16	1.27e-13
614	chr1	204411401	204411901	501	*	7.4	5.07	8.24	-3.17	8.6e-16	1.28e-13
615	chr11	10303327	10303827	501	*	7.8	5.61	8.64	-3.03	8.67e-16	1.29e-13
616	chr10	3784118	3784618	501	*	7.62	5.64	8.43	-2.79	9.46e-16	1.4e-13
617	chr12	122947125	122947625	501	*	7.69	5.68	8.5	-2.81	9.64e-16	1.43e-13
618	chr5	139670940	139671440	501	*	7.44	5.31	8.26	-2.95	9.82e-16	1.45e-13
619	chr12	12787033	12787533	501	*	7.1	4.54	7.97	-3.43	9.91e-16	1.46e-13
620	chr17	73291737	73292237	501	*	7.59	5.54	8.41	-2.86	9.95e-16	1.47e-13
621	chr22	46085038	46085538	501	*	7.67	5.61	8.49	-2.88	1.02e-15	1.5e-13
622	chr1	93701913	93702413	501	*	8.51	6.66	9.3	-2.64	1.02e-15	1.5e-13
623	chr11	65915812	65916312	501	*	9.07	7.18	9.87	-2.69	1.04e-15	1.53e-13
624	chr17	80900445	80900945	501	*	6.37	2.77	7.31	-4.54	1.05e-15	1.54e-13
625	chr8	141153566	141154066	501	*	6.97	4.39	7.84	-3.46	1.06e-15	1.54e-13
626	chr1	204198978	204199478	501	*	7.31	5	8.16	-3.16	1.12e-15	1.64e-13
627	chr7	36389929	36390429	501	*	7.74	5.83	8.54	-2.71	1.17e-15	1.71e-13
628	chr7	452429	452929	501	*	7.91	5.88	8.72	-2.84	1.19e-15	1.73e-13
629	chr10	126062727	126063227	501	*	7.48	4.61	8.37	-3.77	1.19e-15	1.73e-13
630	chr2	231613151	231613651	501	*	7.22	4.86	8.08	-3.21	1.21e-15	1.75e-13
631	chr19	1746750	1747250	501	*	7.31	4.99	8.16	-3.17	1.23e-15	1.78e-13
632	chrX	111681045	111681545	501	*	7.93	6.09	8.72	-2.63	1.27e-15	1.84e-13
633	chr1	26850196	26850696	501	*	6.71	3.78	7.61	-3.83	1.29e-15	1.87e-13
634	chr20	17887577	17888077	501	*	8.02	6.27	8.79	-2.52	1.32e-15	1.9e-13
635	chr17	18259854	18260354	501	*	7.6	5.54	8.42	-2.87	1.33e-15	1.91e-13
636	chr10	119080233	119080733	501	*	7.54	5.19	8.39	-3.19	1.38e-15	1.98e-13
637	chr12	52203607	52204107	501	*	7.94	5.56	8.8	-3.23	1.4e-15	2e-13
638	chr12	10722118	10722618	501	*	8.18	6.39	8.95	-2.56	1.42e-15	2.03e-13
639	chr21	43333458	43333958	501	*	7.41	5.21	8.25	-3.03	1.49e-15	2.12e-13
640	chr1	20589203	20589703	501	*	7.08	4.55	7.95	-3.4	1.51e-15	2.16e-13
641	chr19	5690295	5690795	501	*	7.63	5.63	8.44	-2.81	1.54e-15	2.2e-13
642	chr20	35305165	35305665	501	*	8.81	7.22	9.55	-2.33	1.56e-15	2.21e-13
643	chr16	3960993	3961493	501	*	7.45	5.32	8.27	-2.95	1.58e-15	2.25e-13
644	chr2	240252847	240253347	501	*	6.67	3.73	7.58	-3.84	1.61e-15	2.28e-13
645	chr16	2777456	2777956	501	*	8.28	6.36	9.08	-2.72	1.64e-15	2.32e-13
646	chr17	42519226	42519726	501	*	7.01	4.57	7.87	-3.3	1.68e-15	2.38e-13
647	chr1	201461387	201461887	501	*	7.96	6.18	8.73	-2.55	1.76e-15	2.48e-13
648	chr7	151520301	151520801	501	*	7.56	5.59	8.37	-2.77	1.81e-15	2.54e-13
649	chr11	12086927	12087427	501	*	8.33	6.37	9.13	-2.76	1.81e-15	2.54e-13
650	chr3	140223169	140223669	501	*	7.83	5.86	8.64	-2.78	1.85e-15	2.6e-13
651	chr10	11793724	11794224	501	*	7.73	5.78	8.53	-2.75	1.92e-15	2.69e-13
652	chr7	157565236	157565736	501	*	9.04	7.4	9.78	-2.38	2.04e-15	2.85e-13
653	chr19	45722078	45722578	501	*	7.16	4.88	8	-3.12	2.1e-15	2.94e-13
654	chr17	38465293	38465793	501	*	7.41	5.26	8.24	-2.98	2.18e-15	3.04e-13
655	chr19	49812901	49813401	501	*	7.32	4.99	8.17	-3.17	2.27e-15	3.16e-13
656	chr22	48703108	48703608	501	*	7.11	4.68	7.97	-3.29	2.28e-15	3.17e-13
657	chr16	87384254	87384754	501	*	6.91	4.29	7.78	-3.49	2.31e-15	3.21e-13
658	chr20	25032331	25032831	501	*	7.86	5.97	8.66	-2.68	2.32e-15	3.22e-13
659	chr22	29310482	29310982	501	*	6.98	4.13	7.88	-3.75	2.33e-15	3.23e-13
660	chr11	9460117	9460617	501	*	7.98	6.19	8.75	-2.56	2.38e-15	3.29e-13
661	chr19	13054582	13055082	501	*	7.1	4.79	7.95	-3.16	2.44e-15	3.37e-13
662	chr20	58691995	58692495	501	*	7.53	5.39	8.36	-2.97	2.59e-15	3.57e-13
663	chr15	74395566	74396066	501	*	6.93	4.29	7.81	-3.52	2.63e-15	3.63e-13
664	chr3	46108907	46109407	501	*	8.19	6.45	8.95	-2.5	2.65e-15	3.64e-13
665	chr20	47318423	47318923	501	*	8.34	6.73	9.08	-2.35	2.67e-15	3.66e-13
666	chr6	137001541	137002041	501	*	7.37	5.26	8.19	-2.93	2.68e-15	3.67e-13
667	chr12	120237588	120238088	501	*	7.72	5.64	8.54	-2.89	2.73e-15	3.74e-13
668	chr13	97223964	97224464	501	*	6.94	4.38	7.81	-3.44	2.77e-15	3.78e-13
669	chr2	201116089	201116589	501	*	7.87	5.66	8.7	-3.04	2.9e-15	3.97e-13
670	chr10	79171856	79172356	501	*	6.22	2.47	7.16	-4.7	2.95e-15	4.02e-13
671	chr9	130332305	130332805	501	*	6.25	2.44	7.2	-4.76	2.96e-15	4.03e-13
672	chr10	79298867	79299367	501	*	7.78	5.71	8.6	-2.89	3.01e-15	4.1e-13
673	chr3	120095306	120095806	501	*	8.2	6.36	8.98	-2.62	3.12e-15	4.23e-13
674	chr8	1829216	1829716	501	*	6.35	2.72	7.29	-4.57	3.15e-15	4.26e-13
675	chr7	151460427	151460927	501	*	7.2	4.92	8.04	-3.12	3.15e-15	4.26e-13
676	chr19	36140013	36140513	501	*	8.58	6.52	9.4	-2.88	3.18e-15	4.3e-13
677	chrX	149502910	149503410	501	*	6.06	1.34	7.03	-5.69	3.22e-15	4.34e-13
678	chr2	11391243	11391743	501	*	7.32	4.99	8.17	-3.17	3.47e-15	4.67e-13
679	chr16	3580309	3580809	501	*	6.94	4.15	7.84	-3.68	3.47e-15	4.67e-13
680	chr8	6708551	6709051	501	*	6.61	3.67	7.51	-3.85	3.47e-15	4.67e-13
681	chr19	37654766	37655266	501	*	7.33	4.75	8.21	-3.46	3.77e-15	5.05e-13
682	chr9	136107853	136108353	501	*	7.44	5.3	8.27	-2.97	3.94e-15	5.28e-13
683	chr22	19891571	19892071	501	*	6.89	4.39	7.75	-3.36	3.95e-15	5.28e-13
684	chr19	57279822	57280322	501	*	8.33	6.63	9.09	-2.46	3.99e-15	5.33e-13
685	chr17	79952537	79953037	501	*	6.97	4.44	7.84	-3.4	4.03e-15	5.38e-13
686	chr12	52191592	52192092	501	*	8.17	6.34	8.95	-2.61	4.09e-15	5.45e-13
687	chr17	57893137	57893637	501	*	7.82	5.78	8.63	-2.85	4.13e-15	5.49e-13
688	chr3	172591638	172592138	501	*	9.13	7.68	9.84	-2.16	4.17e-15	5.54e-13
689	chr1	1000371	1000871	501	*	8.35	6.56	9.13	-2.56	4.39e-15	5.82e-13
690	chr19	38719953	38720453	501	*	7.91	5.26	8.78	-3.52	4.46e-15	5.91e-13
691	chr1	207027754	207028254	501	*	7.96	6.14	8.74	-2.61	4.48e-15	5.93e-13
692	chr7	103347721	103348221	501	*	8.14	6.46	8.9	-2.44	4.5e-15	5.94e-13
693	chr3	125916613	125917113	501	*	6.92	4.44	7.79	-3.35	4.53e-15	5.97e-13
694	chr18	23872648	23873148	501	*	7.77	5.87	8.57	-2.7	4.74e-15	6.24e-13
695	chr11	69501979	69502479	501	*	6.87	4.22	7.75	-3.52	4.86e-15	6.38e-13
696	chr10	32346568	32347068	501	*	8.84	7.25	9.58	-2.33	4.95e-15	6.5e-13
697	chr17	68512201	68512701	501	*	7.41	5.32	8.23	-2.91	4.97e-15	6.51e-13
698	chr10	5584192	5584692	501	*	7.51	5.34	8.35	-3.01	5.16e-15	6.76e-13
699	chr17	77088669	77089169	501	*	7.95	6.19	8.72	-2.53	5.27e-15	6.88e-13
700	chr6	28080625	28081125	501	*	7.19	4.98	8.03	-3.05	5.43e-15	7.09e-13
701	chr20	35699329	35699829	501	*	7.52	5.57	8.32	-2.75	5.44e-15	7.09e-13
702	chr5	149062753	149063253	501	*	8.01	5.99	8.82	-2.83	5.62e-15	7.31e-13
703	chr11	16925117	16925617	501	*	7.47	5.23	8.31	-3.08	5.92e-15	7.69e-13
704	chr17	29155170	29155670	501	*	8.14	6.03	8.96	-2.94	5.94e-15	7.71e-13
705	chr2	113219140	113219640	501	*	7.28	4.36	8.18	-3.82	5.96e-15	7.72e-13
706	chr1	22025499	22025999	501	*	7.26	5.12	8.08	-2.96	5.97e-15	7.73e-13
707	chr17	32444695	32445195	501	*	8.22	6.34	9.01	-2.66	6.11e-15	7.89e-13
708	chr1	205450823	205451323	501	*	7.32	5.21	8.14	-2.93	6.18e-15	7.97e-13
709	chr2	231640884	231641384	501	*	6.86	4.38	7.73	-3.34	6.28e-15	8.09e-13
710	chr16	1745863	1746363	501	*	8.37	5.99	9.22	-3.24	6.35e-15	8.16e-13
711	chr20	58651554	58652054	501	*	7.51	5.32	8.34	-3.03	6.43e-15	8.26e-13
712	chr12	107092867	107093367	501	*	6.82	4.24	7.69	-3.45	6.54e-15	8.4e-13
713	chr2	3660223	3660723	501	*	8.37	6.67	9.13	-2.46	6.56e-15	8.41e-13
714	chr11	95150250	95150750	501	*	8.19	6.55	8.93	-2.38	6.66e-15	8.52e-13
715	chr10	132517589	132518089	501	*	7.04	4.4	7.92	-3.51	6.86e-15	8.77e-13
716	chr17	81075285	81075785	501	*	7.15	4.56	8.03	-3.46	6.97e-15	8.9e-13
717	chr19	2041563	2042063	501	*	6.71	4.01	7.6	-3.59	7.34e-15	9.35e-13
718	chr7	102152876	102153376	501	*	6.88	4.39	7.74	-3.35	7.39e-15	9.39e-13
719	chr7	1936836	1937336	501	*	7.27	4.86	8.13	-3.26	7.39e-15	9.39e-13
720	chr1	181134794	181135294	501	*	7.28	5.17	8.1	-2.93	7.52e-15	9.54e-13
721	chr2	10689541	10690041	501	*	7.65	5.28	8.5	-3.22	8.41e-15	1.07e-12
722	chr6	7051248	7051748	501	*	7.31	4.94	8.17	-3.23	8.7e-15	1.1e-12
723	chr17	17971870	17972370	501	*	6.93	4.32	7.81	-3.49	8.75e-15	1.11e-12
724	chrX	20117072	20117572	501	*	7.07	4.34	7.96	-3.62	8.86e-15	1.12e-12
725	chr17	37488937	37489437	501	*	7.43	5.34	8.25	-2.91	9.01e-15	1.14e-12
726	chr17	72338442	72338942	501	*	7.87	6.05	8.64	-2.59	9.05e-15	1.14e-12
727	chr3	48564406	48564906	501	*	7.93	6.18	8.7	-2.52	9.3e-15	1.17e-12
728	chr1	20185948	20186448	501	*	7.43	5.09	8.28	-3.18	9.37e-15	1.18e-12
729	chr2	112584289	112584789	501	*	7.81	6.03	8.58	-2.55	9.46e-15	1.19e-12
730	chr11	76234662	76235162	501	*	7.14	4.66	8.01	-3.35	9.48e-15	1.19e-12
731	chr8	127876564	127877064	501	*	7.73	5.79	8.53	-2.74	9.75e-15	1.22e-12
732	chrX	46326626	46327126	501	*	7.73	5.9	8.51	-2.61	9.98e-15	1.25e-12
733	chr17	72430394	72430894	501	*	7.01	4.67	7.86	-3.19	1.02e-14	1.27e-12
734	chr17	57942621	57943121	501	*	6.88	4.42	7.74	-3.32	1.03e-14	1.28e-12
735	chr11	236877	237377	501	*	7.68	5.78	8.47	-2.69	1.04e-14	1.29e-12
736	chr17	48482950	48483450	501	*	9.02	7.5	9.75	-2.25	1.06e-14	1.31e-12
737	chr12	121811513	121812013	501	*	6.52	2.43	7.47	-5.04	1.06e-14	1.31e-12
738	chr1	35192709	35193209	501	*	7.55	5.42	8.38	-2.97	1.06e-14	1.32e-12
739	chr17	80414850	80415350	501	*	7.41	5.39	8.22	-2.83	1.1e-14	1.36e-12
740	chr9	137316289	137316789	501	*	6.68	3.97	7.56	-3.6	1.12e-14	1.39e-12
741	chr10	126520514	126521014	501	*	7.16	4.95	8	-3.05	1.14e-14	1.4e-12
742	chr11	123062624	123063124	501	*	8.02	6.09	8.82	-2.73	1.14e-14	1.4e-12
743	chr19	4374738	4375238	501	*	7.84	5.96	8.63	-2.67	1.16e-14	1.42e-12
744	chr21	44818706	44819206	501	*	6.58	3.8	7.47	-3.67	1.18e-14	1.44e-12
745	chr22	35446967	35447467	501	*	6.44	2.85	7.38	-4.54	1.23e-14	1.51e-12
746	chr11	113690367	113690867	501	*	8.41	6.58	9.19	-2.61	1.23e-14	1.51e-12
747	chr5	177431579	177432079	501	*	7.43	4.94	8.3	-3.35	1.24e-14	1.52e-12
748	chr20	2207211	2207711	501	*	7.11	4.9	7.95	-3.05	1.26e-14	1.54e-12
749	chr22	25110812	25111312	501	*	6.99	4.66	7.84	-3.19	1.27e-14	1.55e-12
750	chr11	133945736	133946236	501	*	7.12	4.7	7.98	-3.28	1.28e-14	1.56e-12
751	chr7	27740096	27740596	501	*	7.92	6.11	8.7	-2.59	1.29e-14	1.57e-12
752	chr9	128656753	128657253	501	*	8.49	7.04	9.2	-2.16	1.32e-14	1.6e-12
753	chr17	77140038	77140538	501	*	7.43	5.46	8.24	-2.77	1.33e-14	1.61e-12
754	chr14	68816187	68816687	501	*	7.57	5.59	8.38	-2.79	1.39e-14	1.69e-12
755	chr22	38505779	38506279	501	*	8.12	6.49	8.87	-2.38	1.41e-14	1.71e-12
756	chr7	155205890	155206390	501	*	8.14	6.53	8.88	-2.36	1.45e-14	1.75e-12
757	chr12	57229616	57230116	501	*	7.25	5.15	8.07	-2.92	1.47e-14	1.77e-12
758	chr2	172253307	172253807	501	*	8.45	6.79	9.2	-2.41	1.48e-14	1.78e-12
759	chr1	40691641	40692141	501	*	8.17	6.33	8.96	-2.62	1.52e-14	1.82e-12
760	chr19	58572944	58573444	501	*	8.21	6.46	8.98	-2.52	1.52e-14	1.82e-12
761	chr20	51366028	51366528	501	*	8.17	6.22	8.97	-2.75	1.53e-14	1.84e-12
762	chr7	101217497	101217997	501	*	7.91	6.12	8.68	-2.57	1.58e-14	1.89e-12
763	chr20	47809501	47810001	501	*	8.71	6.96	9.48	-2.51	1.59e-14	1.91e-12
764	chr16	4271402	4271902	501	*	7.37	4.78	8.25	-3.46	1.6e-14	1.91e-12
765	chr2	205746914	205747414	501	*	7.24	4.71	8.1	-3.39	1.61e-14	1.92e-12
766	chr22	38228919	38229419	501	*	7.15	4.9	7.99	-3.09	1.61e-14	1.92e-12
767	chr1	21904495	21904995	501	*	6.72	3.72	7.63	-3.91	1.64e-14	1.95e-12
768	chr7	155230870	155231370	501	*	7.1	4.87	7.94	-3.07	1.64e-14	1.95e-12
769	chr3	153139500	153140000	501	*	7.59	5.66	8.39	-2.73	1.68e-14	1.99e-12
770	chr3	194071404	194071904	501	*	7.68	5.86	8.46	-2.6	1.71e-14	2.03e-12
771	chr21	32457088	32457588	501	*	7.01	4.69	7.86	-3.18	1.88e-14	2.23e-12
772	chrX	2709848	2710348	501	*	7.1	4.76	7.95	-3.19	1.93e-14	2.28e-12
773	chr11	8682676	8683176	501	*	7.88	5.92	8.69	-2.77	1.97e-14	2.33e-12
774	chr1	234974312	234974812	501	*	7.04	4.52	7.91	-3.39	2e-14	2.36e-12
775	chr22	30209611	30210111	501	*	9.24	7.86	9.93	-2.07	2.02e-14	2.38e-12
776	chr7	157397214	157397714	501	*	6.43	3.41	7.34	-3.93	2.02e-14	2.38e-12
777	chr19	33049646	33050146	501	*	7.07	4.63	7.93	-3.3	2.03e-14	2.39e-12
778	chr2	9703481	9703981	501	*	7.56	5.66	8.36	-2.69	2.11e-14	2.48e-12
779	chr11	93740917	93741417	501	*	7.79	5.85	8.58	-2.74	2.13e-14	2.5e-12
780	chr10	48655604	48656104	501	*	7.01	4.57	7.87	-3.3	2.17e-14	2.54e-12
781	chr10	11713673	11714173	501	*	7.22	4.63	8.09	-3.46	2.21e-14	2.59e-12
782	chr21	45227702	45228202	501	*	6.62	3.91	7.51	-3.59	2.23e-14	2.6e-12
783	chr12	121774640	121775140	501	*	5.91	1.53	6.88	-5.35	2.26e-14	2.64e-12
784	chr17	50919360	50919860	501	*	6.47	3.49	7.38	-3.89	2.31e-14	2.7e-12
785	chr11	12814280	12814780	501	*	7.14	4.95	7.97	-3.02	2.32e-14	2.7e-12
786	chr17	48944757	48945257	501	*	7.37	5.31	8.19	-2.88	2.33e-14	2.71e-12
787	chr19	3172127	3172627	501	*	6.56	3.81	7.45	-3.63	2.36e-14	2.74e-12
788	chr16	67395669	67396169	501	*	6.9	4.13	7.79	-3.66	2.37e-14	2.74e-12
789	chr11	93197592	93198092	501	*	7.22	5.09	8.05	-2.96	2.49e-14	2.88e-12
790	chr20	57440479	57440979	501	*	7.25	4.93	8.1	-3.17	2.6e-14	3.01e-12
791	chr19	38851233	38851733	501	*	7.17	4.99	8	-3	2.66e-14	3.07e-12
792	chr17	16215526	16216026	501	*	7.1	4.8	7.94	-3.14	2.68e-14	3.09e-12
793	chr17	68086509	68087009	501	*	7.77	6	8.54	-2.54	2.75e-14	3.16e-12
794	chr17	19004828	19005328	501	*	7.28	5.14	8.11	-2.97	2.78e-14	3.2e-12
795	chr17	81528842	81529342	501	*	6.92	4.51	7.78	-3.27	2.85e-14	3.27e-12
796	chr17	57862395	57862895	501	*	7.28	5.21	8.1	-2.89	2.87e-14	3.29e-12
797	chr1	23189061	23189561	501	*	7.66	5.85	8.44	-2.59	2.93e-14	3.36e-12
798	chr10	131636095	131636595	501	*	8.08	6.33	8.85	-2.51	2.95e-14	3.37e-12
799	chr17	57879444	57879944	501	*	7.73	5.85	8.51	-2.66	3.03e-14	3.46e-12
800	chrX	149503931	149504431	501	*	6.5	3.71	7.39	-3.68	3.03e-14	3.46e-12
801	chr13	41545804	41546304	501	*	7.34	5.22	8.16	-2.94	3.03e-14	3.46e-12
802	chr19	38213986	38214486	501	*	7.42	4.49	8.32	-3.83	3.08e-14	3.51e-12
803	chr7	74454719	74455219	501	*	7.46	5.3	8.28	-2.99	3.08e-14	3.51e-12
804	chr12	52061957	52062457	501	*	6.98	4.61	7.83	-3.22	3.09e-14	3.51e-12
805	chr4	24584011	24584511	501	*	7.36	5.26	8.18	-2.92	3.15e-14	3.58e-12
806	chr22	46078339	46078839	501	*	7.45	5.26	8.29	-3.02	3.29e-14	3.72e-12
807	chr4	7067719	7068219	501	*	6.57	3.62	7.48	-3.86	3.32e-14	3.76e-12
808	chr11	67290161	67290661	501	*	6.24	2.72	7.18	-4.46	3.33e-14	3.76e-12
809	chr1	236524063	236524563	501	*	7.56	5.71	8.35	-2.63	3.36e-14	3.79e-12
810	chrX	71533076	71533576	501	*	7.34	5.32	8.15	-2.84	3.42e-14	3.85e-12
811	chr12	12010140	12010640	501	*	8.05	6.01	8.86	-2.85	3.45e-14	3.89e-12
812	chr7	1741744	1742244	501	*	7.59	5.55	8.4	-2.85	3.48e-14	3.92e-12
813	chr5	149173252	149173752	501	*	6.27	2.96	7.19	-4.23	3.52e-14	3.95e-12
814	chr16	88306366	88306866	501	*	6.45	3.4	7.36	-3.96	3.57e-14	4e-12
815	chr17	77454245	77454745	501	*	6.86	4.46	7.72	-3.26	3.63e-14	4.07e-12
816	chr2	27798813	27799313	501	*	8.09	6.22	8.88	-2.66	3.67e-14	4.1e-12
817	chr1	20494375	20494875	501	*	6.7	3.95	7.59	-3.65	3.74e-14	4.18e-12
818	chrX	1886826	1887326	501	*	7.47	5.56	8.26	-2.7	3.75e-14	4.19e-12
819	chr22	25119875	25120375	501	*	6.96	4.47	7.83	-3.36	3.9e-14	4.35e-12
820	chr17	50210020	50210520	501	*	7.6	5.54	8.42	-2.87	3.96e-14	4.41e-12
821	chr2	28894650	28895150	501	*	7.78	6.05	8.54	-2.49	3.97e-14	4.41e-12
822	chr3	128415923	128416423	501	*	6.96	4.56	7.82	-3.26	4.06e-14	4.51e-12
823	chr14	104694220	104694720	501	*	6.57	3.58	7.48	-3.9	4.09e-14	4.54e-12
824	chr2	239276047	239276547	501	*	6.56	3.73	7.46	-3.73	4.13e-14	4.58e-12
825	chr16	67858253	67858753	501	*	6.87	4.29	7.75	-3.46	4.14e-14	4.59e-12
826	chr5	148966170	148966670	501	*	7.72	5.97	8.49	-2.52	4.28e-14	4.74e-12
827	chr6	167683283	167683783	501	*	8.05	6.23	8.82	-2.6	4.29e-14	4.74e-12
828	chr3	111859272	111859772	501	*	8.28	5.87	9.13	-3.26	4.3e-14	4.74e-12
829	chr19	54771712	54772212	501	*	7.08	4.62	7.94	-3.33	4.33e-14	4.77e-12
830	chr5	42950951	42951451	501	*	7.85	5.68	8.68	-3	4.41e-14	4.86e-12
831	chr11	69449384	69449884	501	*	7.56	5.5	8.38	-2.88	4.64e-14	5.1e-12
832	chr3	23917193	23917693	501	*	7.5	5.42	8.32	-2.9	4.67e-14	5.13e-12
833	chr1	19596983	19597483	501	*	6.98	4.71	7.82	-3.11	4.72e-14	5.18e-12
834	chr17	81915078	81915578	501	*	6.54	3.81	7.43	-3.62	4.78e-14	5.24e-12
835	chr11	118608576	118609076	501	*	7.63	5.11	8.5	-3.38	4.81e-14	5.26e-12
836	chr9	133348146	133348646	501	*	7.92	6.28	8.67	-2.39	4.91e-14	5.36e-12
837	chr10	5564387	5564887	501	*	7.21	5.14	8.03	-2.88	4.91e-14	5.36e-12
838	chr9	127450757	127451257	501	*	7.4	5.43	8.21	-2.77	4.92e-14	5.36e-12
839	chr17	17014236	17014736	501	*	7.86	5.78	8.68	-2.9	4.93e-14	5.36e-12
840	chr17	75549506	75550006	501	*	7.14	4.99	7.97	-2.98	5.08e-14	5.52e-12
841	chr17	57106979	57107479	501	*	7.72	5.85	8.5	-2.65	5.27e-14	5.72e-12
842	chr5	173327772	173328272	501	*	7.42	5.34	8.24	-2.9	5.43e-14	5.89e-12
843	chr8	93754770	93755270	501	*	7.04	4.18	7.94	-3.76	5.49e-14	5.95e-12
844	chr1	1238091	1238591	501	*	7.63	5.54	8.45	-2.91	5.51e-14	5.96e-12
845	chr2	231662573	231663073	501	*	6.78	4.23	7.65	-3.42	5.55e-14	6e-12
846	chr5	2094122	2094622	501	*	6.88	4.41	7.74	-3.33	5.62e-14	6.07e-12
847	chr12	6199497	6199997	501	*	7.63	5.74	8.42	-2.68	5.77e-14	6.23e-12
848	chr20	54141461	54141961	501	*	7.13	5	7.95	-2.95	5.79e-14	6.24e-12
849	chr1	167162546	167163046	501	*	6.96	4.29	7.84	-3.55	5.82e-14	6.26e-12
850	chr3	139389374	139389874	501	*	7.68	5.68	8.48	-2.8	5.92e-14	6.35e-12
851	chr2	200864131	200864631	501	*	8.46	6.88	9.19	-2.31	5.92e-14	6.35e-12
852	chr4	145734899	145735399	501	*	7.27	5.24	8.08	-2.84	5.98e-14	6.42e-12
853	chr2	240440654	240441154	501	*	6.63	3.69	7.53	-3.85	6.17e-14	6.6e-12
854	chr1	43058280	43058780	501	*	7.88	5.54	8.73	-3.19	6.2e-14	6.63e-12
855	chr8	126556496	126556996	501	*	7.36	5.32	8.18	-2.85	6.23e-14	6.66e-12
856	chr19	49640880	49641380	501	*	8.81	7.42	9.5	-2.08	6.26e-14	6.68e-12
857	chr11	118572315	118572815	501	*	7.49	5.62	8.28	-2.66	6.31e-14	6.73e-12
858	chr10	15202132	15202632	501	*	7.72	5.95	8.49	-2.54	6.4e-14	6.8e-12
859	chr7	1520108	1520608	501	*	8.34	6.84	9.06	-2.22	6.4e-14	6.8e-12
860	chr17	77322947	77323447	501	*	8.01	6.25	8.78	-2.53	6.4e-14	6.8e-12
861	chr11	73652157	73652657	501	*	6.97	4.72	7.81	-3.09	6.44e-14	6.83e-12
862	chr11	13333170	13333670	501	*	7.79	5.93	8.58	-2.65	6.53e-14	6.92e-12
863	chr19	47112682	47113182	501	*	8.64	7.09	9.37	-2.28	6.58e-14	6.97e-12
864	chr1	201955326	201955826	501	*	7.05	4.79	7.89	-3.09	6.61e-14	6.99e-12
865	chr11	66335936	66336436	501	*	7.25	5.04	8.08	-3.04	6.7e-14	7.07e-12
866	chr1	234611962	234612462	501	*	8.21	6.5	8.97	-2.47	6.71e-14	7.08e-12
867	chr7	5562087	5562587	501	*	7.86	5.97	8.65	-2.68	6.73e-14	7.09e-12
868	chr17	59619293	59619793	501	*	8.49	7.05	9.2	-2.14	7.06e-14	7.43e-12
869	chr2	234426626	234427126	501	*	7.48	5.57	8.28	-2.71	7.11e-14	7.48e-12
870	chr19	55653869	55654369	501	*	7.37	5.36	8.18	-2.82	7.19e-14	7.54e-12
871	chr7	157634801	157635301	501	*	7.24	5.18	8.06	-2.88	7.19e-14	7.54e-12
872	chr1	997952	998452	501	*	7.15	4.9	7.99	-3.09	7.31e-14	7.66e-12
873	chr12	96219576	96220076	501	*	7.7	5.79	8.5	-2.71	7.35e-14	7.7e-12
874	chr4	101348020	101348520	501	*	7.05	4.82	7.88	-3.06	7.4e-14	7.73e-12
875	chrX	23742878	23743378	501	*	7.83	6.15	8.59	-2.44	7.53e-14	7.87e-12
876	chr5	131796460	131796960	501	*	7.99	6.08	8.79	-2.71	7.71e-14	8.04e-12
877	chr7	12686894	12687394	501	*	7.69	5.77	8.48	-2.72	8.07e-14	8.4e-12
878	chr9	137086263	137086763	501	*	6.95	4.46	7.81	-3.36	8.17e-14	8.5e-12
879	chr12	25385679	25386179	501	*	8.6	7.11	9.32	-2.21	8.29e-14	8.61e-12
880	chr17	36601684	36602184	501	*	7.47	5.5	8.28	-2.77	8.45e-14	8.77e-12
881	chr7	130887592	130888092	501	*	7.86	6.09	8.63	-2.55	8.56e-14	8.88e-12
882	chr7	55052517	55053017	501	*	7.69	5.84	8.48	-2.64	8.73e-14	9.04e-12
883	chr9	137305394	137305894	501	*	7.25	5.14	8.08	-2.94	8.9e-14	9.2e-12
884	chr6	10404732	10405232	501	*	6.76	4.33	7.62	-3.29	8.9e-14	9.2e-12
885	chr3	195040020	195040520	501	*	7.65	5.9	8.42	-2.53	8.99e-14	9.28e-12
886	chr10	102394656	102395156	501	*	7.53	5.69	8.32	-2.63	9.18e-14	9.47e-12
887	chr19	50050501	50051001	501	*	7.41	5.17	8.25	-3.08	9.29e-14	9.57e-12
888	chr17	75694664	75695164	501	*	7.58	5.37	8.42	-3.05	9.39e-14	9.66e-12
889	chr17	78342143	78342643	501	*	7.27	4.9	8.12	-3.22	9.76e-14	1e-11
890	chr16	70746284	70746784	501	*	7.31	5	8.16	-3.16	9.78e-14	1e-11
891	chr13	44281011	44281511	501	*	7.55	5.66	8.34	-2.69	9.85e-14	1.01e-11
892	chr5	177453583	177454083	501	*	7.38	5.43	8.17	-2.75	9.94e-14	1.02e-11
893	chr20	23608018	23608518	501	*	7.46	5.42	8.27	-2.85	1.01e-13	1.04e-11
894	chr14	75293696	75294196	501	*	7.1	4.6	7.96	-3.36	1.02e-13	1.04e-11
895	chr19	486054	486554	501	*	6.94	4.68	7.78	-3.1	1.05e-13	1.07e-11
896	chr20	62622912	62623412	501	*	7.68	5.76	8.48	-2.72	1.07e-13	1.09e-11
897	chr12	8235211	8235711	501	*	6.21	2.91	7.13	-4.22	1.12e-13	1.14e-11
898	chr10	97542510	97543010	501	*	7.87	5.98	8.66	-2.68	1.13e-13	1.15e-11
899	chr8	48407958	48408458	501	*	8.4	6.74	9.15	-2.4	1.14e-13	1.15e-11
900	chr1	12178665	12179165	501	*	7.49	5.36	8.32	-2.96	1.15e-13	1.16e-11
901	chr12	124632696	124633196	501	*	7.55	5.3	8.39	-3.09	1.15e-13	1.17e-11
902	chr6	41072206	41072706	501	*	6.89	4.37	7.76	-3.38	1.17e-13	1.19e-11
903	chr6	157981079	157981579	501	*	6.84	4.49	7.69	-3.2	1.2e-13	1.21e-11
904	chr10	97400599	97401099	501	*	6.92	4.66	7.76	-3.11	1.2e-13	1.21e-11
905	chr1	156746678	156747178	501	*	7.49	5.63	8.27	-2.64	1.24e-13	1.25e-11
906	chr5	56480186	56480686	501	*	7.49	5.63	8.27	-2.64	1.24e-13	1.25e-11
907	chr11	128521578	128522078	501	*	7.81	5.9	8.6	-2.7	1.26e-13	1.27e-11
908	chr9	134379099	134379599	501	*	6.93	4.68	7.77	-3.08	1.28e-13	1.28e-11
909	chr8	127875399	127875899	501	*	7.58	5.7	8.37	-2.66	1.29e-13	1.3e-11
910	chr21	45427810	45428310	501	*	6.97	4.75	7.8	-3.06	1.3e-13	1.31e-11
911	chr2	234495605	234496105	501	*	6.82	4.21	7.7	-3.49	1.31e-13	1.32e-11
912	chr17	44689290	44689790	501	*	7.32	5.36	8.13	-2.76	1.32e-13	1.32e-11
913	chr20	61901377	61901877	501	*	6.55	3.76	7.45	-3.69	1.34e-13	1.34e-11
914	chr19	34172370	34172870	501	*	7.75	5.65	8.57	-2.92	1.39e-13	1.39e-11
915	chr1	32760588	32761088	501	*	6.89	4.22	7.78	-3.56	1.46e-13	1.46e-11
916	chr16	27769559	27770059	501	*	7.62	5.63	8.42	-2.79	1.52e-13	1.52e-11
917	chr19	48355237	48355737	501	*	7.56	5.62	8.36	-2.74	1.57e-13	1.56e-11
918	chr22	21629382	21629882	501	*	7.25	5.06	8.08	-3.02	1.58e-13	1.57e-11
919	chr20	62736714	62737214	501	*	7.65	5.89	8.41	-2.53	1.58e-13	1.57e-11
920	chr1	66924313	66924813	501	*	7.13	4.82	7.98	-3.16	1.58e-13	1.57e-11
921	chr15	62896239	62896739	501	*	7.88	6.01	8.67	-2.67	1.59e-13	1.58e-11
922	chr3	75434223	75434723	501	*	6.65	4.05	7.53	-3.48	1.6e-13	1.58e-11
923	chr12	57519671	57520171	501	*	8.82	7.28	9.55	-2.26	1.61e-13	1.59e-11
924	chr1	183185807	183186307	501	*	6.96	4.53	7.82	-3.3	1.62e-13	1.6e-11
925	chr17	77445561	77446061	501	*	6.58	3.93	7.46	-3.53	1.62e-13	1.6e-11
926	chr7	6447598	6448098	501	*	7.81	5.66	8.64	-2.98	1.63e-13	1.61e-11
927	chr3	150545934	150546434	501	*	7.82	5.93	8.61	-2.68	1.64e-13	1.62e-11
928	chr7	1962767	1963267	501	*	6.85	4.52	7.7	-3.18	1.68e-13	1.65e-11
929	chr14	95534018	95534518	501	*	6.75	4.36	7.61	-3.25	1.68e-13	1.65e-11
930	chr2	234964527	234965027	501	*	6.85	4.51	7.7	-3.19	1.75e-13	1.72e-11
931	chr22	29031569	29032069	501	*	7.71	5.98	8.48	-2.5	1.77e-13	1.74e-11
932	chr7	150323176	150323676	501	*	6.98	4.66	7.83	-3.17	1.81e-13	1.77e-11
933	chr2	231666535	231667035	501	*	7.55	5.61	8.35	-2.74	1.82e-13	1.78e-11
934	chr11	33723510	33724010	501	*	7.39	5.12	8.23	-3.11	1.82e-13	1.78e-11
935	chr19	13850593	13851093	501	*	9	7.54	9.72	-2.17	1.82e-13	1.78e-11
936	chr16	81600743	81601243	501	*	6.79	4.26	7.66	-3.4	1.83e-13	1.79e-11
937	chr8	144791979	144792479	501	*	6.96	4.65	7.81	-3.16	1.84e-13	1.79e-11
938	chr7	542884	543384	501	*	7.37	5.41	8.17	-2.76	1.85e-13	1.8e-11
939	chr9	134502431	134502931	501	*	6.71	4.29	7.57	-3.27	1.85e-13	1.8e-11
940	chr17	17711250	17711750	501	*	7.27	4.92	8.13	-3.21	1.88e-13	1.83e-11
941	chr16	29746273	29746773	501	*	6.9	4.07	7.8	-3.73	1.9e-13	1.84e-11
942	chr7	491452	491952	501	*	7.42	5.11	8.26	-3.15	1.9e-13	1.84e-11
943	chr20	38033662	38034162	501	*	7.91	6.13	8.68	-2.54	1.97e-13	1.91e-11
944	chr22	36528788	36529288	501	*	7.21	5.18	8.02	-2.84	1.99e-13	1.93e-11
945	chr11	12803186	12803686	501	*	6.99	4.8	7.82	-3.02	2.02e-13	1.96e-11
946	chr2	109701851	109702351	501	*	8.01	5.96	8.82	-2.86	2.06e-13	1.99e-11
947	chr10	118840486	118840986	501	*	6.63	4.07	7.5	-3.43	2.12e-13	2.05e-11
948	chr17	17839552	17840052	501	*	7.7	5.72	8.5	-2.78	2.13e-13	2.05e-11
949	chr2	48315060	48315560	501	*	7.43	5.3	8.26	-2.96	2.13e-13	2.05e-11
950	chr8	127736602	127737102	501	*	9.21	7.56	9.96	-2.4	2.17e-13	2.09e-11
951	chr11	69943369	69943869	501	*	6.66	3.98	7.54	-3.56	2.19e-13	2.1e-11
952	chr5	372966	373466	501	*	6.46	3.72	7.35	-3.63	2.23e-13	2.14e-11
953	chr20	63707300	63707800	501	*	7.38	4.91	8.25	-3.34	2.24e-13	2.15e-11
954	chr12	109822720	109823220	501	*	6.87	4.37	7.73	-3.36	2.26e-13	2.17e-11
955	chr9	137242795	137243295	501	*	7.06	4.59	7.92	-3.32	2.28e-13	2.18e-11
956	chr17	80544824	80545324	501	*	8.14	6.04	8.96	-2.92	2.41e-13	2.3e-11
957	chr7	5593096	5593596	501	*	6.98	4.59	7.84	-3.25	2.43e-13	2.32e-11
958	chr21	43341159	43341659	501	*	7.75	5.77	8.56	-2.78	2.43e-13	2.32e-11
959	chr8	52713546	52714046	501	*	6.85	4.13	7.74	-3.61	2.56e-13	2.44e-11
960	chr3	184711528	184712028	501	*	7.18	5.12	8	-2.88	2.6e-13	2.48e-11
961	chr2	240387776	240388276	501	*	7.25	5.19	8.07	-2.88	2.63e-13	2.5e-11
962	chr17	17693386	17693886	501	*	7.16	5.05	7.98	-2.93	2.67e-13	2.53e-11
963	chr1	44028696	44029196	501	*	6.86	4.53	7.71	-3.18	2.68e-13	2.54e-11
964	chr20	50251083	50251583	501	*	6.62	3.87	7.51	-3.65	2.7e-13	2.56e-11
965	chr17	41548069	41548569	501	*	7.82	5.96	8.61	-2.65	2.72e-13	2.57e-11
966	chr9	129477042	129477542	501	*	7.52	5.43	8.34	-2.91	2.76e-13	2.61e-11
967	chr17	40512205	40512705	501	*	7.21	5.07	8.03	-2.96	2.76e-13	2.61e-11
968	chr1	6414060	6414560	501	*	7.09	4.96	7.92	-2.95	2.81e-13	2.65e-11
969	chr16	2751878	2752378	501	*	7.57	5.71	8.36	-2.65	2.81e-13	2.65e-11
970	chr7	2255418	2255918	501	*	7.84	6.02	8.62	-2.6	2.83e-13	2.67e-11
971	chr6	7541802	7542302	501	*	7.23	4.72	8.1	-3.37	2.86e-13	2.69e-11
972	chr11	32091281	32091781	501	*	7.97	6.2	8.74	-2.54	2.93e-13	2.75e-11
973	chr22	43812244	43812744	501	*	6.7	4.09	7.58	-3.49	3.02e-13	2.83e-11
974	chr19	40055670	40056170	501	*	7.57	5.55	8.38	-2.83	3.07e-13	2.88e-11
975	chr17	45127162	45127662	501	*	6.81	4.44	7.67	-3.23	3.08e-13	2.88e-11
976	chr21	43659114	43659614	501	*	7.01	4.83	7.85	-3.02	3.09e-13	2.89e-11
977	chr21	45011929	45012429	501	*	7.9	6.02	8.69	-2.66	3.29e-13	3.08e-11
978	chr3	185937358	185937858	501	*	8.44	6.95	9.16	-2.21	3.31e-13	3.09e-11
979	chr11	70703259	70703759	501	*	7.58	5.65	8.38	-2.73	3.37e-13	3.14e-11
980	chr1	5403954	5404454	501	*	6.71	3.89	7.61	-3.72	3.42e-13	3.19e-11
981	chr8	100509712	100510212	501	*	6.59	4.09	7.46	-3.36	3.43e-13	3.19e-11
982	chr13	99200193	99200693	501	*	8.02	6.24	8.79	-2.55	3.43e-13	3.19e-11
983	chr8	65842042	65842542	501	*	7.41	5.43	8.21	-2.79	3.44e-13	3.19e-11
984	chr2	17539081	17539581	501	*	7.31	5.21	8.13	-2.92	3.46e-13	3.22e-11
985	chr3	153162588	153163088	501	*	7.87	5.62	8.71	-3.09	3.51e-13	3.26e-11
986	chr16	22297580	22298080	501	*	7.39	4.95	8.25	-3.29	3.57e-13	3.3e-11
987	chr14	69767023	69767523	501	*	8.28	6.58	9.04	-2.46	3.61e-13	3.34e-11
988	chr22	17243665	17244165	501	*	7.01	4.65	7.87	-3.22	3.62e-13	3.34e-11
989	chr17	18261130	18261630	501	*	7.27	5.28	8.08	-2.8	3.64e-13	3.36e-11
990	chr13	26221861	26222361	501	*	7.74	5.82	8.54	-2.71	3.71e-13	3.42e-11
991	chr7	150991237	150991737	501	*	8.22	6.19	9.04	-2.85	3.75e-13	3.45e-11
992	chr9	93201409	93201909	501	*	7.25	4.96	8.09	-3.13	3.76e-13	3.47e-11
993	chr17	38451442	38451942	501	*	7.2	5.22	8	-2.79	3.78e-13	3.48e-11
994	chr11	68012952	68013452	501	*	7.68	5.54	8.51	-2.97	3.82e-13	3.51e-11
995	chr19	1177331	1177831	501	*	8.26	6.63	9.01	-2.38	3.84e-13	3.52e-11
996	chr6	30557120	30557620	501	*	7.25	5.27	8.05	-2.78	3.92e-13	3.6e-11
997	chr19	32345622	32346122	501	*	7.8	5.95	8.58	-2.63	3.94e-13	3.61e-11
998	chr2	9103473	9103973	501	*	7.15	4.85	8	-3.15	4.02e-13	3.68e-11
999	chr1	203649717	203650217	501	*	6.66	3.82	7.55	-3.73	4.23e-13	3.87e-11
1000	chr1	108746765	108747265	501	*	6.84	4.49	7.69	-3.2	4.29e-13	3.92e-11
1001	chr17	38825343	38825843	501	*	8.51	7.15	9.19	-2.04	4.31e-13	3.93e-11
1002	chr17	57406867	57407367	501	*	7.86	5.69	8.69	-3	4.32e-13	3.94e-11
1003	chr1	152111538	152112038	501	*	6.42	3.46	7.33	-3.87	4.36e-13	3.97e-11
1004	chr6	87155551	87156051	501	*	8.04	5.92	8.87	-2.94	4.37e-13	3.97e-11
1005	chr4	1325000	1325500	501	*	6.8	4.2	7.68	-3.48	4.39e-13	3.99e-11
1006	chr1	19925825	19926325	501	*	8.31	6.29	9.12	-2.84	4.45e-13	4.04e-11
1007	chrX	48476237	48476737	501	*	7.3	5.37	8.09	-2.72	4.48e-13	4.06e-11
1008	chr2	120222595	120223095	501	*	7.24	4.96	8.08	-3.12	4.67e-13	4.23e-11
1009	chr11	36362474	36362974	501	*	7.73	5.74	8.53	-2.79	4.7e-13	4.25e-11
1010	chr7	74452599	74453099	501	*	8.95	7.66	9.62	-1.96	4.72e-13	4.27e-11
1011	chr4	78552002	78552502	501	*	7.98	6.33	8.74	-2.4	4.8e-13	4.34e-11
1012	chr3	50638590	50639090	501	*	7.07	4.66	7.92	-3.26	4.87e-13	4.4e-11
1013	chr18	48110451	48110951	501	*	6.97	4.64	7.81	-3.17	4.98e-13	4.49e-11
1014	chr2	26970114	26970614	501	*	6.92	4.69	7.76	-3.07	5e-13	4.51e-11
1015	chr14	92039549	92040049	501	*	7.43	5.58	8.22	-2.64	5.3e-13	4.77e-11
1016	chr22	49962868	49963368	501	*	6.62	3.98	7.5	-3.52	5.43e-13	4.88e-11
1017	chr19	43668956	43669456	501	*	7.96	6.29	8.71	-2.42	5.55e-13	4.99e-11
1018	chr7	151727283	151727783	501	*	7.11	4.44	8	-3.56	5.91e-13	5.31e-11
1019	chr2	197453463	197453963	501	*	8.11	6.62	8.83	-2.21	5.98e-13	5.36e-11
1020	chr7	5528305	5528805	501	*	7.97	6.33	8.72	-2.39	6.01e-13	5.38e-11
1021	chr2	20650601	20651101	501	*	7.33	5.33	8.13	-2.8	6.09e-13	5.45e-11
1022	chr17	79925583	79926083	501	*	7.62	5.65	8.42	-2.77	6.13e-13	5.48e-11
1023	chr1	156897258	156897758	501	*	6.73	4.41	7.57	-3.17	6.26e-13	5.59e-11
1024	chr14	49634747	49635247	501	*	6.38	3.32	7.29	-3.97	6.28e-13	5.6e-11
1025	chr7	5495058	5495558	501	*	7.36	5.42	8.16	-2.74	6.37e-13	5.67e-11
1026	chr20	45791644	45792144	501	*	7.5	5.45	8.31	-2.86	6.39e-13	5.69e-11
1027	chr11	33689898	33690398	501	*	6.81	4.12	7.69	-3.57	6.49e-13	5.77e-11
1028	chr11	117098545	117099045	501	*	7.51	5.74	8.28	-2.54	6.5e-13	5.78e-11
1029	chr16	761025	761525	501	*	6.75	4.41	7.6	-3.19	6.56e-13	5.83e-11
1030	chr19	57477027	57477527	501	*	7.02	4.56	7.89	-3.33	6.66e-13	5.91e-11
1031	chr1	3313342	3313842	501	*	7.96	5.95	8.77	-2.82	6.83e-13	6.05e-11
1032	chr2	130825263	130825763	501	*	7.03	4.85	7.86	-3.01	6.86e-13	6.07e-11
1033	chr7	76074667	76075167	501	*	6.4	3.72	7.28	-3.56	6.91e-13	6.11e-11
1034	chr21	42879202	42880055	854	*	7.82	6.13	8.58	-2.44	6.93e-13	6.12e-11
1035	chr3	128650355	128650855	501	*	7.22	5.24	8.02	-2.78	7.04e-13	6.21e-11
1036	chr5	44809026	44809526	501	*	7.07	5.04	7.88	-2.84	7.29e-13	6.43e-11
1037	chr2	31385024	31385524	501	*	7.62	5.69	8.42	-2.73	7.61e-13	6.7e-11
1038	chr9	135513207	135513707	501	*	7.16	4.79	8.01	-3.22	7.69e-13	6.77e-11
1039	chr14	59189009	59189509	501	*	6.14	2.99	7.05	-4.06	7.96e-13	7e-11
1040	chr10	32958436	32958936	501	*	7.44	5.5	8.24	-2.74	8.03e-13	7.06e-11
1041	chr2	10290061	10290561	501	*	7.82	6.23	8.55	-2.32	8.1e-13	7.11e-11
1042	chr1	1422434	1422934	501	*	6.63	3.74	7.53	-3.78	8.14e-13	7.13e-11
1043	chr9	110255890	110256390	501	*	7.37	5.47	8.16	-2.69	8.23e-13	7.21e-11
1044	chr21	45308787	45309287	501	*	7.14	5.09	7.95	-2.86	8.35e-13	7.3e-11
1045	chr10	127908951	127909451	501	*	6.69	4.34	7.54	-3.2	8.48e-13	7.41e-11
1046	chr21	37366717	37367217	501	*	7.54	5.72	8.31	-2.59	8.75e-13	7.65e-11
1047	chr19	19489489	19489989	501	*	6.65	4.26	7.51	-3.25	8.79e-13	7.67e-11
1048	chr20	63090958	63091458	501	*	6.76	4.19	7.64	-3.44	8.91e-13	7.77e-11
1049	chr7	151232914	151233414	501	*	7.23	5.08	8.06	-2.97	8.96e-13	7.8e-11
1050	chr11	61815661	61816161	501	*	6.86	4.64	7.69	-3.05	9.39e-13	8.17e-11
1051	chr1	236096844	236097614	771	*	8.38	6.98	9.08	-2.1	9.53e-13	8.29e-11
1052	chr7	156640734	156641234	501	*	7.27	5.35	8.07	-2.72	9.57e-13	8.31e-11
1053	chr1	1069517	1070017	501	*	7.02	4.78	7.85	-3.07	9.68e-13	8.4e-11
1054	chr7	100081994	100082494	501	*	7.61	5.92	8.37	-2.45	9.83e-13	8.52e-11
1055	chr1	7301604	7302104	501	*	6.7	4.25	7.56	-3.31	9.97e-13	8.63e-11
1056	chr17	81239325	81239825	501	*	6.79	4.49	7.63	-3.14	1e-12	8.65e-11
1057	chr9	94920138	94920638	501	*	7.45	5.4	8.26	-2.86	1e-12	8.65e-11
1058	chr21	41362042	41362542	501	*	7.73	6.05	8.49	-2.45	1.01e-12	8.72e-11
1059	chr8	143940613	143941113	501	*	7.47	5.3	8.3	-3	1.01e-12	8.72e-11
1060	chr11	43934136	43934636	501	*	6.63	4.1	7.5	-3.4	1.04e-12	8.94e-11
1061	chr10	17216600	17217100	501	*	6.55	4.07	7.41	-3.34	1.04e-12	8.95e-11
1062	chr20	62667651	62668151	501	*	6.93	4.65	7.77	-3.12	1.04e-12	8.97e-11
1063	chr5	91380566	91381066	501	*	7.65	5.98	8.41	-2.43	1.08e-12	9.32e-11
1064	chr11	118998245	118998745	501	*	7.7	5.89	8.48	-2.59	1.09e-12	9.32e-11
1065	chr12	3300459	3300959	501	*	7.68	5.93	8.45	-2.52	1.16e-12	9.93e-11
1066	chr17	75034454	75034954	501	*	7.94	6.24	8.69	-2.45	1.17e-12	9.99e-11
1067	chr10	103746635	103747135	501	*	7.5	5.72	8.27	-2.55	1.18e-12	1.01e-10
1068	chr17	75079059	75079559	501	*	7.85	6.13	8.61	-2.48	1.18e-12	1.01e-10
1069	chr22	46561317	46561817	501	*	6.74	4.35	7.6	-3.24	1.18e-12	1.01e-10
1070	chr3	49900806	49901306	501	*	7.69	6.04	8.44	-2.41	1.21e-12	1.03e-10
1071	chr6	1055288	1055788	501	*	8.25	6.54	9.01	-2.48	1.22e-12	1.04e-10
1072	chr20	57435936	57436436	501	*	7.36	5.41	8.16	-2.75	1.22e-12	1.04e-10
1073	chr10	119450546	119451046	501	*	6.3	3.47	7.2	-3.73	1.22e-12	1.04e-10
1074	chr17	81423276	81423776	501	*	7.39	5.46	8.19	-2.73	1.26e-12	1.07e-10
1075	chr11	65559140	65559640	501	*	6.93	4.72	7.76	-3.04	1.29e-12	1.09e-10
1076	chr13	23888851	23889351	501	*	7.27	5.22	8.08	-2.86	1.32e-12	1.12e-10
1077	chr6	2857251	2857751	501	*	7.12	5.12	7.92	-2.81	1.32e-12	1.12e-10
1078	chr13	110017764	110018264	501	*	8.23	6.68	8.96	-2.27	1.33e-12	1.12e-10
1079	chr3	197471154	197471654	501	*	6.92	4.77	7.75	-2.98	1.33e-12	1.12e-10
1080	chr2	28584384	28584884	501	*	8.28	6.87	8.98	-2.1	1.34e-12	1.13e-10
1081	chr18	12282736	12283236	501	*	8.23	6.39	9.01	-2.62	1.35e-12	1.14e-10
1082	chr8	66522207	66522707	501	*	7.31	5.08	8.14	-3.06	1.36e-12	1.15e-10
1083	chr9	132669915	132670415	501	*	8.02	6.33	8.78	-2.44	1.38e-12	1.16e-10
1084	chr18	23586182	23586682	501	*	7.43	5.59	8.21	-2.63	1.39e-12	1.17e-10
1085	chr12	57088221	57088721	501	*	7.62	5.95	8.37	-2.42	1.4e-12	1.18e-10
1086	chr12	7934476	7934976	501	*	7.47	5.44	8.28	-2.84	1.4e-12	1.18e-10
1087	chr17	81365350	81365850	501	*	7.29	5.36	8.08	-2.73	1.41e-12	1.18e-10
1088	chr12	8242379	8242879	501	*	7.1	4.75	7.95	-3.19	1.41e-12	1.19e-10
1089	chr3	4980255	4980755	501	*	7.98	5.88	8.81	-2.92	1.42e-12	1.19e-10
1090	chr3	4995165	4995665	501	*	8.86	7.31	9.59	-2.28	1.42e-12	1.19e-10
1091	chr17	42998371	42998871	501	*	7.97	6.31	8.72	-2.4	1.45e-12	1.22e-10
1092	chr21	41710617	41711117	501	*	6.5	3.96	7.37	-3.4	1.46e-12	1.22e-10
1093	chr12	50223684	50224184	501	*	6.86	4.6	7.71	-3.11	1.47e-12	1.23e-10
1094	chr2	110101866	110102366	501	*	8.31	6.83	9.02	-2.19	1.47e-12	1.23e-10
1095	chr3	185825859	185826359	501	*	7.59	5.64	8.39	-2.75	1.47e-12	1.23e-10
1096	chr2	10282770	10283270	501	*	7.93	6.36	8.66	-2.31	1.48e-12	1.24e-10
1097	chrX	76173110	76173610	501	*	7.3	5.42	8.09	-2.67	1.5e-12	1.25e-10
1098	chr14	73569166	73569666	501	*	6.86	4.68	7.69	-3	1.55e-12	1.29e-10
1099	chr8	127898529	127899029	501	*	9.22	7.86	9.91	-2.05	1.58e-12	1.32e-10
1100	chr1	204320003	204320503	501	*	7	4.84	7.83	-2.99	1.62e-12	1.34e-10
1101	chr17	77405320	77405820	501	*	6.6	4.22	7.46	-3.24	1.63e-12	1.35e-10
1102	chr16	18789766	18790266	501	*	7.37	5.46	8.16	-2.71	1.64e-12	1.36e-10
1103	chr17	40499638	40500138	501	*	7.15	5.14	7.96	-2.82	1.64e-12	1.36e-10
1104	chr17	48472134	48472634	501	*	9.21	7.82	9.9	-2.08	1.68e-12	1.39e-10
1105	chr11	67399269	67399769	501	*	6.23	3.24	7.13	-3.89	1.69e-12	1.4e-10
1106	chr17	37702334	37702834	501	*	7.43	5.68	8.2	-2.52	1.73e-12	1.43e-10
1107	chr17	46265515	46266015	501	*	7.25	5.38	8.04	-2.66	1.73e-12	1.43e-10
1108	chr6	14211367	14211867	501	*	6.73	4.44	7.58	-3.13	1.76e-12	1.45e-10
1109	chr17	28728150	28728650	501	*	7.69	6.07	8.44	-2.37	1.79e-12	1.47e-10
1110	chr9	127720978	127721478	501	*	7.3	4.76	8.17	-3.4	1.79e-12	1.47e-10
1111	chr2	224484897	224485397	501	*	6.49	4	7.36	-3.36	1.83e-12	1.5e-10
1112	chr17	74991810	74992310	501	*	6.73	4.39	7.58	-3.19	1.85e-12	1.52e-10
1113	chr15	67091654	67092154	501	*	7.78	6.07	8.54	-2.47	1.85e-12	1.52e-10
1114	chr15	22959583	22960083	501	*	5.84	2.29	6.78	-4.49	1.85e-12	1.52e-10
1115	chr5	374043	374543	501	*	6.53	3.81	7.42	-3.61	1.89e-12	1.55e-10
1116	chr1	25090729	25091229	501	*	7.22	5.32	8.01	-2.69	1.93e-12	1.58e-10
1117	chr3	171157285	171157785	501	*	7.68	6.01	8.44	-2.43	1.97e-12	1.61e-10
1118	chr9	135926625	135927125	501	*	7.2	5.19	8	-2.81	1.98e-12	1.62e-10
1119	chr7	39733396	39733896	501	*	7.78	5.77	8.59	-2.81	2.01e-12	1.64e-10
1120	chrX	78139170	78139670	501	*	6.68	4.33	7.53	-3.2	2.05e-12	1.67e-10
1121	chr3	41683210	41683710	501	*	6.81	4.11	7.69	-3.58	2.05e-12	1.67e-10
1122	chr21	45306366	45306866	501	*	6.57	3.89	7.45	-3.56	2.07e-12	1.68e-10
1123	chr3	15647041	15647541	501	*	8.02	6.41	8.76	-2.35	2.08e-12	1.69e-10
1124	chr22	50250001	50250501	501	*	6.44	3.42	7.35	-3.93	2.08e-12	1.69e-10
1125	chr8	128177316	128177816	501	*	9.26	8.09	9.89	-1.8	2.12e-12	1.72e-10
1126	chr15	60397397	60397897	501	*	8.11	6.64	8.82	-2.19	2.13e-12	1.73e-10
1127	chr4	8200218	8200718	501	*	6.79	3.94	7.69	-3.75	2.13e-12	1.73e-10
1128	chr2	19989673	19990173	501	*	6.78	4.49	7.62	-3.13	2.13e-12	1.73e-10
1129	chr5	758536	759036	501	*	5.85	2.3	6.79	-4.49	2.2e-12	1.78e-10
1130	chr7	601140	601640	501	*	7.25	5.29	8.05	-2.76	2.21e-12	1.79e-10
1131	chr6	138289482	138289982	501	*	6.61	4.26	7.46	-3.2	2.24e-12	1.81e-10
1132	chr11	13215936	13216436	501	*	8.5	7.15	9.18	-2.03	2.3e-12	1.86e-10
1133	chr11	13118523	13119023	501	*	7.59	5.91	8.34	-2.44	2.3e-12	1.86e-10
1134	chr5	154754428	154754928	501	*	7.5	5.73	8.27	-2.54	2.34e-12	1.89e-10
1135	chr19	55635079	55635579	501	*	7.69	5.85	8.48	-2.63	2.37e-12	1.91e-10
1136	chr20	50644956	50645456	501	*	8.18	6.73	8.88	-2.15	2.37e-12	1.91e-10
1137	chr14	101948580	101949080	501	*	7.13	5.2	7.93	-2.73	2.38e-12	1.91e-10
1138	chr3	185797278	185797778	501	*	7.44	5.53	8.23	-2.7	2.4e-12	1.93e-10
1139	chr13	110507850	110508350	501	*	7.33	5.5	8.11	-2.61	2.43e-12	1.95e-10
1140	chr13	41060360	41060860	501	*	7.62	5.76	8.41	-2.65	2.43e-12	1.95e-10
1141	chr3	196338003	196338503	501	*	8.36	6.98	9.05	-2.06	2.44e-12	1.96e-10
1142	chr1	25022408	25022908	501	*	7.51	5.77	8.27	-2.5	2.51e-12	2.01e-10
1143	chr2	135741754	135742254	501	*	8.03	6.28	8.8	-2.51	2.52e-12	2.01e-10
1144	chr17	79850905	79851405	501	*	7.18	5.2	7.99	-2.79	2.52e-12	2.01e-10
1145	chr6	36577850	36578350	501	*	7.04	5.03	7.85	-2.82	2.57e-12	2.05e-10
1146	chr2	10016097	10016597	501	*	6.28	3.17	7.2	-4.03	2.62e-12	2.09e-10
1147	chrX	154012254	154012754	501	*	7.01	4.62	7.86	-3.24	2.64e-12	2.1e-10
1148	chr20	32559446	32559946	501	*	7.39	5.49	8.18	-2.68	2.65e-12	2.11e-10
1149	chr12	52521671	52522171	501	*	7.71	6.11	8.45	-2.33	2.65e-12	2.11e-10
1150	chr3	69051805	69052305	501	*	7.36	5.58	8.14	-2.55	2.67e-12	2.12e-10
1151	chr17	48581414	48581914	501	*	7.22	5.27	8.02	-2.75	2.68e-12	2.13e-10
1152	chr21	34956832	34957332	501	*	7.65	5.91	8.42	-2.51	2.72e-12	2.16e-10
1153	chr10	3807722	3808222	501	*	6.72	4.49	7.56	-3.07	2.77e-12	2.19e-10
1154	chr1	219771690	219772190	501	*	5.93	2.5	6.86	-4.36	2.8e-12	2.22e-10
1155	chr11	69378350	69378850	501	*	6.74	4.52	7.58	-3.06	2.81e-12	2.22e-10
1156	chr11	33039588	33040088	501	*	7.1	4.92	7.93	-3.01	2.84e-12	2.24e-10
1157	chr19	39833498	39833998	501	*	7.22	5.23	8.03	-2.8	2.86e-12	2.26e-10
1158	chr1	93693906	93694406	501	*	8.48	7.11	9.16	-2.05	2.86e-12	2.26e-10
1159	chr15	45402598	45403098	501	*	6.61	3.76	7.5	-3.74	2.87e-12	2.26e-10
1160	chr12	14260203	14260703	501	*	6.87	4.75	7.7	-2.95	2.89e-12	2.28e-10
1161	chr20	58128485	58128985	501	*	8.14	6.68	8.85	-2.17	2.9e-12	2.28e-10
1162	chr22	39520648	39521148	501	*	7.62	5.65	8.43	-2.78	2.93e-12	2.3e-10
1163	chr19	58562146	58562646	501	*	6.71	4.27	7.57	-3.3	2.94e-12	2.31e-10
1164	chr6	42315125	42315625	501	*	7.37	5.45	8.17	-2.72	2.97e-12	2.33e-10
1165	chr14	53955956	53956456	501	*	6.74	3.46	7.67	-4.21	2.98e-12	2.34e-10
1166	chr3	172039738	172040238	501	*	7.8	5.93	8.59	-2.65	2.98e-12	2.34e-10
1167	chr7	925731	926231	501	*	7.49	5.63	8.28	-2.65	2.99e-12	2.34e-10
1168	chr1	27343120	27343620	501	*	6.3	3.59	7.18	-3.59	3e-12	2.34e-10
1169	chr16	21520558	21521058	501	*	6.69	4.36	7.54	-3.18	3.01e-12	2.35e-10
1170	chr7	74084549	74085049	501	*	7.49	5.57	8.29	-2.72	3.02e-12	2.35e-10
1171	chr17	76103885	76104385	501	*	7.19	5.3	7.98	-2.68	3.02e-12	2.35e-10
1172	chr19	16338277	16338777	501	*	7.06	5.01	7.88	-2.87	3.06e-12	2.39e-10
1173	chr5	142211481	142211981	501	*	7.11	5.06	7.93	-2.86	3.08e-12	2.4e-10
1174	chr17	32504848	32505348	501	*	7.41	5.28	8.24	-2.96	3.12e-12	2.43e-10
1175	chr19	653719	654219	501	*	6.01	2.89	6.93	-4.04	3.15e-12	2.45e-10
1176	chr5	133370827	133371327	501	*	7.18	5.2	7.99	-2.79	3.16e-12	2.46e-10
1177	chr5	66208776	66209276	501	*	6.9	4.55	7.75	-3.2	3.23e-12	2.5e-10
1178	chr2	235566866	235567366	501	*	6.32	3.68	7.2	-3.52	3.26e-12	2.53e-10
1179	chr4	39458507	39459458	952	*	7.91	6.42	8.63	-2.21	3.29e-12	2.55e-10
1180	chr20	34515644	34516144	501	*	8.05	6.08	8.86	-2.78	3.33e-12	2.58e-10
1181	chr13	32314975	32315475	501	*	7.77	6.19	8.5	-2.31	3.37e-12	2.61e-10
1182	chr3	128274602	128275102	501	*	7.07	4.86	7.9	-3.04	3.42e-12	2.64e-10
1183	chr2	135984999	135985499	501	*	8.05	6.55	8.77	-2.22	3.43e-12	2.65e-10
1184	chr16	77213249	77213749	501	*	7.41	5.13	8.25	-3.12	3.45e-12	2.67e-10
1185	chr19	2059408	2059908	501	*	7.69	6.01	8.45	-2.44	3.48e-12	2.68e-10
1186	chr18	23861682	23862182	501	*	7.43	5.26	8.26	-3.01	3.5e-12	2.7e-10
1187	chr11	119845344	119845844	501	*	7.01	4.97	7.82	-2.84	3.52e-12	2.71e-10
1188	chr11	62709737	62710237	501	*	8.1	6.36	8.87	-2.5	3.53e-12	2.71e-10
1189	chr8	100157975	100158475	501	*	6.94	4.2	7.83	-3.63	3.55e-12	2.72e-10
1190	chr19	7928918	7929418	501	*	6.74	4	7.63	-3.63	3.65e-12	2.81e-10
1191	chr16	68707132	68707632	501	*	6.84	4.66	7.68	-3.01	3.68e-12	2.82e-10
1192	chr11	86632492	86632992	501	*	7.7	6.07	8.45	-2.37	3.74e-12	2.86e-10
1193	chr22	39254751	39255251	501	*	7.41	5.39	8.22	-2.83	3.78e-12	2.89e-10
1194	chr17	72392826	72393326	501	*	7.08	5.1	7.88	-2.78	3.79e-12	2.9e-10
1195	chr3	51995440	51995940	501	*	8.13	6.52	8.87	-2.35	3.79e-12	2.9e-10
1196	chr6	150490818	150491318	501	*	6.75	4.55	7.58	-3.03	3.81e-12	2.91e-10
1197	chr19	58362169	58362669	501	*	7.27	5.33	8.07	-2.74	3.82e-12	2.91e-10
1198	chr2	231708701	231709201	501	*	6.43	3.8	7.31	-3.51	3.92e-12	2.99e-10
1199	chr19	55179116	55179616	501	*	7.19	5.08	8.01	-2.93	3.95e-12	3.01e-10
1200	chr17	72715725	72716225	501	*	7.44	5.57	8.23	-2.66	4.02e-12	3.06e-10
1201	chr1	17569310	17569810	501	*	7.35	5.5	8.13	-2.63	4.04e-12	3.08e-10
1202	chr9	123384249	123384749	501	*	5.98	2.83	6.9	-4.07	4.05e-12	3.08e-10
1203	chr18	10190042	10190542	501	*	7.66	6.01	8.41	-2.4	4.12e-12	3.13e-10
1204	chr12	49018288	49018788	501	*	7.72	6.03	8.47	-2.44	4.22e-12	3.2e-10
1205	chr19	4929157	4929657	501	*	5.79	2.02	6.74	-4.72	4.36e-12	3.3e-10
1206	chr12	110582348	110582848	501	*	6.41	3.83	7.29	-3.45	4.39e-12	3.32e-10
1207	chr13	99086981	99087481	501	*	6.85	4.73	7.67	-2.95	4.5e-12	3.41e-10
1208	chr2	150485582	150486082	501	*	7.44	5.18	8.28	-3.1	4.51e-12	3.41e-10
1209	chr3	52046301	52046801	501	*	7.15	5.1	7.96	-2.86	4.53e-12	3.42e-10
1210	chr7	100269260	100269760	501	*	6.87	4.78	7.69	-2.91	4.54e-12	3.43e-10
1211	chr17	65589055	65589555	501	*	7.07	5.11	7.88	-2.77	4.55e-12	3.44e-10
1212	chr7	151756205	151756705	501	*	7.1	4.81	7.94	-3.13	4.56e-12	3.44e-10
1213	chr1	153566794	153567294	501	*	8.54	7.25	9.21	-1.96	4.57e-12	3.44e-10
1214	chr6	1190973	1191473	501	*	6.38	3.84	7.25	-3.41	4.6e-12	3.47e-10
1215	chr11	12235564	12236064	501	*	6.97	4.79	7.81	-3.02	4.64e-12	3.49e-10
1216	chr14	99579267	99579767	501	*	6.62	4.27	7.48	-3.21	4.65e-12	3.49e-10
1217	chr2	201124460	201124960	501	*	7.34	5.34	8.15	-2.8	4.7e-12	3.53e-10
1218	chr6	36769510	36770010	501	*	6.67	4.02	7.55	-3.52	4.72e-12	3.54e-10
1219	chr2	27370683	27371183	501	*	7.27	5.34	8.07	-2.73	4.8e-12	3.6e-10
1220	chr7	436222	436722	501	*	7.59	5.71	8.38	-2.67	4.8e-12	3.6e-10
1221	chr19	45174264	45174764	501	*	7.68	6.03	8.43	-2.4	4.81e-12	3.6e-10
1222	chr20	45934480	45934980	501	*	7.72	6.15	8.45	-2.3	4.87e-12	3.64e-10
1223	chr17	7835827	7836327	501	*	7.1	5.01	7.91	-2.9	4.9e-12	3.66e-10
1224	chr20	35664318	35664818	501	*	8.07	6.47	8.81	-2.34	4.97e-12	3.71e-10
1225	chr3	129249596	129250096	501	*	7.29	5.13	8.11	-2.98	5.04e-12	3.76e-10
1226	chr1	150578745	150579245	501	*	7.31	5.5	8.09	-2.6	5.16e-12	3.85e-10
1227	chr5	179623111	179623611	501	*	7.8	6.15	8.55	-2.39	5.26e-12	3.92e-10
1228	chr1	26863349	26863849	501	*	7.3	5.28	8.11	-2.83	5.3e-12	3.94e-10
1229	chr21	36719170	36719670	501	*	7.95	6.16	8.73	-2.57	5.35e-12	3.98e-10
1230	chr11	69817714	69818214	501	*	6.98	4.88	7.8	-2.92	5.36e-12	3.98e-10
1231	chr9	120714807	120715307	501	*	7.06	4.86	7.9	-3.04	5.43e-12	4.03e-10
1232	chr7	45111392	45111892	501	*	8.39	6.73	9.15	-2.42	5.49e-12	4.07e-10
1233	chr5	172904491	172904991	501	*	6.88	4.68	7.72	-3.03	5.52e-12	4.09e-10
1234	chr2	196068426	196068926	501	*	7.19	4.84	8.04	-3.2	5.53e-12	4.09e-10
1235	chr1	55429996	55430496	501	*	6.25	3.51	7.14	-3.63	5.53e-12	4.09e-10
1236	chr2	239266761	239267261	501	*	6.74	4.33	7.59	-3.27	5.58e-12	4.12e-10
1237	chr3	185689148	185689648	501	*	7.61	5.95	8.36	-2.41	5.59e-12	4.13e-10
1238	chr11	65422630	65423130	501	*	9.13	7.5	9.88	-2.38	5.64e-12	4.16e-10
1239	chr1	244834098	244834598	501	*	7.76	6.16	8.5	-2.34	5.65e-12	4.17e-10
1240	chr6	4358939	4359439	501	*	7.44	5.33	8.27	-2.94	5.81e-12	4.28e-10
1241	chrX	47658720	47659220	501	*	7.26	5.46	8.03	-2.58	5.83e-12	4.29e-10
1242	chr10	15097024	15097524	501	*	6.96	4.76	7.79	-3.03	5.88e-12	4.33e-10
1243	chrX	47232702	47233202	501	*	8.36	6.69	9.11	-2.42	5.89e-12	4.33e-10
1244	chr9	91193167	91193667	501	*	7.84	5.97	8.63	-2.66	5.98e-12	4.39e-10
1245	chr21	43727777	43728277	501	*	6.65	4.41	7.49	-3.08	6.07e-12	4.45e-10
1246	chr7	66557205	66557705	501	*	6.72	4.45	7.56	-3.11	6.07e-12	4.45e-10
1247	chr17	67422382	67422882	501	*	7.92	6.45	8.63	-2.18	6.07e-12	4.45e-10
1248	chr1	2132769	2133269	501	*	6.77	4.53	7.61	-3.08	6.08e-12	4.45e-10
1249	chr2	231463960	231464460	501	*	7.5	5.61	8.29	-2.67	6.18e-12	4.52e-10
1250	chr14	102806832	102807332	501	*	6.38	3.88	7.25	-3.37	6.27e-12	4.58e-10
1251	chr6	30768659	30769159	501	*	8.35	6.99	9.04	-2.05	6.28e-12	4.58e-10
1252	chr22	50656011	50656858	848	*	6.58	4.19	7.44	-3.26	6.39e-12	4.66e-10
1253	chr3	42772644	42773144	501	*	6.57	4.07	7.44	-3.37	6.41e-12	4.68e-10
1254	chr11	7987288	7987788	501	*	6.8	4.4	7.66	-3.26	6.48e-12	4.72e-10
1255	chr9	129608502	129609002	501	*	7.34	5.18	8.16	-2.98	6.48e-12	4.72e-10
1256	chr1	1344795	1345295	501	*	6.76	4.59	7.59	-3	6.48e-12	4.72e-10
1257	chr5	1139589	1140089	501	*	6.67	4.4	7.52	-3.12	6.53e-12	4.75e-10
1258	chr17	45171162	45171662	501	*	7.09	5.18	7.88	-2.7	6.57e-12	4.77e-10
1259	chr20	62307526	62308026	501	*	6.55	4.21	7.4	-3.19	6.68e-12	4.85e-10
1260	chr20	57782879	57783379	501	*	6.19	3.01	7.1	-4.1	6.74e-12	4.88e-10
1261	chr20	45968089	45968589	501	*	6.3	3.7	7.18	-3.48	6.86e-12	4.97e-10
1262	chr8	100309517	100310017	501	*	7.08	5.08	7.88	-2.8	6.89e-12	4.99e-10
1263	chr9	125240729	125241229	501	*	7.53	5.64	8.32	-2.68	6.9e-12	4.99e-10
1264	chr19	37966343	37966843	501	*	7.23	5.36	8.02	-2.66	6.91e-12	4.99e-10
1265	chr20	13638384	13638884	501	*	7.54	5.61	8.34	-2.72	6.97e-12	5.04e-10
1266	chr17	82099142	82099642	501	*	7.29	5.05	8.13	-3.08	7.07e-12	5.1e-10
1267	chr4	687546	688046	501	*	7.02	4.57	7.88	-3.31	7.12e-12	5.13e-10
1268	chr11	86460034	86460534	501	*	7.35	5.38	8.15	-2.77	7.26e-12	5.23e-10
1269	chr6	108074157	108074657	501	*	6.7	4.3	7.55	-3.25	7.32e-12	5.27e-10
1270	chr6	158869992	158870492	501	*	8.39	6.73	9.15	-2.42	7.4e-12	5.32e-10
1271	chrX	68930785	68931285	501	*	6.63	4.25	7.49	-3.24	7.46e-12	5.36e-10
1272	chr2	112275530	112276030	501	*	8.01	6.39	8.76	-2.37	7.48e-12	5.37e-10
1273	chr1	19923054	19923554	501	*	6.95	4.42	7.81	-3.4	7.5e-12	5.38e-10
1274	chr20	50138850	50139350	501	*	7.69	5.9	8.46	-2.56	7.6e-12	5.45e-10
1275	chr8	48419806	48420306	501	*	7.65	5.7	8.45	-2.75	7.61e-12	5.45e-10
1276	chr10	71080161	71081128	968	*	6.65	4.4	7.5	-3.1	7.74e-12	5.54e-10
1277	chr17	43665653	43666153	501	*	6.79	4.68	7.61	-2.93	7.81e-12	5.59e-10
1278	chr20	47821373	47821873	501	*	7.92	6.21	8.68	-2.47	7.89e-12	5.64e-10
1279	chrX	74614033	74614533	501	*	7.96	6.27	8.71	-2.44	8.02e-12	5.73e-10
1280	chr7	370609	371109	501	*	7.44	5.5	8.24	-2.73	8.18e-12	5.84e-10
1281	chr11	102317432	102317932	501	*	7.63	6.03	8.37	-2.35	8.25e-12	5.88e-10
1282	chr11	47767677	47768177	501	*	7.96	6.45	8.68	-2.22	8.29e-12	5.9e-10
1283	chr15	41940119	41940619	501	*	7.66	6.07	8.4	-2.33	8.29e-12	5.9e-10
1284	chr17	42773327	42773827	501	*	7.17	4.98	8	-3.02	8.31e-12	5.91e-10
1285	chr17	4476864	4477364	501	*	7.39	5.14	8.23	-3.1	8.41e-12	5.98e-10
1286	chr20	34111705	34112205	501	*	8.05	6.49	8.78	-2.29	8.45e-12	6e-10
1287	chr20	63626244	63626744	501	*	6.95	4.93	7.76	-2.82	8.58e-12	6.09e-10
1288	chr12	12890795	12891295	501	*	7.35	5.39	8.15	-2.76	8.59e-12	6.1e-10
1289	chr19	48445860	48446360	501	*	7.46	5.79	8.21	-2.42	8.61e-12	6.1e-10
1290	chr17	1488736	1489236	501	*	7.69	6.01	8.44	-2.43	8.82e-12	6.25e-10
1291	chr12	57111255	57111755	501	*	7.4	5.68	8.17	-2.49	8.83e-12	6.25e-10
1292	chr17	82445625	82446125	501	*	6.12	3.19	7.02	-3.84	8.84e-12	6.25e-10
1293	chr2	48111832	48112332	501	*	7.82	5.84	8.63	-2.78	8.88e-12	6.27e-10
1294	chr11	12044479	12044979	501	*	7.96	6.09	8.75	-2.66	8.92e-12	6.29e-10
1295	chr21	32612205	32612705	501	*	7.31	5.06	8.15	-3.09	8.97e-12	6.33e-10
1296	chr11	64868965	64869465	501	*	6.85	4.79	7.66	-2.87	9.07e-12	6.39e-10
1297	chr2	113236168	113236668	501	*	6.63	3.84	7.53	-3.69	9.09e-12	6.4e-10
1298	chr20	57212464	57212964	501	*	7.54	5.88	8.29	-2.41	9.22e-12	6.49e-10
1299	chr8	100951547	100952047	501	*	7.46	5.51	8.26	-2.75	9.32e-12	6.56e-10
1300	chr17	78315867	78316367	501	*	7.22	5.33	8.01	-2.69	9.41e-12	6.61e-10
1301	chr17	80036129	80036629	501	*	6.42	3.96	7.28	-3.32	9.44e-12	6.63e-10
1302	chr11	102346644	102347144	501	*	7.96	6.24	8.73	-2.48	9.46e-12	6.64e-10
1303	chr3	53843522	53844022	501	*	6.53	4.22	7.38	-3.16	9.55e-12	6.7e-10
1304	chr22	37561195	37561695	501	*	7.04	4.5	7.91	-3.4	9.63e-12	6.75e-10
1305	chr20	22762547	22763047	501	*	7.45	5.6	8.23	-2.63	9.69e-12	6.78e-10
1306	chr9	126805153	126805653	501	*	8.09	6.29	8.86	-2.57	9.87e-12	6.9e-10
1307	chr2	55616971	55617471	501	*	7.83	6.25	8.57	-2.32	9.92e-12	6.93e-10
1308	chr22	46546832	46547332	501	*	6.51	4.03	7.38	-3.35	1e-11	6.99e-10
1309	chr2	240992443	240992943	501	*	6.14	3.37	7.03	-3.65	1.01e-11	7.03e-10
1310	chr1	31576718	31577218	501	*	8.04	6.01	8.86	-2.84	1.02e-11	7.08e-10
1311	chr1	114757578	114758078	501	*	7.98	6.47	8.7	-2.23	1.02e-11	7.13e-10
1312	chr9	37592185	37592685	501	*	7.15	5.21	7.95	-2.74	1.04e-11	7.27e-10
1313	chr8	127884807	127885307	501	*	8.47	7.07	9.17	-2.1	1.04e-11	7.27e-10
1314	chr8	143462476	143462976	501	*	6.63	4.27	7.48	-3.21	1.06e-11	7.37e-10
1315	chr20	33667660	33668160	501	*	7.24	5.23	8.05	-2.81	1.07e-11	7.45e-10
1316	chr12	62602473	62602973	501	*	7.96	6.49	8.68	-2.19	1.08e-11	7.51e-10
1317	chr12	6370354	6370854	501	*	6.72	4.46	7.56	-3.11	1.09e-11	7.58e-10
1318	chr19	4812239	4812739	501	*	6.56	4.24	7.41	-3.17	1.1e-11	7.62e-10
1319	chr12	49265246	49265746	501	*	8	6.57	8.7	-2.12	1.1e-11	7.62e-10
1320	chr21	45329991	45330491	501	*	7.48	5.8	8.24	-2.44	1.11e-11	7.66e-10
1321	chr17	75706732	75707232	501	*	6.94	4.82	7.76	-2.94	1.11e-11	7.66e-10
1322	chr17	42553462	42553962	501	*	6.66	3.72	7.57	-3.85	1.13e-11	7.79e-10
1323	chr4	7540824	7541324	501	*	5.85	2.2	6.79	-4.59	1.14e-11	7.84e-10
1324	chr9	136052604	136053104	501	*	6.82	4.33	7.68	-3.35	1.15e-11	7.91e-10
1325	chr6	37024841	37025341	501	*	7.38	5.48	8.18	-2.7	1.16e-11	7.99e-10
1326	chr3	134327431	134327931	501	*	7.67	5.54	8.49	-2.95	1.17e-11	8.04e-10
1327	chr7	99408223	99408723	501	*	8.33	6.83	9.05	-2.22	1.17e-11	8.05e-10
1328	chr19	42856708	42857208	501	*	6.74	4.3	7.6	-3.3	1.17e-11	8.06e-10
1329	chr1	1013647	1014147	501	*	6.88	4.7	7.71	-3.01	1.17e-11	8.06e-10
1330	chr2	190407547	190408047	501	*	7	5	7.81	-2.81	1.19e-11	8.14e-10
1331	chr4	7021858	7022358	501	*	6.29	3.36	7.19	-3.83	1.19e-11	8.19e-10
1332	chr9	128892683	128893183	501	*	6.94	4.93	7.75	-2.83	1.21e-11	8.28e-10
1333	chr8	125680804	125681304	501	*	8.76	7.41	9.45	-2.04	1.21e-11	8.31e-10
1334	chr15	29844103	29844603	501	*	6.58	4.27	7.43	-3.16	1.22e-11	8.35e-10
1335	chr2	46985907	46986407	501	*	6.36	3.83	7.23	-3.39	1.24e-11	8.45e-10
1336	chr6	110547064	110547564	501	*	6.74	4.45	7.58	-3.13	1.25e-11	8.58e-10
1337	chr17	82804505	82805005	501	*	5.76	2.34	6.69	-4.35	1.28e-11	8.72e-10
1338	chr5	42992508	42993008	501	*	7.05	4.88	7.88	-3	1.29e-11	8.78e-10
1339	chr17	38448966	38449466	501	*	7.03	4.76	7.88	-3.12	1.29e-11	8.79e-10
1340	chr19	290404	290904	501	*	7.2	5.32	7.99	-2.67	1.29e-11	8.79e-10
1341	chr8	27636920	27637420	501	*	6.27	3.38	7.17	-3.79	1.29e-11	8.79e-10
1342	chr10	124152685	124153185	501	*	7.66	5.87	8.43	-2.57	1.3e-11	8.85e-10
1343	chr20	38926574	38927074	501	*	6.93	4.6	7.77	-3.17	1.3e-11	8.85e-10
1344	chr7	472099	472599	501	*	6.73	4.5	7.57	-3.07	1.31e-11	8.92e-10
1345	chr10	124626169	124626669	501	*	6.41	3.87	7.28	-3.41	1.32e-11	8.98e-10
1346	chr7	128739228	128739728	501	*	7.24	5.18	8.06	-2.87	1.33e-11	9.03e-10
1347	chr14	50012910	50013410	501	*	7.23	5.41	8.01	-2.6	1.35e-11	9.18e-10
1348	chr7	1025812	1026312	501	*	6.25	3.44	7.14	-3.7	1.35e-11	9.18e-10
1349	chr14	77760558	77761058	501	*	6.82	4.53	7.66	-3.13	1.36e-11	9.19e-10
1350	chr19	41958752	41959252	501	*	6.94	4.92	7.76	-2.84	1.36e-11	9.21e-10
1351	chr19	40775433	40775933	501	*	6.92	4.88	7.73	-2.85	1.37e-11	9.26e-10
1352	chr2	43225162	43225662	501	*	6.46	3.38	7.37	-3.99	1.37e-11	9.26e-10
1353	chr1	67686035	67686535	501	*	7.58	5.26	8.43	-3.17	1.37e-11	9.27e-10
1354	chr7	45975275	45975775	501	*	8.14	6.24	8.94	-2.7	1.38e-11	9.32e-10
1355	chr19	40716191	40716691	501	*	9.22	8.13	9.84	-1.71	1.38e-11	9.33e-10
1356	chr15	67064851	67065351	501	*	7.01	4.62	7.87	-3.25	1.4e-11	9.41e-10
1357	chr14	94599673	94600173	501	*	7.06	5.11	7.86	-2.75	1.42e-11	9.55e-10
1358	chr17	63773612	63774112	501	*	8.07	6.66	8.77	-2.12	1.44e-11	9.71e-10
1359	chr21	32520518	32521018	501	*	7.24	5.13	8.06	-2.93	1.45e-11	9.73e-10
1360	chr4	1044193	1044693	501	*	7.52	5.69	8.3	-2.61	1.45e-11	9.76e-10
1361	chr6	75602153	75602653	501	*	7.75	5.95	8.53	-2.58	1.47e-11	9.88e-10
1362	chr1	5389169	5389669	501	*	6.71	4.56	7.54	-2.97	1.47e-11	9.89e-10
1363	chr22	46613170	46613670	501	*	6.96	4.7	7.8	-3.09	1.49e-11	9.97e-10
1364	chr20	45347665	45348165	501	*	8.27	6.35	9.06	-2.71	1.5e-11	1e-09
1365	chr11	70473951	70474451	501	*	5.98	2.85	6.9	-4.05	1.51e-11	1.01e-09
1366	chr3	45841649	45842149	501	*	7.35	5.45	8.14	-2.68	1.51e-11	1.01e-09
1367	chr2	207767194	207767694	501	*	6.25	3.59	7.13	-3.54	1.52e-11	1.01e-09
1368	chr11	34242814	34243314	501	*	7.55	5.69	8.34	-2.65	1.52e-11	1.02e-09
1369	chr11	9613375	9613875	501	*	8.08	6.16	8.88	-2.72	1.53e-11	1.02e-09
1370	chr13	20942965	20943465	501	*	6.89	4.87	7.71	-2.84	1.53e-11	1.02e-09
1371	chr6	158040712	158041212	501	*	7.4	5.23	8.23	-3	1.54e-11	1.03e-09
1372	chr17	41059445	41059945	501	*	6.02	2.99	6.93	-3.94	1.56e-11	1.04e-09
1373	chr2	8634400	8634900	501	*	7.02	5.11	7.81	-2.7	1.56e-11	1.04e-09
1374	chr2	231643096	231643596	501	*	6.95	4.94	7.76	-2.82	1.57e-11	1.05e-09
1375	chr17	75720655	75721155	501	*	6.99	4.97	7.81	-2.84	1.59e-11	1.06e-09
1376	chr19	53868361	53869347	987	*	7.49	5.74	8.26	-2.52	1.59e-11	1.06e-09
1377	chr9	93683450	93683950	501	*	5.98	2.68	6.91	-4.23	1.67e-11	1.11e-09
1378	chr11	119683834	119684334	501	*	7.28	5.4	8.07	-2.67	1.68e-11	1.11e-09
1379	chr15	40082144	40082644	501	*	6.69	4.55	7.52	-2.97	1.71e-11	1.13e-09
1380	chr21	25734923	25735423	501	*	7.6	5.96	8.34	-2.38	1.71e-11	1.13e-09
1381	chr22	49947639	49948139	501	*	6.23	3.53	7.12	-3.59	1.72e-11	1.14e-09
1382	chr19	57849686	57850186	501	*	7.11	5.01	7.93	-2.92	1.73e-11	1.14e-09
1383	chr19	2337113	2337613	501	*	5.98	2.9	6.89	-3.99	1.76e-11	1.16e-09
1384	chr19	48490418	48490918	501	*	6.9	4.77	7.73	-2.96	1.77e-11	1.17e-09
1385	chr20	31514332	31514832	501	*	7.46	5.81	8.21	-2.4	1.78e-11	1.17e-09
1386	chr1	160261899	160262399	501	*	7.07	5.08	7.88	-2.8	1.78e-11	1.17e-09
1387	chr17	77254981	77255481	501	*	8.19	6.51	8.94	-2.44	1.78e-11	1.18e-09
1388	chr15	89333336	89333836	501	*	5.71	2.08	6.65	-4.56	1.83e-11	1.2e-09
1389	chr12	14770572	14771072	501	*	7.54	5.9	8.28	-2.38	1.83e-11	1.2e-09
1390	chr13	98476645	98477145	501	*	7.67	6.15	8.4	-2.25	1.84e-11	1.21e-09
1391	chr19	39398263	39398763	501	*	6.69	4.48	7.53	-3.04	1.84e-11	1.21e-09
1392	chr7	6936112	6936612	501	*	6.39	3.95	7.25	-3.3	1.84e-11	1.21e-09
1393	chr17	72122822	72123322	501	*	6.8	4.55	7.64	-3.08	1.86e-11	1.22e-09
1394	chr3	48770594	48771094	501	*	7.42	5.38	8.23	-2.85	1.87e-11	1.22e-09
1395	chr3	39143093	39143593	501	*	6.41	3.78	7.29	-3.51	1.87e-11	1.23e-09
1396	chr18	63970025	63970525	501	*	7.14	5.3	7.92	-2.61	1.88e-11	1.23e-09
1397	chr11	61696780	61697280	501	*	8.06	6.44	8.8	-2.37	1.88e-11	1.23e-09
1398	chr1	1760066	1760566	501	*	5.92	2.81	6.84	-4.03	1.91e-11	1.25e-09
1399	chr17	42562060	42562560	501	*	6.84	4.62	7.68	-3.06	1.91e-11	1.25e-09
1400	chrX	71366489	71366989	501	*	7.03	4.88	7.86	-2.98	1.94e-11	1.27e-09
1401	chr16	87870032	87870532	501	*	6.42	4.05	7.28	-3.23	1.95e-11	1.27e-09
1402	chr5	1329986	1330486	501	*	6.27	3.62	7.15	-3.53	1.95e-11	1.27e-09
1403	chr8	22581323	22581823	501	*	6.78	4.69	7.6	-2.91	1.99e-11	1.29e-09
1404	chr1	181105706	181106206	501	*	6.88	4.71	7.71	-2.99	2.02e-11	1.32e-09
1405	chr7	50531592	50532092	501	*	8.13	6.53	8.87	-2.34	2.04e-11	1.32e-09
1406	chr7	148983397	148983897	501	*	5.91	6.83	2.52	4.31	2.06e-11	1.34e-09
1407	chr15	73957233	73957733	501	*	7.35	5.63	8.11	-2.48	2.09e-11	1.35e-09
1408	chr1	30718892	30719392	501	*	7.13	5.03	7.95	-2.92	2.1e-11	1.36e-09
1409	chrX	40175881	40176381	501	*	7.2	5.02	8.04	-3.02	2.11e-11	1.37e-09
1410	chr10	113958241	113958741	501	*	6.72	4.53	7.56	-3.03	2.12e-11	1.37e-09
1411	chr1	202085150	202085650	501	*	6.92	4.69	7.76	-3.07	2.12e-11	1.37e-09
1412	chr3	98969727	98970227	501	*	6.26	3.46	7.15	-3.69	2.12e-11	1.37e-09
1413	chr5	10700080	10700580	501	*	6.51	4.06	7.38	-3.31	2.17e-11	1.4e-09
1414	chr8	26641413	26641913	501	*	6.79	4.66	7.61	-2.96	2.17e-11	1.4e-09
1415	chr6	33668536	33669036	501	*	6.64	4.09	7.52	-3.43	2.21e-11	1.42e-09
1416	chr3	39383638	39384138	501	*	7.37	5.38	8.17	-2.8	2.21e-11	1.43e-09
1417	chr6	1142407	1142907	501	*	6.93	4.93	7.73	-2.8	2.21e-11	1.43e-09
1418	chr19	45455934	45456434	501	*	7.76	6.04	8.53	-2.49	2.25e-11	1.45e-09
1419	chr20	35306097	35306597	501	*	8.47	7.25	9.12	-1.88	2.26e-11	1.45e-09
1420	chr16	85635797	85636297	501	*	6.53	4.07	7.4	-3.33	2.28e-11	1.47e-09
1421	chr1	20613441	20613941	501	*	7.35	5.54	8.13	-2.59	2.29e-11	1.47e-09
1422	chr17	81300957	81301457	501	*	5.88	2.82	6.79	-3.97	2.31e-11	1.48e-09
1423	chr13	41610911	41611411	501	*	7.05	4.8	7.89	-3.09	2.31e-11	1.48e-09
1424	chr17	81058156	81058656	501	*	6.45	3.92	7.32	-3.39	2.32e-11	1.49e-09
1425	chr16	67660342	67660842	501	*	6.5	4.21	7.35	-3.14	2.32e-11	1.49e-09
1426	chr19	12792338	12792838	501	*	6.95	4.92	7.76	-2.84	2.34e-11	1.5e-09
1427	chr3	112990923	112991423	501	*	7.61	6.01	8.35	-2.34	2.34e-11	1.5e-09
1428	chr2	234980828	234981328	501	*	7.01	4.97	7.82	-2.85	2.36e-11	1.51e-09
1429	chrX	147912224	147912724	501	*	6.99	4.76	7.82	-3.06	2.43e-11	1.55e-09
1430	chr15	100880482	100880982	501	*	5.72	2.06	6.67	-4.6	2.43e-11	1.55e-09
1431	chr2	85538273	85538773	501	*	7.83	6.3	8.56	-2.26	2.44e-11	1.55e-09
1432	chr1	14733536	14734036	501	*	6.81	4.76	7.62	-2.86	2.45e-11	1.56e-09
1433	chr19	13152171	13152671	501	*	7.85	6.21	8.6	-2.39	2.46e-11	1.57e-09
1434	chr1	17531845	17532345	501	*	6.46	3.87	7.33	-3.46	2.52e-11	1.6e-09
1435	chr11	118251940	118252440	501	*	7.27	5.53	8.04	-2.51	2.55e-11	1.62e-09
1436	chr1	156130636	156131136	501	*	6.81	4.33	7.68	-3.34	2.55e-11	1.63e-09
1437	chr3	49786663	49787163	501	*	7.29	5.49	8.07	-2.57	2.6e-11	1.66e-09
1438	chr15	99425422	99425922	501	*	6.81	4.55	7.65	-3.09	2.61e-11	1.66e-09
1439	chr1	235012387	235012887	501	*	8.05	6.63	8.75	-2.12	2.62e-11	1.67e-09
1440	chr20	62937507	62938007	501	*	7.08	5.18	7.87	-2.69	2.63e-11	1.67e-09
1441	chr13	112587801	112588301	501	*	7.22	5.28	8.02	-2.74	2.69e-11	1.71e-09
1442	chr20	3768117	3768617	501	*	7.23	5.37	8.02	-2.65	2.71e-11	1.72e-09
1443	chr6	42783439	42783939	501	*	8.45	7.11	9.13	-2.02	2.77e-11	1.76e-09
1444	chr2	20524683	20525183	501	*	6.71	4.56	7.54	-2.97	2.78e-11	1.76e-09
1445	chr3	108221917	108222417	501	*	6.82	4.76	7.63	-2.87	2.8e-11	1.77e-09
1446	chr20	25237571	25238071	501	*	8.11	6.76	8.8	-2.04	2.83e-11	1.79e-09
1447	chr17	15945778	15946278	501	*	7.27	4.98	8.12	-3.14	2.85e-11	1.8e-09
1448	chr19	14006691	14007191	501	*	7.48	5.71	8.25	-2.54	2.88e-11	1.82e-09
1449	chr4	7216900	7217400	501	*	6.22	3.64	7.09	-3.45	2.91e-11	1.83e-09
1450	chr7	158507900	158508400	501	*	8.18	6.31	8.97	-2.67	2.93e-11	1.84e-09
1451	chr2	70524581	70525081	501	*	7.68	5.97	8.44	-2.48	3.02e-11	1.9e-09
1452	chr9	136882205	136882705	501	*	7.52	5.85	8.27	-2.42	3.03e-11	1.91e-09
1453	chr13	19957606	19958106	501	*	7.52	5.92	8.25	-2.33	3.03e-11	1.91e-09
1454	chr3	50337493	50337993	501	*	6.88	4.82	7.69	-2.88	3.04e-11	1.91e-09
1455	chr19	35163669	35164169	501	*	7.04	4.88	7.87	-2.99	3.06e-11	1.92e-09
1456	chr17	43024573	43025073	501	*	7.01	5.13	7.8	-2.67	3.16e-11	1.98e-09
1457	chr7	96321665	96322165	501	*	7.71	6.14	8.45	-2.31	3.16e-11	1.98e-09
1458	chr1	10900991	10901491	501	*	6.9	4.86	7.71	-2.85	3.19e-11	2e-09
1459	chr20	62666351	62666851	501	*	7.38	5.64	8.14	-2.5	3.22e-11	2.01e-09
1460	chr7	73809162	73809662	501	*	7.6	6.03	8.33	-2.3	3.25e-11	2.04e-09
1461	chr2	73234285	73234785	501	*	7.7	5.94	8.47	-2.52	3.27e-11	2.05e-09
1462	chr10	44935148	44935648	501	*	7.58	5.42	8.41	-2.99	3.3e-11	2.06e-09
1463	chr6	45424016	45424516	501	*	6.85	4.64	7.69	-3.05	3.31e-11	2.07e-09
1464	chr17	40344902	40345402	501	*	7.13	4.79	7.98	-3.19	3.34e-11	2.08e-09
1465	chr10	73626077	73626577	501	*	7.42	5.76	8.17	-2.41	3.37e-11	2.1e-09
1466	chr1	36464129	36464629	501	*	6.46	4.17	7.31	-3.13	3.39e-11	2.11e-09
1467	chr22	38181287	38181787	501	*	7.45	5.71	8.21	-2.5	3.41e-11	2.13e-09
1468	chr2	70141598	70142098	501	*	7.5	5.89	8.24	-2.36	3.42e-11	2.13e-09
1469	chr7	2451778	2452278	501	*	6.89	4.89	7.7	-2.81	3.46e-11	2.15e-09
1470	chr18	79457873	79458373	501	*	6.37	3.84	7.24	-3.4	3.47e-11	2.16e-09
1471	chr13	41648850	41649350	501	*	6.67	4.52	7.49	-2.97	3.48e-11	2.16e-09
1472	chr12	30795419	30795919	501	*	7.15	5.09	7.97	-2.88	3.48e-11	2.16e-09
1473	chr20	62327869	62328369	501	*	6.22	3.54	7.1	-3.55	3.48e-11	2.16e-09
1474	chr5	69493162	69493662	501	*	7.32	5.25	8.13	-2.89	3.49e-11	2.16e-09
1475	chr21	39445314	39445814	501	*	6.9	4.51	7.76	-3.25	3.49e-11	2.16e-09
1476	chr15	92011742	92012242	501	*	7.44	5.67	8.22	-2.55	3.5e-11	2.16e-09
1477	chr17	76737556	76738056	501	*	7.3	5.61	8.06	-2.44	3.51e-11	2.17e-09
1478	chr5	31963455	31963955	501	*	6.85	4.72	7.68	-2.96	3.55e-11	2.19e-09
1479	chr3	13853409	13853909	501	*	7.73	6.2	8.46	-2.26	3.55e-11	2.19e-09
1480	chr5	176654036	176654536	501	*	5.91	2.95	6.81	-3.86	3.59e-11	2.22e-09
1481	chr8	101126082	101126582	501	*	6.94	4.84	7.76	-2.92	3.66e-11	2.26e-09
1482	chr9	112041211	112041711	501	*	7.71	5.35	8.56	-3.21	3.68e-11	2.27e-09
1483	chrX	149525810	149526310	501	*	5.7	2.36	6.63	-4.27	3.7e-11	2.28e-09
1484	chr11	60842098	60842598	501	*	7.39	5.68	8.15	-2.47	3.71e-11	2.28e-09
1485	chr8	37903589	37904089	501	*	6.25	3.71	7.12	-3.42	3.71e-11	2.28e-09
1486	chr3	3126832	3127332	501	*	7.3	5.37	8.09	-2.72	3.74e-11	2.3e-09
1487	chr7	150368036	150368536	501	*	7.27	5.58	8.03	-2.46	3.77e-11	2.31e-09
1488	chr7	74003009	74003509	501	*	7.87	6.31	8.6	-2.29	3.77e-11	2.31e-09
1489	chr7	130486345	130486845	501	*	7.28	5.55	8.05	-2.5	3.79e-11	2.33e-09
1490	chr5	176552789	176553289	501	*	6.67	4.33	7.52	-3.18	3.81e-11	2.34e-09
1491	chr7	1450872	1451372	501	*	6.49	3.99	7.35	-3.37	3.85e-11	2.36e-09
1492	chr20	62740756	62741256	501	*	8.06	6.48	8.79	-2.31	3.87e-11	2.37e-09
1493	chr4	7034297	7034797	501	*	5.82	2.51	6.74	-4.23	3.87e-11	2.37e-09
1494	chr10	110499248	110499748	501	*	7.68	5.53	8.51	-2.97	3.96e-11	2.42e-09
1495	chr19	16323944	16324444	501	*	6.38	3.79	7.25	-3.46	3.98e-11	2.43e-09
1496	chr5	150449378	150449878	501	*	7.78	6.33	8.49	-2.16	4.08e-11	2.49e-09
1497	chr17	48614174	48614674	501	*	6.78	4.39	7.64	-3.25	4.1e-11	2.5e-09
1498	chr7	44884621	44885121	501	*	7.87	6.08	8.65	-2.56	4.11e-11	2.51e-09
1499	chr15	30923393	30923893	501	*	6.66	4.45	7.5	-3.04	4.13e-11	2.52e-09
1500	chr19	2782721	2783221	501	*	6.63	4.5	7.46	-2.96	4.23e-11	2.58e-09
1501	chr2	46856088	46856588	501	*	7.46	5.52	8.26	-2.74	4.24e-11	2.58e-09
1502	chr7	105877340	105877840	501	*	7.8	6.06	8.57	-2.5	4.29e-11	2.61e-09
1503	chr6	35485720	35486220	501	*	6.97	4.84	7.79	-2.95	4.33e-11	2.63e-09
1504	chr11	75668235	75668735	501	*	6.65	4.32	7.5	-3.18	4.36e-11	2.65e-09
1505	chr10	70477947	70478447	501	*	6.92	4.72	7.75	-3.03	4.37e-11	2.65e-09
1506	chr22	39291670	39292170	501	*	7.32	5.45	8.11	-2.66	4.46e-11	2.71e-09
1507	chr2	20822689	20823189	501	*	7.46	5.7	8.23	-2.52	4.6e-11	2.79e-09
1508	chr9	129597547	129598047	501	*	7.28	5.5	8.05	-2.56	4.6e-11	2.79e-09
1509	chr17	48429587	48430087	501	*	7.49	5.6	8.28	-2.68	4.61e-11	2.79e-09
1510	chr17	5078183	5078683	501	*	7.17	4.92	8.01	-3.09	4.64e-11	2.81e-09
1511	chr1	149885936	149886436	501	*	6.73	4.49	7.57	-3.08	4.68e-11	2.83e-09
1512	chr11	34052924	34053424	501	*	7.21	5.5	7.98	-2.48	4.68e-11	2.83e-09
1513	chr21	41613423	41613923	501	*	6.57	4.08	7.44	-3.36	4.73e-11	2.86e-09
1514	chr19	39402243	39402743	501	*	7.89	6.02	8.68	-2.65	4.8e-11	2.9e-09
1515	chr1	26848723	26849223	501	*	6.96	5.08	7.75	-2.67	4.91e-11	2.96e-09
1516	chr9	127579214	127579714	501	*	7.78	6.22	8.51	-2.3	4.95e-11	2.98e-09
1517	chr17	78933624	78934124	501	*	7.51	5.59	8.31	-2.72	4.96e-11	2.99e-09
1518	chr9	127951104	127951604	501	*	6.63	4.36	7.47	-3.12	4.97e-11	2.99e-09
1519	chr2	9800647	9801147	501	*	6.68	4.58	7.5	-2.92	5.09e-11	3.06e-09
1520	chr13	22792772	22793272	501	*	8.09	6.63	8.8	-2.17	5.18e-11	3.11e-09
1521	chr19	2626751	2627251	501	*	5.94	2.97	6.84	-3.88	5.22e-11	3.14e-09
1522	chr22	39175395	39175895	501	*	7.12	4.68	7.98	-3.3	5.24e-11	3.15e-09
1523	chr9	127721784	127722284	501	*	6.83	4.55	7.67	-3.12	5.28e-11	3.17e-09
1524	chr10	74176531	74177031	501	*	6.68	4.59	7.5	-2.92	5.37e-11	3.22e-09
1525	chr12	52874579	52875079	501	*	7.85	6.34	8.57	-2.22	5.39e-11	3.23e-09
1526	chr7	155789002	155789502	501	*	6.14	3.47	7.02	-3.56	5.41e-11	3.24e-09
1527	chr15	77030930	77031430	501	*	5.82	2.51	6.75	-4.23	5.43e-11	3.25e-09
1528	chr11	68315159	68315659	501	*	7.05	4.98	7.86	-2.88	5.47e-11	3.27e-09
1529	chr11	34105660	34106160	501	*	7.51	5.93	8.25	-2.32	5.49e-11	3.28e-09
1530	chr9	128912789	128913289	501	*	7.27	5.34	8.07	-2.73	5.49e-11	3.28e-09
1531	chrX	153881475	153881975	501	*	7.17	5.07	7.99	-2.92	5.52e-11	3.3e-09
1532	chr3	53236246	53236746	501	*	7.34	5.4	8.14	-2.74	5.61e-11	3.35e-09
1533	chr20	45779858	45780358	501	*	8.52	7.19	9.19	-2	5.69e-11	3.39e-09
1534	chr13	41546807	41547307	501	*	6.64	4.5	7.46	-2.97	5.77e-11	3.44e-09
1535	chr2	37344402	37344902	501	*	7.2	5.47	7.97	-2.5	5.78e-11	3.44e-09
1536	chr11	69381432	69381932	501	*	6.91	4.89	7.72	-2.84	5.81e-11	3.45e-09
1537	chr20	51761224	51761724	501	*	7.43	5.74	8.19	-2.44	5.85e-11	3.48e-09
1538	chr19	11089747	11090247	501	*	7.37	5.69	8.12	-2.43	5.88e-11	3.5e-09
1539	chr1	205284079	205284579	501	*	7.02	4.93	7.84	-2.91	5.9e-11	3.5e-09
1540	chr19	54448420	54448920	501	*	7.56	6.01	8.29	-2.28	5.96e-11	3.54e-09
1541	chr2	74529245	74529745	501	*	7.08	5.06	7.89	-2.83	6.01e-11	3.56e-09
1542	chr1	156661596	156662096	501	*	7.21	5.49	7.97	-2.48	6.02e-11	3.57e-09
1543	chr5	58460070	58460570	501	*	6.95	4.8	7.77	-2.98	6.03e-11	3.57e-09
1544	chr16	54929642	54930142	501	*	6.57	4.29	7.42	-3.13	6.06e-11	3.58e-09
1545	chr9	3526367	3526867	501	*	7.63	6.08	8.35	-2.27	6.07e-11	3.59e-09
1546	chr6	33205100	33205600	501	*	6.82	4.68	7.65	-2.98	6.09e-11	3.6e-09
1547	chr7	101618523	101619023	501	*	7.61	5.89	8.37	-2.48	6.17e-11	3.64e-09
1548	chr17	75785014	75785514	501	*	8.33	6.64	9.09	-2.45	6.24e-11	3.68e-09
1549	chrX	154402896	154403396	501	*	6.01	3.16	6.9	-3.74	6.34e-11	3.74e-09
1550	chr20	17850136	17850636	501	*	6.36	3.89	7.23	-3.34	6.35e-11	3.74e-09
1551	chr22	19854929	19855429	501	*	6.51	4.23	7.35	-3.12	6.35e-11	3.74e-09
1552	chr1	202589610	202590110	501	*	7.73	6.18	8.46	-2.28	6.41e-11	3.77e-09
1553	chr1	1024867	1025367	501	*	7.01	4.79	7.85	-3.06	6.47e-11	3.81e-09
1554	chr16	1610458	1610958	501	*	6.2	3.67	7.07	-3.4	6.53e-11	3.84e-09
1555	chr1	244863751	244864251	501	*	7.39	5.28	8.21	-2.93	6.57e-11	3.86e-09
1556	chr6	143511203	143511703	501	*	6.83	4.78	7.64	-2.86	6.74e-11	3.96e-09
1557	chr6	30885401	30885901	501	*	7.65	6.01	8.4	-2.4	6.83e-11	4.01e-09
1558	chr2	9675865	9676365	501	*	6.6	4.45	7.43	-2.98	6.88e-11	4.03e-09
1559	chr2	231388077	231388577	501	*	6.49	4.2	7.33	-3.13	6.9e-11	4.04e-09
1560	chr1	18948587	18949087	501	*	6.5	4.19	7.35	-3.17	6.91e-11	4.04e-09
1561	chr4	6640775	6641275	501	*	7.11	5.35	7.87	-2.53	6.92e-11	4.05e-09
1562	chr7	42238591	42239091	501	*	7.45	5.84	8.2	-2.36	6.95e-11	4.06e-09
1563	chr1	2190897	2191397	501	*	5.6	1.72	6.55	-4.83	7.04e-11	4.11e-09
1564	chr22	45201330	45201830	501	*	6.45	3.72	7.33	-3.61	7.05e-11	4.12e-09
1565	chr17	65244217	65244717	501	*	7.03	5.09	7.83	-2.75	7.1e-11	4.14e-09
1566	chr1	116433828	116434328	501	*	8.26	6.95	8.94	-1.99	7.16e-11	4.18e-09
1567	chr14	91418301	91418801	501	*	6.59	4.46	7.41	-2.95	7.18e-11	4.19e-09
1568	chr1	161725679	161726179	501	*	6.27	3.77	7.14	-3.37	7.23e-11	4.21e-09
1569	chr13	31161395	31161895	501	*	7.28	5.24	8.09	-2.85	7.26e-11	4.23e-09
1570	chr11	65386149	65386649	501	*	7.03	5.22	7.81	-2.6	7.31e-11	4.26e-09
1571	chr9	128634777	128635277	501	*	7.04	5.1	7.84	-2.74	7.39e-11	4.3e-09
1572	chr5	177132906	177133406	501	*	6.79	4.48	7.64	-3.16	7.45e-11	4.33e-09
1573	chr6	169702095	169702595	501	*	6.75	4.67	7.57	-2.9	7.5e-11	4.36e-09
1574	chr19	2819360	2819860	501	*	7.69	6.17	8.42	-2.25	7.55e-11	4.38e-09
1575	chr19	43247593	43248093	501	*	5.71	1.87	6.66	-4.79	7.56e-11	4.38e-09
1576	chr19	58002132	58002632	501	*	7.05	5.14	7.84	-2.71	7.56e-11	4.38e-09
1577	chr2	235573415	235573915	501	*	6.07	3.29	6.96	-3.67	7.59e-11	4.4e-09
1578	chr1	227431444	227431944	501	*	6.46	3.91	7.33	-3.42	7.69e-11	4.45e-09
1579	chr2	48420225	48420725	501	*	7.11	4.89	7.95	-3.05	7.69e-11	4.45e-09
1580	chr20	58103054	58103554	501	*	7.72	6.23	8.43	-2.2	7.73e-11	4.47e-09
1581	chr15	55318829	55319329	501	*	6.79	4.68	7.61	-2.93	7.75e-11	4.48e-09
1582	chr17	42113378	42113878	501	*	6.05	3.37	6.93	-3.56	7.79e-11	4.5e-09
1583	chr2	100818697	100819197	501	*	7.14	4.97	7.97	-3	7.88e-11	4.55e-09
1584	chr1	114669983	114670483	501	*	6.39	4.08	7.24	-3.15	7.89e-11	4.55e-09
1585	chr1	42456369	42456869	501	*	6.69	4.54	7.52	-2.98	8.08e-11	4.66e-09
1586	chr16	20900770	20901270	501	*	7.56	5.7	8.35	-2.66	8.13e-11	4.68e-09
1587	chr17	35141505	35142005	501	*	6.42	4.08	7.27	-3.19	8.2e-11	4.72e-09
1588	chr2	61439669	61440169	501	*	6.07	3.4	6.95	-3.55	8.26e-11	4.75e-09
1589	chr12	91804835	91805335	501	*	6.72	4.1	7.6	-3.5	8.28e-11	4.76e-09
1590	chr3	50217339	50217839	501	*	5.9	2.92	6.81	-3.88	8.3e-11	4.77e-09
1591	chr1	206909604	206910104	501	*	7.01	5.14	7.8	-2.66	8.34e-11	4.79e-09
1592	chr20	56392203	56392703	501	*	7.72	6.27	8.43	-2.16	8.38e-11	4.81e-09
1593	chr9	121750847	121751347	501	*	7.04	5.16	7.83	-2.67	8.48e-11	4.86e-09
1594	chr12	177351	177851	501	*	6.26	3.58	7.14	-3.56	8.5e-11	4.87e-09
1595	chr22	30425687	30426187	501	*	6.65	4.37	7.5	-3.13	8.5e-11	4.87e-09
1596	chr9	131048662	131049162	501	*	6.15	3.55	7.02	-3.47	8.51e-11	4.87e-09
1597	chr3	139677503	139678003	501	*	7.1	5.2	7.89	-2.69	8.74e-11	5e-09
1598	chr1	183022415	183022915	501	*	7.2	5.21	8.01	-2.8	8.8e-11	5.03e-09
1599	chr21	35136705	35137205	501	*	8.06	6.63	8.77	-2.13	9e-11	5.14e-09
1600	chr19	13986098	13986598	501	*	6.68	4.56	7.51	-2.95	9.07e-11	5.18e-09
1601	chr4	1337622	1338122	501	*	6.6	3.97	7.48	-3.51	9.09e-11	5.18e-09
1602	chr20	49812070	49812570	501	*	8.7	7.57	9.33	-1.76	9.09e-11	5.18e-09
1603	chr7	102425511	102426011	501	*	6.46	3.86	7.33	-3.48	9.24e-11	5.27e-09
1604	chr10	114173580	114174080	501	*	6.93	5.08	7.71	-2.64	9.32e-11	5.31e-09
1605	chr11	111735432	111735932	501	*	6.89	4.7	7.72	-3.03	9.66e-11	5.5e-09
1606	chr9	35096029	35096529	501	*	7.72	6.27	8.43	-2.15	1.01e-10	5.73e-09
1607	chr1	8878449	8878949	501	*	6.99	4.85	7.81	-2.97	1.01e-10	5.74e-09
1608	chr11	66438350	66438850	501	*	7.33	5.52	8.1	-2.58	1.01e-10	5.76e-09
1609	chr20	25247079	25247579	501	*	7.28	5.62	8.03	-2.41	1.02e-10	5.79e-09
1610	chr19	3981974	3982474	501	*	6.15	3.26	7.05	-3.79	1.02e-10	5.8e-09
1611	chr6	35025300	35025800	501	*	5.98	2.95	6.89	-3.94	1.07e-10	6.08e-09
1612	chr12	31324346	31324846	501	*	7.36	5.65	8.13	-2.47	1.09e-10	6.18e-09
1613	chr3	48769463	48769963	501	*	7.21	5.45	7.98	-2.54	1.09e-10	6.18e-09
1614	chr7	155203903	155204403	501	*	6.69	4.45	7.53	-3.08	1.12e-10	6.33e-09
1615	chr7	131165480	131165980	501	*	6.49	4.32	7.32	-3.01	1.13e-10	6.42e-09
1616	chr7	1957837	1958337	501	*	6.01	3.32	6.89	-3.57	1.15e-10	6.49e-09
1617	chr17	40519869	40520369	501	*	7.11	5.27	7.89	-2.63	1.15e-10	6.49e-09
1618	chr4	88523171	88523671	501	*	6.38	3.93	7.25	-3.31	1.15e-10	6.5e-09
1619	chr5	180631701	180632201	501	*	5.87	2.46	6.8	-4.35	1.16e-10	6.53e-09
1620	chr12	6167602	6168102	501	*	7.53	5.93	8.27	-2.34	1.16e-10	6.57e-09
1621	chr11	67371655	67372155	501	*	6.09	3.32	6.98	-3.65	1.17e-10	6.57e-09
1622	chr7	1555564	1556064	501	*	7.98	5.99	8.78	-2.79	1.17e-10	6.57e-09
1623	chr19	15223654	15224154	501	*	6.35	3.98	7.2	-3.22	1.17e-10	6.57e-09
1624	chr16	57628343	57628843	501	*	6.61	4.32	7.46	-3.14	1.17e-10	6.57e-09
1625	chr14	102305297	102305797	501	*	6.33	3.85	7.19	-3.34	1.17e-10	6.6e-09
1626	chr2	65658356	65658856	501	*	7.6	5.95	8.35	-2.4	1.18e-10	6.62e-09
1627	chr2	97663137	97663637	501	*	7.32	5.41	8.11	-2.7	1.18e-10	6.62e-09
1628	chr15	82539881	82540381	501	*	7.19	5.46	7.96	-2.5	1.2e-10	6.72e-09
1629	chr19	4058642	4059142	501	*	7.18	5.1	8	-2.9	1.2e-10	6.75e-09
1630	chr14	105092005	105092505	501	*	7.69	5.83	8.47	-2.64	1.21e-10	6.77e-09
1631	chr21	43719559	43720059	501	*	6.74	4.72	7.55	-2.83	1.23e-10	6.91e-09
1632	chr2	64988402	64988902	501	*	7.04	5.11	7.84	-2.73	1.26e-10	7.06e-09
1633	chr19	45442824	45443324	501	*	7.38	5.63	8.15	-2.52	1.26e-10	7.07e-09
1634	chr21	45344362	45344862	501	*	6.75	4.44	7.6	-3.16	1.28e-10	7.15e-09
1635	chr15	83379567	83380067	501	*	7.28	5.53	8.05	-2.52	1.28e-10	7.18e-09
1636	chr19	17311962	17312462	501	*	6.79	4.32	7.66	-3.34	1.29e-10	7.2e-09
1637	chr1	28232589	28233089	501	*	6.71	4.64	7.53	-2.89	1.29e-10	7.2e-09
1638	chr7	726066	726566	501	*	7.22	5.47	7.98	-2.51	1.31e-10	7.3e-09
1639	chr19	17468564	17469064	501	*	5.63	2.24	6.56	-4.32	1.32e-10	7.34e-09
1640	chr4	4862548	4863048	501	*	6.71	3.72	7.62	-3.9	1.33e-10	7.39e-09
1641	chr14	94474134	94474634	501	*	6.52	4.02	7.38	-3.36	1.33e-10	7.41e-09
1642	chr15	30925388	30925888	501	*	5.66	2.45	6.58	-4.13	1.33e-10	7.41e-09
1643	chr1	23691894	23692394	501	*	7.48	5.87	8.22	-2.35	1.34e-10	7.45e-09
1644	chr2	120910847	120911347	501	*	6.41	4.12	7.25	-3.13	1.35e-10	7.48e-09
1645	chr17	42833307	42833807	501	*	7.29	5.46	8.07	-2.61	1.35e-10	7.48e-09
1646	chr16	66928168	66928668	501	*	6.41	4.16	7.24	-3.09	1.38e-10	7.67e-09
1647	chr10	122113213	122113713	501	*	7.01	4.71	7.86	-3.15	1.38e-10	7.68e-09
1648	chr3	183265267	183265767	501	*	7.35	5.73	8.09	-2.37	1.39e-10	7.73e-09
1649	chr8	23160534	23161034	501	*	6.41	4.03	7.26	-3.24	1.4e-10	7.74e-09
1650	chr18	78494822	78495322	501	*	6.93	4.42	7.8	-3.38	1.41e-10	7.78e-09
1651	chr7	27662126	27662626	501	*	7.27	5.42	8.06	-2.64	1.41e-10	7.79e-09
1652	chr1	234997681	234998181	501	*	8.03	6.6	8.73	-2.13	1.43e-10	7.89e-09
1653	chr3	127591112	127591612	501	*	7.72	6.28	8.42	-2.14	1.43e-10	7.92e-09
1654	chr12	131869484	131869984	501	*	6.01	3.29	6.9	-3.61	1.44e-10	7.94e-09
1655	chr1	46183987	46184487	501	*	7.04	5.15	7.83	-2.68	1.46e-10	8.05e-09
1656	chr6	168562547	168563047	501	*	6.81	4.58	7.65	-3.06	1.46e-10	8.05e-09
1657	chr2	240362868	240363368	501	*	5.7	2.53	6.62	-4.09	1.46e-10	8.05e-09
1658	chr13	110485931	110486431	501	*	7.16	5.12	7.97	-2.85	1.47e-10	8.12e-09
1659	chr11	1060200	1060700	501	*	6.85	4.91	7.64	-2.73	1.48e-10	8.15e-09
1660	chr14	50039697	50040197	501	*	6.04	2.94	6.95	-4.02	1.48e-10	8.15e-09
1661	chr1	31944643	31945143	501	*	7.34	5.65	8.1	-2.44	1.5e-10	8.23e-09
1662	chr12	5808512	5809012	501	*	7.7	5.95	8.47	-2.52	1.52e-10	8.37e-09
1663	chr13	113034556	113035056	501	*	6.15	3.43	7.03	-3.61	1.54e-10	8.47e-09
1664	chr8	125638575	125639075	501	*	7.23	5.3	8.03	-2.72	1.55e-10	8.52e-09
1665	chr17	64505527	64506027	501	*	7.92	6.51	8.62	-2.12	1.56e-10	8.56e-09
1666	chr9	130948935	130949435	501	*	6.87	4.58	7.71	-3.13	1.57e-10	8.62e-09
1667	chr12	119179105	119179605	501	*	7.38	5.2	8.21	-3.01	1.58e-10	8.64e-09
1668	chr19	49490420	49490920	501	*	6.22	3.81	7.08	-3.26	1.59e-10	8.69e-09
1669	chr11	128334819	128335319	501	*	7.51	5.6	8.3	-2.69	1.6e-10	8.76e-09
1670	chr1	205440534	205441034	501	*	7	4.97	7.81	-2.84	1.61e-10	8.83e-09
1671	chr12	54294649	54295149	501	*	7.02	5.04	7.82	-2.78	1.63e-10	8.89e-09
1672	chr18	79458951	79459451	501	*	6.48	4.2	7.33	-3.13	1.65e-10	9.01e-09
1673	chr15	59372217	59372717	501	*	6.35	3.77	7.22	-3.44	1.65e-10	9.02e-09
1674	chr19	4712800	4713300	501	*	6.12	3.58	6.99	-3.4	1.66e-10	9.06e-09
1675	chr16	4290422	4290922	501	*	6.95	4.99	7.75	-2.76	1.68e-10	9.19e-09
1676	chr1	201448454	201448954	501	*	7.03	5.15	7.82	-2.67	1.7e-10	9.28e-09
1677	chr1	6025804	6026304	501	*	6.44	4.06	7.3	-3.24	1.71e-10	9.32e-09
1678	chr3	31287999	31288499	501	*	6.7	4.62	7.52	-2.89	1.72e-10	9.34e-09
1679	chr1	1402203	1402703	501	*	6.45	4.27	7.28	-3.01	1.72e-10	9.34e-09
1680	chr15	88900403	88900903	501	*	6.44	3.81	7.31	-3.5	1.74e-10	9.46e-09
1681	chr2	20539617	20540117	501	*	7.42	5.38	8.23	-2.85	1.74e-10	9.47e-09
1682	chr7	157281681	157282181	501	*	6.43	4.09	7.28	-3.19	1.75e-10	9.51e-09
1683	chr5	77775647	77776147	501	*	7.01	5.14	7.79	-2.65	1.75e-10	9.51e-09
1684	chr7	101172567	101173067	501	*	6.75	4.81	7.55	-2.74	1.75e-10	9.51e-09
1685	chr22	38456209	38456709	501	*	6.47	3.87	7.35	-3.48	1.77e-10	9.6e-09
1686	chr7	156200425	156200925	501	*	6.04	3.28	6.93	-3.65	1.78e-10	9.65e-09
1687	chr7	73683034	73683534	501	*	6.98	5.08	7.77	-2.69	1.79e-10	9.72e-09
1688	chr5	96702800	96703300	501	*	7.78	5.88	8.57	-2.7	1.81e-10	9.8e-09
1689	chr2	196170971	196171471	501	*	6.69	4.64	7.5	-2.85	1.84e-10	9.95e-09
1690	chr8	42139973	42140473	501	*	6.76	4.56	7.59	-3.03	1.84e-10	9.96e-09
1691	chr19	6393539	6394039	501	*	6.97	5.17	7.74	-2.58	1.85e-10	1e-08
1692	chr12	111685484	111686386	903	*	6.91	5.04	7.7	-2.66	1.85e-10	1e-08
1693	chr12	8236073	8236573	501	*	6.03	3.41	6.9	-3.5	1.87e-10	1.01e-08
1694	chr22	20115353	20115853	501	*	5.67	2.12	6.6	-4.48	1.88e-10	1.01e-08
1695	chr7	73247772	73248272	501	*	6.26	3.67	7.13	-3.46	1.88e-10	1.01e-08
1696	chr2	28752014	28752514	501	*	7.14	5.3	7.92	-2.62	1.89e-10	1.02e-08
1697	chr3	11568375	11568875	501	*	8.36	6.7	9.11	-2.41	1.89e-10	1.02e-08
1698	chr12	132284604	132285104	501	*	6.62	4.47	7.45	-2.98	1.89e-10	1.02e-08
1699	chr5	140252503	140253003	501	*	6.98	5.17	7.75	-2.58	1.9e-10	1.02e-08
1700	chr1	1327214	1327714	501	*	6.21	3.74	7.07	-3.32	1.92e-10	1.03e-08
1701	chr17	38853335	38853835	501	*	7.5	5.93	8.23	-2.3	1.92e-10	1.03e-08
1702	chr3	131026761	131027261	501	*	6.83	4.82	7.63	-2.82	1.95e-10	1.05e-08
1703	chr14	103889351	103889851	501	*	7.28	5	8.12	-3.12	1.95e-10	1.05e-08
1704	chr4	145098284	145098784	501	*	7.56	6.06	8.28	-2.22	2.02e-10	1.08e-08
1705	chr17	76557826	76558326	501	*	7.17	5.5	7.93	-2.43	2.02e-10	1.08e-08
1706	chr22	17769586	17770086	501	*	5.65	2.1	6.58	-4.48	2.04e-10	1.09e-08
1707	chr20	63534231	63534731	501	*	6.85	4.97	7.64	-2.67	2.04e-10	1.09e-08
1708	chr4	7042444	7042944	501	*	6.31	3.8	7.18	-3.38	2.05e-10	1.1e-08
1709	chr7	46651406	46651906	501	*	7.42	5.74	8.17	-2.43	2.06e-10	1.1e-08
1710	chr2	74549181	74549681	501	*	6.84	4.98	7.63	-2.65	2.06e-10	1.1e-08
1711	chr9	136543039	136543539	501	*	6.03	3.39	6.91	-3.53	2.08e-10	1.11e-08
1712	chr9	132878171	132878671	501	*	6.66	4.65	7.47	-2.82	2.12e-10	1.13e-08
1713	chr17	42964440	42964940	501	*	7.25	5.61	7.99	-2.38	2.12e-10	1.13e-08
1714	chr2	232593316	232593816	501	*	6.72	4.2	7.58	-3.38	2.13e-10	1.14e-08
1715	chr19	5039598	5040098	501	*	5.68	2.32	6.61	-4.28	2.18e-10	1.16e-08
1716	chr7	24980944	24981444	501	*	7.54	5.83	8.3	-2.47	2.18e-10	1.16e-08
1717	chr3	197394377	197394877	501	*	8.03	6.62	8.73	-2.12	2.22e-10	1.18e-08
1718	chr21	43879651	43880151	501	*	6.58	4.52	7.4	-2.87	2.24e-10	1.19e-08
1719	chr18	48003271	48003771	501	*	7.21	5.54	7.97	-2.43	2.25e-10	1.19e-08
1720	chr3	45166775	45167275	501	*	7.31	5.66	8.06	-2.4	2.26e-10	1.2e-08
1721	chr6	158771755	158772255	501	*	6.09	3.51	6.96	-3.45	2.26e-10	1.2e-08
1722	chr9	114504790	114505290	501	*	6.69	4.65	7.51	-2.85	2.32e-10	1.23e-08
1723	chr16	75244619	75245119	501	*	7.31	5.6	8.07	-2.47	2.36e-10	1.25e-08
1724	chr3	195259188	195259688	501	*	7.65	6.21	8.35	-2.14	2.37e-10	1.26e-08
1725	chr15	70891797	70892297	501	*	6.4	4.15	7.24	-3.1	2.42e-10	1.28e-08
1726	chrX	54043974	54044474	501	*	7.39	5.65	8.15	-2.51	2.43e-10	1.28e-08
1727	chr12	113135286	113135786	501	*	5.94	3.1	6.83	-3.73	2.43e-10	1.29e-08
1728	chr16	3305262	3305762	501	*	7.04	5.11	7.84	-2.72	2.45e-10	1.3e-08
1729	chr22	50281651	50282151	501	*	6.44	3.91	7.31	-3.4	2.47e-10	1.3e-08
1730	chr15	99455089	99455589	501	*	7.17	5.1	7.99	-2.9	2.48e-10	1.31e-08
1731	chr5	543785	544285	501	*	6.36	4.1	7.2	-3.1	2.51e-10	1.32e-08
1732	chr9	83956322	83956822	501	*	7.07	5.16	7.86	-2.7	2.51e-10	1.32e-08
1733	chr16	70692725	70693225	501	*	5.56	2.18	6.49	-4.31	2.53e-10	1.33e-08
1734	chr10	119430934	119431434	501	*	6.69	4.27	7.55	-3.27	2.53e-10	1.33e-08
1735	chr5	179698995	179699495	501	*	7.65	5.89	8.42	-2.53	2.53e-10	1.33e-08
1736	chr3	194572711	194573211	501	*	7.45	5.8	8.2	-2.39	2.54e-10	1.34e-08
1737	chr21	41746500	41747000	501	*	6.18	3.16	7.09	-3.92	2.54e-10	1.34e-08
1738	chr19	2053758	2054258	501	*	5.62	2.36	6.54	-4.18	2.55e-10	1.34e-08
1739	chr17	80454136	80454636	501	*	6.87	5.01	7.66	-2.65	2.56e-10	1.34e-08
1740	chr7	2109874	2110374	501	*	7.43	5.76	8.18	-2.42	2.56e-10	1.35e-08
1741	chr12	124928017	124928517	501	*	7.85	6.28	8.59	-2.31	2.57e-10	1.35e-08
1742	chr15	73988425	73988925	501	*	6.43	4.07	7.28	-3.21	2.63e-10	1.38e-08
1743	chr9	33816408	33816908	501	*	6.96	5.03	7.76	-2.73	2.63e-10	1.38e-08
1744	chr21	45439822	45440322	501	*	6.15	3.49	7.03	-3.54	2.64e-10	1.38e-08
1745	chr19	1065255	1065755	501	*	6.81	4.65	7.63	-2.98	2.66e-10	1.39e-08
1746	chr3	142447524	142448024	501	*	7.45	5.84	8.19	-2.35	2.67e-10	1.4e-08
1747	chr20	33679982	33680482	501	*	6.37	3.82	7.24	-3.41	2.67e-10	1.4e-08
1748	chr5	132410611	132411111	501	*	6.61	4.43	7.45	-3.01	2.68e-10	1.4e-08
1749	chr1	43930107	43930607	501	*	7.45	5.33	8.27	-2.94	2.69e-10	1.41e-08
1750	chr15	78620099	78620599	501	*	5.92	3.22	6.81	-3.59	2.7e-10	1.41e-08
1751	chr8	100908176	100908676	501	*	6.45	4.23	7.29	-3.06	2.72e-10	1.42e-08
1752	chr3	196942277	196942777	501	*	7.24	5.62	7.99	-2.37	2.72e-10	1.42e-08
1753	chr13	19863920	19864420	501	*	7.32	5.59	8.08	-2.5	2.74e-10	1.43e-08
1754	chr11	2870815	2871315	501	*	6.91	4.93	7.71	-2.78	2.75e-10	1.43e-08
1755	chr18	3448966	3449466	501	*	7.7	6.27	8.41	-2.14	2.78e-10	1.45e-08
1756	chr5	139637917	139638417	501	*	6.9	5.05	7.68	-2.63	2.79e-10	1.45e-08
1757	chr8	143042229	143042729	501	*	6.12	3.45	7	-3.55	2.84e-10	1.48e-08
1758	chr17	67366210	67366710	501	*	7.5	6.01	8.22	-2.21	2.88e-10	1.5e-08
1759	chr16	50697176	50697676	501	*	6.87	4.87	7.68	-2.81	2.9e-10	1.5e-08
1760	chr19	58559249	58559749	501	*	7.89	5.91	8.69	-2.78	2.91e-10	1.51e-08
1761	chr16	88241643	88242143	501	*	6.19	3.7	7.06	-3.36	2.98e-10	1.55e-08
1762	chr5	31922550	31923050	501	*	6.63	4.65	7.44	-2.79	3.02e-10	1.57e-08
1763	chr19	54462639	54463139	501	*	7.01	4.95	7.82	-2.87	3.08e-10	1.6e-08
1764	chr7	875733	876233	501	*	6.73	4.67	7.54	-2.87	3.08e-10	1.6e-08
1765	chr10	75404337	75404837	501	*	6.19	3.68	7.06	-3.38	3.14e-10	1.62e-08
1766	chr11	124900077	124900577	501	*	7.69	6.26	8.4	-2.14	3.15e-10	1.63e-08
1767	chr15	90034819	90035319	501	*	6.18	3.8	7.03	-3.24	3.21e-10	1.66e-08
1768	chr19	35213897	35214397	501	*	7.27	5.51	8.04	-2.53	3.22e-10	1.66e-08
1769	chr21	34524817	34525317	501	*	5.97	2.84	6.88	-4.04	3.23e-10	1.67e-08
1770	chr3	153160646	153161146	501	*	8.09	6.36	8.85	-2.49	3.25e-10	1.68e-08
1771	chrX	68498573	68499073	501	*	7.59	5.69	8.38	-2.69	3.25e-10	1.68e-08
1772	chr18	3623699	3624199	501	*	8.16	6.79	8.85	-2.06	3.26e-10	1.68e-08
1773	chr3	50088904	50089404	501	*	7.77	6.35	8.47	-2.13	3.27e-10	1.68e-08
1774	chr20	41316627	41317127	501	*	7.14	5.47	7.89	-2.43	3.29e-10	1.7e-08
1775	chr3	193942962	193943462	501	*	7.81	6.42	8.51	-2.09	3.33e-10	1.72e-08
1776	chr20	63854362	63854862	501	*	7.08	5.3	7.86	-2.56	3.34e-10	1.72e-08
1777	chr12	76559173	76559673	501	*	6.55	4.37	7.38	-3.01	3.34e-10	1.72e-08
1778	chr16	28500085	28500585	501	*	6.62	3.95	7.51	-3.56	3.35e-10	1.72e-08
1779	chr1	154405563	154406063	501	*	6.66	4.17	7.52	-3.35	3.36e-10	1.73e-08
1780	chr3	57061991	57062491	501	*	7.05	5.3	7.82	-2.52	3.37e-10	1.73e-08
1781	chr19	49684014	49684514	501	*	6.03	3.47	6.9	-3.44	3.39e-10	1.74e-08
1782	chr8	48627429	48627929	501	*	7.44	5.83	8.18	-2.35	3.39e-10	1.74e-08
1783	chr15	65517200	65517700	501	*	7.13	5.3	7.91	-2.61	3.39e-10	1.74e-08
1784	chr11	68955167	68955667	501	*	6.2	3.66	7.07	-3.41	3.4e-10	1.74e-08
1785	chr6	149545526	149546026	501	*	6.97	5.15	7.75	-2.6	3.4e-10	1.74e-08
1786	chr9	133148395	133148895	501	*	6.65	4.6	7.47	-2.87	3.41e-10	1.75e-08
1787	chr2	62293661	62294161	501	*	6.64	4.67	7.45	-2.78	3.48e-10	1.78e-08
1788	chr17	42016979	42017479	501	*	7.44	5.83	8.18	-2.35	3.49e-10	1.78e-08
1789	chr16	19555724	19556224	501	*	7.01	5.17	7.8	-2.63	3.51e-10	1.79e-08
1790	chr5	43066422	43066922	501	*	6.87	4.84	7.69	-2.85	3.51e-10	1.79e-08
1791	chr17	57874152	57874652	501	*	7.27	5.61	8.02	-2.41	3.52e-10	1.8e-08
1792	chr16	57801551	57802051	501	*	6.35	4.05	7.2	-3.15	3.52e-10	1.8e-08
1793	chr17	82282720	82283220	501	*	6.91	4.88	7.72	-2.84	3.54e-10	1.8e-08
1794	chr7	44796683	44797183	501	*	8.1	6.74	8.79	-2.05	3.54e-10	1.8e-08
1795	chr1	43424228	43424728	501	*	6.54	3.55	7.45	-3.9	3.58e-10	1.82e-08
1796	chr17	7351107	7351607	501	*	7.5	5.93	8.24	-2.31	3.6e-10	1.83e-08
1797	chr7	2863436	2863936	501	*	7.64	6.13	8.36	-2.23	3.63e-10	1.85e-08
1798	chr1	15949760	15950260	501	*	6.61	4.5	7.44	-2.94	3.63e-10	1.85e-08
1799	chr12	52516427	52516927	501	*	6.75	4.84	7.54	-2.69	3.65e-10	1.85e-08
1800	chr9	93091932	93092432	501	*	7.59	5.94	8.35	-2.41	3.66e-10	1.86e-08
1801	chr15	72375586	72376086	501	*	7.53	5.53	8.34	-2.82	3.67e-10	1.86e-08
1802	chr8	125512653	125513153	501	*	8.78	7.52	9.44	-1.92	3.67e-10	1.86e-08
1803	chr17	2336088	2336588	501	*	7.33	5.76	8.07	-2.31	3.71e-10	1.88e-08
1804	chr11	19730246	19730746	501	*	6.16	3.76	7.02	-3.26	3.71e-10	1.88e-08
1805	chr2	28649178	28649678	501	*	7.72	6.18	8.44	-2.26	3.72e-10	1.88e-08
1806	chr15	41945170	41945670	501	*	6.53	4.43	7.35	-2.92	3.75e-10	1.9e-08
1807	chr12	67647438	67647938	501	*	7.28	5.56	8.04	-2.48	3.79e-10	1.91e-08
1808	chr17	7835084	7835584	501	*	6.84	4.96	7.62	-2.66	3.79e-10	1.92e-08
1809	chr6	35498140	35498640	501	*	6.5	4.1	7.36	-3.25	3.81e-10	1.92e-08
1810	chr17	935062	935562	501	*	7.1	5.31	7.88	-2.57	3.81e-10	1.92e-08
1811	chr11	114400014	114400514	501	*	7.88	6.38	8.6	-2.21	3.83e-10	1.93e-08
1812	chr3	193825736	193826236	501	*	6.25	3.82	7.11	-3.28	3.83e-10	1.93e-08
1813	chr4	15655518	15656018	501	*	7.29	5.68	8.03	-2.36	3.84e-10	1.93e-08
1814	chr5	141320306	141320806	501	*	7.7	6.28	8.41	-2.13	3.84e-10	1.93e-08
1815	chr15	43792626	43793126	501	*	6.51	4.32	7.35	-3.03	3.9e-10	1.96e-08
1816	chr9	134456816	134457316	501	*	6.89	5.02	7.68	-2.67	3.92e-10	1.97e-08
1817	chr7	2063937	2064437	501	*	6.45	4.27	7.28	-3	3.93e-10	1.97e-08
1818	chrX	46446873	46447373	501	*	6.55	4.37	7.38	-3.01	4e-10	2.01e-08
1819	chr22	41412716	41413216	501	*	6.26	3.93	7.11	-3.18	4.02e-10	2.02e-08
1820	chr2	112712917	112713417	501	*	6.77	4.69	7.59	-2.9	4.04e-10	2.03e-08
1821	chr20	23142015	23142515	501	*	7.65	6.23	8.35	-2.12	4.05e-10	2.03e-08
1822	chr16	68760995	68761495	501	*	7.18	5.27	7.97	-2.7	4.07e-10	2.04e-08
1823	chr3	12663352	12663852	501	*	6.72	4.75	7.52	-2.76	4.08e-10	2.05e-08
1824	chr5	177134257	177134757	501	*	6.94	5.1	7.72	-2.62	4.09e-10	2.05e-08
1825	chr9	89605890	89606390	501	*	7.15	5.51	7.9	-2.39	4.09e-10	2.05e-08
1826	chr16	66904124	66904624	501	*	5.35	1.04	6.32	-5.28	4.1e-10	2.05e-08
1827	chr12	46371531	46372031	501	*	7.11	5.44	7.86	-2.41	4.11e-10	2.05e-08
1828	chr13	114054752	114055252	501	*	6.29	3.92	7.14	-3.22	4.11e-10	2.05e-08
1829	chr17	18988080	18988580	501	*	6.61	4.44	7.44	-3	4.12e-10	2.06e-08
1830	chr1	232805225	232805725	501	*	6.04	3.44	6.92	-3.48	4.14e-10	2.07e-08
1831	chr20	1466358	1466858	501	*	7.74	6.04	8.5	-2.47	4.15e-10	2.07e-08
1832	chr14	61562381	61562881	501	*	6.98	5.2	7.75	-2.55	4.17e-10	2.08e-08
1833	chr1	224623018	224623518	501	*	6.41	4.23	7.24	-3.01	4.18e-10	2.09e-08
1834	chr19	45444416	45444916	501	*	7.12	5.38	7.88	-2.5	4.2e-10	2.09e-08
1835	chr11	16791156	16791656	501	*	6.66	4.36	7.51	-3.15	4.2e-10	2.09e-08
1836	chr16	30558046	30558546	501	*	6.95	5.04	7.75	-2.71	4.23e-10	2.1e-08
1837	chr12	571944	572444	501	*	6.8	4.9	7.59	-2.69	4.23e-10	2.1e-08
1838	chr17	18961215	18961715	501	*	6.79	4.77	7.6	-2.83	4.26e-10	2.12e-08
1839	chr1	35715698	35716198	501	*	6.13	3.48	7.01	-3.53	4.29e-10	2.13e-08
1840	chr17	18315297	18315797	501	*	7.65	6.22	8.35	-2.13	4.31e-10	2.14e-08
1841	chr2	177263847	177264347	501	*	7.52	5.94	8.25	-2.31	4.31e-10	2.14e-08
1842	chr15	70246317	70246817	501	*	7.94	6.04	8.73	-2.69	4.32e-10	2.14e-08
1843	chr21	45470581	45471081	501	*	6.55	4.52	7.36	-2.84	4.35e-10	2.16e-08
1844	chr17	78839722	78840222	501	*	6.95	5.09	7.73	-2.64	4.37e-10	2.16e-08
1845	chr11	36376962	36377462	501	*	6.65	4.27	7.5	-3.23	4.47e-10	2.21e-08
1846	chr2	120346433	120346933	501	*	6.85	4.68	7.68	-3	4.49e-10	2.22e-08
1847	chr17	17020888	17021388	501	*	7.43	5.84	8.16	-2.32	4.51e-10	2.23e-08
1848	chr19	1226847	1227347	501	*	6.59	4.38	7.42	-3.04	4.52e-10	2.24e-08
1849	chr17	78125133	78125633	501	*	6.06	3.31	6.95	-3.64	4.55e-10	2.25e-08
1850	chr9	135153289	135153789	501	*	6.67	4.7	7.48	-2.78	4.56e-10	2.25e-08
1851	chr10	29082270	29082770	501	*	7.24	5.09	8.07	-2.97	4.56e-10	2.25e-08
1852	chr21	33948416	33948916	501	*	7.53	5.88	8.28	-2.4	4.58e-10	2.26e-08
1853	chr14	74567201	74567701	501	*	7.62	5.89	8.38	-2.49	4.59e-10	2.26e-08
1854	chr10	86346444	86346944	501	*	6.83	4.97	7.61	-2.64	4.61e-10	2.27e-08
1855	chr8	22668785	22669285	501	*	7.12	5.19	7.92	-2.73	4.62e-10	2.27e-08
1856	chr11	125083637	125084137	501	*	6.27	3.83	7.13	-3.3	4.62e-10	2.28e-08
1857	chr11	69104967	69105467	501	*	6.08	3.09	6.98	-3.89	4.65e-10	2.29e-08
1858	chr10	46524818	46525318	501	*	7.38	5.76	8.12	-2.36	4.66e-10	2.29e-08
1859	chr11	76592653	76593153	501	*	6.81	4.86	7.61	-2.75	4.66e-10	2.29e-08
1860	chr7	99381189	99381689	501	*	6.49	4.26	7.33	-3.07	4.67e-10	2.29e-08
1861	chr9	105063996	105064496	501	*	7.89	6.4	8.61	-2.21	4.68e-10	2.3e-08
1862	chr5	132497846	132498346	501	*	7.71	6.16	8.44	-2.28	4.7e-10	2.31e-08
1863	chr22	50305036	50305536	501	*	6.52	4.44	7.34	-2.9	4.73e-10	2.32e-08
1864	chr12	47759398	47759898	501	*	7.27	5.22	8.08	-2.86	4.74e-10	2.32e-08
1865	chr17	72639507	72640007	501	*	6.55	4.52	7.36	-2.83	4.74e-10	2.32e-08
1866	chr3	157120113	157120613	501	*	7.62	5.39	8.46	-3.07	4.74e-10	2.32e-08
1867	chr12	12872080	12872580	501	*	7.19	5.56	7.94	-2.37	4.77e-10	2.34e-08
1868	chr7	4775583	4776083	501	*	7.69	6.16	8.41	-2.26	4.8e-10	2.35e-08
1869	chr2	32277844	32278344	501	*	7.2	5.35	7.98	-2.63	4.82e-10	2.35e-08
1870	chr17	8073842	8074342	501	*	6.52	4.1	7.38	-3.29	4.88e-10	2.39e-08
1871	chr19	55376041	55376541	501	*	6.26	3.41	7.16	-3.75	4.94e-10	2.41e-08
1872	chr15	83285291	83285791	501	*	6.38	4.02	7.23	-3.21	4.94e-10	2.41e-08
1873	chr2	215328670	215329170	501	*	6.61	4.41	7.45	-3.04	4.94e-10	2.41e-08
1874	chr16	3021852	3022352	501	*	7.62	5.92	8.37	-2.46	4.98e-10	2.43e-08
1875	chr16	66934184	66934684	501	*	6.43	4.31	7.26	-2.94	4.99e-10	2.43e-08
1876	chr11	116579693	116580193	501	*	7.06	5.3	7.83	-2.53	5e-10	2.43e-08
1877	chr16	3157877	3158377	501	*	6.92	4.78	7.75	-2.97	5.05e-10	2.46e-08
1878	chr17	10085829	10086329	501	*	7.54	5.68	8.32	-2.64	5.07e-10	2.47e-08
1879	chr16	67295700	67296200	501	*	5.83	2.57	6.75	-4.17	5.08e-10	2.47e-08
1880	chr11	10808087	10808587	501	*	8.18	6.38	8.96	-2.58	5.09e-10	2.47e-08
1881	chr17	43778371	43778871	501	*	7.62	5.62	8.43	-2.82	5.09e-10	2.47e-08
1882	chr11	1153420	1153920	501	*	7.2	5.47	7.97	-2.5	5.09e-10	2.47e-08
1883	chr3	46488880	46489380	501	*	6.97	4.86	7.79	-2.92	5.1e-10	2.48e-08
1884	chr19	45692499	45692999	501	*	6.86	5.06	7.64	-2.59	5.13e-10	2.49e-08
1885	chr17	19727668	19728168	501	*	6.43	4.31	7.25	-2.94	5.14e-10	2.49e-08
1886	chr14	105247722	105248222	501	*	6.16	3.42	7.05	-3.62	5.14e-10	2.49e-08
1887	chr19	55473346	55473846	501	*	7.75	6.19	8.48	-2.29	5.16e-10	2.5e-08
1888	chr10	114260309	114260809	501	*	7.47	5.98	8.19	-2.21	5.16e-10	2.5e-08
1889	chr19	12139655	12140155	501	*	6.21	3.66	7.08	-3.42	5.19e-10	2.51e-08
1890	chr1	16173181	16173681	501	*	7.99	6.48	8.71	-2.23	5.22e-10	2.52e-08
1891	chr7	6250951	6251451	501	*	6.87	4.96	7.66	-2.7	5.27e-10	2.54e-08
1892	chr15	59275967	59276467	501	*	6.87	4.8	7.69	-2.9	5.28e-10	2.55e-08
1893	chr20	33811636	33812136	501	*	7.34	5.61	8.11	-2.5	5.29e-10	2.55e-08
1894	chr11	65961704	65962204	501	*	6.68	4.61	7.5	-2.89	5.3e-10	2.56e-08
1895	chr13	98977643	98978143	501	*	7.72	6.25	8.43	-2.18	5.4e-10	2.6e-08
1896	chr17	40547457	40547957	501	*	6.68	4.73	7.48	-2.75	5.4e-10	2.6e-08
1897	chr9	113620682	113621182	501	*	7.19	5.59	7.93	-2.34	5.46e-10	2.63e-08
1898	chr20	62705530	62706030	501	*	7.03	4.99	7.84	-2.84	5.5e-10	2.65e-08
1899	chr19	42075141	42075641	501	*	7.54	5.95	8.27	-2.32	5.5e-10	2.65e-08
1900	chr2	233975177	233975677	501	*	5.99	2.89	6.9	-4.01	5.53e-10	2.66e-08
1901	chr17	45439460	45439960	501	*	6.62	4.36	7.46	-3.1	5.53e-10	2.66e-08
1902	chr14	23094763	23095263	501	*	6.06	3.61	6.92	-3.32	5.55e-10	2.67e-08
1903	chr4	8089705	8090205	501	*	5.74	2.73	6.64	-3.91	5.57e-10	2.67e-08
1904	chr13	44231595	44232095	501	*	8.22	6.81	8.92	-2.11	5.69e-10	2.73e-08
1905	chr12	65169507	65170007	501	*	6.39	4.2	7.22	-3.02	5.71e-10	2.74e-08
1906	chr9	93575258	93575758	501	*	6.16	3.63	7.03	-3.41	5.76e-10	2.76e-08
1907	chr2	231364790	231365290	501	*	6.46	4.32	7.29	-2.97	5.76e-10	2.76e-08
1908	chr22	37999291	37999791	501	*	6.16	3.64	7.03	-3.39	5.77e-10	2.76e-08
1909	chr5	98929249	98929749	501	*	7.51	6.05	8.22	-2.17	5.8e-10	2.77e-08
1910	chr19	16326672	16327172	501	*	6.08	3.64	6.94	-3.3	5.81e-10	2.78e-08
1911	chr7	100582181	100582681	501	*	6.65	4.71	7.44	-2.73	5.84e-10	2.79e-08
1912	chr1	248838384	248838884	501	*	7.04	5.35	7.79	-2.44	5.85e-10	2.79e-08
1913	chr2	174336159	174336659	501	*	6.64	4.59	7.46	-2.87	5.85e-10	2.79e-08
1914	chr12	52878663	52879163	501	*	6.52	4.29	7.36	-3.07	5.86e-10	2.8e-08
1915	chr1	181089779	181090279	501	*	6.28	3.03	7.21	-4.17	5.89e-10	2.81e-08
1916	chr1	41503534	41504034	501	*	7.16	5.39	7.92	-2.53	5.9e-10	2.81e-08
1917	chr4	6732553	6733053	501	*	7.53	6	8.26	-2.26	5.93e-10	2.83e-08
1918	chr7	100429443	100429943	501	*	7.92	6.63	8.59	-1.97	5.94e-10	2.83e-08
1919	chr2	127646286	127646786	501	*	6.53	4.48	7.35	-2.88	5.95e-10	2.83e-08
1920	chr4	82373619	82374119	501	*	7.95	6.3	8.7	-2.4	5.99e-10	2.85e-08
1921	chr2	46941851	46942351	501	*	6.92	5.1	7.69	-2.6	6.01e-10	2.86e-08
1922	chr17	1487472	1487972	501	*	7.37	5.69	8.13	-2.43	6.03e-10	2.86e-08
1923	chr16	31507916	31508416	501	*	6.36	4.22	7.19	-2.97	6.03e-10	2.86e-08
1924	chr20	1325303	1325803	501	*	7.75	6.33	8.45	-2.13	6.05e-10	2.87e-08
1925	chr21	32382829	32383329	501	*	6.23	3.87	7.08	-3.21	6.07e-10	2.88e-08
1926	chr19	47781282	47781782	501	*	6.11	3.51	6.99	-3.47	6.1e-10	2.89e-08
1927	chr2	108956959	108957459	501	*	7.18	5.54	7.93	-2.39	6.31e-10	2.99e-08
1928	chr1	27527536	27528036	501	*	6.52	4.48	7.33	-2.85	6.38e-10	3.02e-08
1929	chr9	137459621	137460121	501	*	6.63	4.68	7.43	-2.75	6.39e-10	3.03e-08
1930	chrX	154397600	154398100	501	*	7.94	6.37	8.67	-2.3	6.39e-10	3.03e-08
1931	chr16	1689473	1689973	501	*	6.36	4.17	7.19	-3.02	6.4e-10	3.03e-08
1932	chr1	36150133	36150633	501	*	8.18	6.52	8.93	-2.41	6.45e-10	3.05e-08
1933	chr11	6481789	6482289	501	*	7.07	5	7.89	-2.89	6.5e-10	3.07e-08
1934	chr15	58473013	58473513	501	*	6.08	3.59	6.94	-3.35	6.51e-10	3.08e-08
1935	chr19	4914433	4914933	501	*	6.41	4.03	7.26	-3.23	6.52e-10	3.08e-08
1936	chr2	156435586	156436086	501	*	6.81	5	7.59	-2.59	6.54e-10	3.08e-08
1937	chr19	43798231	43798731	501	*	6.78	4.84	7.58	-2.74	6.54e-10	3.08e-08
1938	chr1	201307687	201308187	501	*	6.58	4.42	7.41	-2.99	6.62e-10	3.12e-08
1939	chr1	214329285	214329785	501	*	5.78	2.89	6.68	-3.79	6.65e-10	3.13e-08
1940	chr11	2897027	2897527	501	*	5.91	3.05	6.81	-3.76	6.65e-10	3.13e-08
1941	chr17	65413606	65414106	501	*	6.51	4.43	7.32	-2.89	6.73e-10	3.17e-08
1942	chr17	64506987	64507487	501	*	7.7	5.97	8.46	-2.49	6.76e-10	3.18e-08
1943	chr15	45061984	45062484	501	*	5.75	2.39	6.68	-4.29	6.82e-10	3.21e-08
1944	chr17	2960417	2960917	501	*	7.33	5.58	8.1	-2.52	6.87e-10	3.23e-08
1945	chr2	231681435	231681935	501	*	6.36	4.01	7.21	-3.2	6.92e-10	3.25e-08
1946	chr3	53232526	53233026	501	*	6.32	4.09	7.15	-3.07	6.96e-10	3.27e-08
1947	chr22	42937498	42937998	501	*	6.53	4.54	7.34	-2.81	6.99e-10	3.28e-08
1948	chr2	9629974	9630474	501	*	6.34	4.16	7.17	-3.01	7.01e-10	3.29e-08
1949	chr11	65554864	65555364	501	*	6.38	4.25	7.2	-2.95	7.03e-10	3.3e-08
1950	chr3	10500758	10501258	501	*	5.84	2.96	6.74	-3.78	7.04e-10	3.3e-08
1951	chr22	48701619	48702119	501	*	6.3	4	7.15	-3.15	7.11e-10	3.33e-08
1952	chr3	14847710	14848210	501	*	6.21	3.61	7.09	-3.47	7.16e-10	3.35e-08
1953	chr8	143985565	143986065	501	*	6	2.49	6.93	-4.45	7.18e-10	3.36e-08
1954	chr22	41666816	41667316	501	*	7.01	5.03	7.82	-2.79	7.21e-10	3.37e-08
1955	chr7	1081593	1082093	501	*	6.53	4.52	7.34	-2.82	7.23e-10	3.38e-08
1956	chr16	56932336	56932836	501	*	6.55	4.42	7.37	-2.95	7.26e-10	3.39e-08
1957	chr17	3723918	3724418	501	*	6.45	4.36	7.27	-2.92	7.29e-10	3.4e-08
1958	chrX	46573922	46574422	501	*	6.37	3.89	7.23	-3.34	7.38e-10	3.44e-08
1959	chr20	51695881	51696381	501	*	7.01	5.11	7.8	-2.69	7.39e-10	3.44e-08
1960	chr20	50146350	50146850	501	*	6.89	4.9	7.7	-2.8	7.41e-10	3.45e-08
1961	chr11	35082642	35083142	501	*	6.82	4.96	7.6	-2.64	7.43e-10	3.46e-08
1962	chr17	49788083	49789031	949	*	7.66	6.29	8.35	-2.06	7.44e-10	3.46e-08
1963	chr9	134372741	134373241	501	*	6.85	4.85	7.66	-2.81	7.49e-10	3.49e-08
1964	chr8	127918890	127919390	501	*	8.32	6.94	9.01	-2.07	7.51e-10	3.49e-08
1965	chrX	153886521	153887021	501	*	6.89	4.69	7.72	-3.03	7.54e-10	3.5e-08
1966	chr17	82121446	82121946	501	*	5.79	2.8	6.7	-3.9	7.58e-10	3.52e-08
1967	chr19	45423959	45424459	501	*	8.41	7.08	9.09	-2.01	7.73e-10	3.59e-08
1968	chr12	70242957	70243457	501	*	6.79	4.73	7.6	-2.87	7.82e-10	3.63e-08
1969	chr21	33403867	33404367	501	*	6.93	5.19	7.69	-2.5	7.82e-10	3.63e-08
1970	chr2	219506294	219506794	501	*	6.04	3.16	6.94	-3.78	7.92e-10	3.67e-08
1971	chr9	83707956	83708456	501	*	8.37	7.22	9.01	-1.79	8e-10	3.71e-08
1972	chr11	64269084	64269584	501	*	7.34	5.81	8.07	-2.26	8.01e-10	3.71e-08
1973	chr7	50534865	50535365	501	*	8.17	6.94	8.83	-1.89	8.02e-10	3.71e-08
1974	chr12	121918434	121918934	501	*	6.09	3.49	6.97	-3.48	8.03e-10	3.72e-08
1975	chr1	11099487	11099987	501	*	6.59	4.06	7.46	-3.4	8.12e-10	3.76e-08
1976	chr3	44975397	44975897	501	*	6.69	4.67	7.5	-2.83	8.17e-10	3.78e-08
1977	chr5	135324730	135325230	501	*	6.45	4.27	7.28	-3.01	8.25e-10	3.81e-08
1978	chr3	33798538	33799038	501	*	7.41	5.78	8.16	-2.38	8.29e-10	3.83e-08
1979	chr7	1860518	1861018	501	*	6.09	3.6	6.96	-3.35	8.36e-10	3.86e-08
1980	chr6	18241998	18242498	501	*	7.3	5.72	8.04	-2.32	8.36e-10	3.86e-08
1981	chr5	134874439	134874939	501	*	7.35	5.82	8.08	-2.26	8.36e-10	3.86e-08
1982	chr4	140756497	140756997	501	*	6.56	4.39	7.39	-3	8.45e-10	3.9e-08
1983	chr7	151743671	151744171	501	*	6.31	3.62	7.19	-3.58	8.51e-10	3.92e-08
1984	chr16	31032894	31033394	501	*	7.22	5.51	7.98	-2.46	8.58e-10	3.95e-08
1985	chr4	185307410	185307910	501	*	6.95	5.06	7.74	-2.68	8.61e-10	3.96e-08
1986	chr6	158032018	158032518	501	*	6.42	4.06	7.27	-3.22	8.61e-10	3.96e-08
1987	chr20	51258106	51258606	501	*	7.06	5.3	7.84	-2.54	8.66e-10	3.98e-08
1988	chr22	36335071	36335571	501	*	6.47	4.39	7.29	-2.9	8.7e-10	4e-08
1989	chr15	98728274	98728774	501	*	6.99	4.96	7.8	-2.84	8.74e-10	4.02e-08
1990	chr17	17476927	17477427	501	*	6.74	4.89	7.53	-2.63	8.76e-10	4.02e-08
1991	chr1	39799121	39799621	501	*	6.79	4.92	7.58	-2.66	8.76e-10	4.02e-08
1992	chr7	157011233	157011733	501	*	6.8	4.94	7.58	-2.65	8.79e-10	4.03e-08
1993	chr3	156674635	156675135	501	*	7.18	5.5	7.93	-2.43	8.83e-10	4.05e-08
1994	chr22	45672212	45672712	501	*	6.77	4.94	7.55	-2.61	8.84e-10	4.05e-08
1995	chr8	101109193	101109693	501	*	7.1	5.34	7.87	-2.53	8.84e-10	4.05e-08
1996	chr9	136683660	136684160	501	*	5.78	2.57	6.7	-4.13	8.89e-10	4.07e-08
1997	chr19	39996763	39997263	501	*	7.09	5.25	7.87	-2.62	8.91e-10	4.07e-08
1998	chr1	154182579	154183079	501	*	6.18	3.54	7.06	-3.51	8.93e-10	4.09e-08
1999	chr12	132828292	132828792	501	*	6.3	4.02	7.14	-3.12	8.95e-10	4.09e-08
[truncated: 26,466 more rows]

## Sheet: H3K18bu_ChIP_SW480
	seqnames	start	end	width	strand	Conc	Conc_0.mM	Conc_1.mM	Fold	p.value	FDR
1	chr3	129183451	129183951	501	*	8.45	9.45	1.06	8.39	4.22e-21	2.05e-16
2	chr2	112275462	112275962	501	*	8.35	9.33	2.82	6.51	1.01e-20	2.47e-16
3	chr9	137453070	137453570	501	*	8.3	9.29	0.6	8.69	8.71e-20	1.41e-15
4	chr11	65899515	65900015	501	*	9.34	10.32	4.35	5.97	1.54e-19	1.87e-15
5	chr17	32444505	32445005	501	*	8.33	9.32	2.19	7.13	2.94e-19	2.51e-15
6	chr17	17836634	17837134	501	*	8.33	9.32	1.92	7.4	3.1e-19	2.51e-15
7	chr5	134225662	134226162	501	*	8.33	9.32	2.16	7.16	8.85e-19	6.15e-15
8	chr2	135741951	135742451	501	*	8.03	9.03	0.31	8.72	3.14e-18	1.91e-14
9	chr11	118607995	118608495	501	*	8.13	9.12	1.25	7.88	3.72e-18	2.01e-14
10	chr3	136819017	136819517	501	*	8.26	9.25	2.1	7.16	9.76e-18	4.75e-14
11	chr13	19957581	19958081	501	*	8.8	9.79	3.11	6.68	1.86e-17	8.23e-14
12	chr17	57987378	57987878	501	*	8.05	9.03	2.78	6.25	2.61e-17	1.06e-13
13	chr2	200864089	200864589	501	*	8.71	9.68	3.95	5.73	3.72e-17	1.39e-13
14	chr1	155208708	155209208	501	*	7.58	8.57	1.13	7.44	5.37e-17	1.87e-13
15	chr2	207166302	207166802	501	*	7.74	8.73	1.41	7.33	6.39e-17	1.99e-13
16	chr17	81422812	81423312	501	*	7.92	8.91	1.25	7.66	6.83e-17	1.99e-13
17	chr3	128650439	128650939	501	*	8.09	9.08	2.75	6.32	7.25e-17	1.99e-13
18	chr12	6200278	6200778	501	*	7.95	8.93	2.6	6.33	7.36e-17	1.99e-13
19	chr13	110914380	110914880	501	*	7.58	8.57	1.06	7.51	7.9e-17	2.02e-13
20	chr9	137316417	137316917	501	*	7.65	8.64	0.85	7.79	8.87e-17	2.16e-13
21	chr3	184711620	184712120	501	*	7.6	8.59	1.13	7.46	1.29e-16	2.98e-13
22	chr12	51025811	51026311	501	*	7.76	8.74	2.22	6.52	1.36e-16	3e-13
23	chr3	111859293	111859793	501	*	7.45	8.44	1.65	6.78	1.45e-16	3.07e-13
24	chr3	45145963	45146463	501	*	7.68	8.67	1.25	7.42	1.64e-16	3.23e-13
25	chr11	73308778	73309278	501	*	7.53	8.52	1.06	7.46	1.66e-16	3.23e-13
26	chr11	61429584	61430084	501	*	7.85	8.84	1.81	7.03	2.43e-16	4.53e-13
27	chr6	17706239	17706739	501	*	7.81	8.79	2.16	6.63	2.85e-16	5.13e-13
28	chr3	48301020	48301520	501	*	7.63	8.62	2.2	6.42	3.12e-16	5.42e-13
29	chr11	70203311	70203811	501	*	7.59	8.58	2.13	6.44	3.71e-16	6.21e-13
30	chr9	35072231	35072731	501	*	7.37	8.36	0.6	7.75	4.17e-16	6.76e-13
31	chr2	177263943	177264443	501	*	7.92	8.91	2.03	6.89	4.73e-16	7.41e-13
32	chr3	194296746	194297246	501	*	8.62	9.6	3.49	6.11	5.06e-16	7.51e-13
33	chr7	150323105	150323605	501	*	7.66	8.65	0.31	8.35	5.1e-16	7.51e-13
34	chr11	65117068	65117568	501	*	7.79	8.79	1.25	7.54	5.6e-16	8.01e-13
35	chr13	45464878	45465378	501	*	7.58	8.56	1.78	6.79	6.92e-16	9.42e-13
36	chr3	170181200	170181700	501	*	8.41	9.39	3.17	6.22	6.98e-16	9.42e-13
37	chr17	82228351	82228851	501	*	7.56	8.55	1.25	7.3	7.82e-16	1.03e-12
38	chr7	155003185	155003685	501	*	7.3	8.29	1.06	7.23	8.1e-16	1.04e-12
39	chr13	29850074	29850574	501	*	7.38	8.37	0.85	7.52	8.87e-16	1.11e-12
40	chr9	129174350	129174850	501	*	7.9	8.89	1.96	6.93	9.19e-16	1.12e-12
41	chr11	9384679	9385179	501	*	7.78	8.76	2.76	6	1.02e-15	1.21e-12
42	chr1	181104698	181105198	501	*	8.17	9.15	3.13	6.02	1.06e-15	1.23e-12
43	chr3	156675132	156675632	501	*	7.55	8.54	0.6	7.94	1.1e-15	1.25e-12
44	chr9	129413907	129414407	501	*	8.06	9.04	2.65	6.39	1.15e-15	1.27e-12
45	chr22	39242950	39243450	501	*	7.36	8.36	0.85	7.51	1.39e-15	1.5e-12
46	chr17	75877715	75878215	501	*	7.24	8.23	0.6	7.62	1.62e-15	1.71e-12
47	chr8	100951623	100952123	501	*	7.72	8.71	1.92	6.79	1.65e-15	1.71e-12
48	chr17	76726807	76727307	501	*	7.87	8.85	2.54	6.31	1.74e-15	1.76e-12
49	chr3	196081679	196082179	501	*	7.25	8.23	1.46	6.77	1.8e-15	1.79e-12
50	chr13	112587706	112588206	501	*	7.49	8.49	-0.07	8.56	1.98e-15	1.88e-12
51	chr13	50909970	50910470	501	*	7.94	8.92	2.65	6.28	2.03e-15	1.88e-12
52	chr8	17922840	17923340	501	*	7.66	8.65	1.41	7.24	2.05e-15	1.88e-12
53	chr13	29594797	29595297	501	*	8	8.99	2.21	6.77	2.07e-15	1.88e-12
54	chr20	43457749	43458249	501	*	9.15	10.11	4.79	5.32	2.09e-15	1.88e-12
55	chr9	99906517	99907017	501	*	7.44	8.42	1.89	6.53	2.55e-15	2.25e-12
56	chr3	184314828	184315328	501	*	7.15	8.14	0.6	7.54	2.62e-15	2.28e-12
57	chr2	127387460	127387960	501	*	7.2	8.2	0.6	7.59	2.67e-15	2.28e-12
58	chr17	43778341	43778841	501	*	7.62	8.6	2.46	6.13	3.36e-15	2.82e-12
59	chr7	94509938	94510438	501	*	7.22	8.21	1.06	7.15	3.54e-15	2.91e-12
60	chr13	43879048	43879548	501	*	8.23	9.2	3.54	5.66	3.59e-15	2.91e-12
61	chr3	150546108	150546608	501	*	7.4	8.4	-0.07	8.46	3.79e-15	3.02e-12
62	chr10	101694467	101694967	501	*	7.65	8.64	1.81	6.83	4.01e-15	3.14e-12
63	chr17	82273238	82273738	501	*	7.26	8.25	0.31	7.95	4.14e-15	3.19e-12
64	chr7	77415959	77416459	501	*	7.18	8.17	0.31	7.86	4.36e-15	3.31e-12
65	chr17	63446409	63446909	501	*	7.92	8.91	-0.58	9.49	4.88e-15	3.65e-12
66	chr20	63626252	63626752	501	*	7.29	8.28	0.6	7.68	6.23e-15	4.59e-12
67	chr6	110958533	110959033	501	*	7.68	8.66	2.86	5.8	7.06e-15	5.12e-12
68	chr1	93681129	93681629	501	*	7.08	8.06	1.57	6.49	7.3e-15	5.18e-12
69	chr2	156435722	156436222	501	*	7.54	8.53	1.69	6.84	7.35e-15	5.18e-12
70	chr2	73070725	73071225	501	*	7.08	8.07	0.85	7.22	8.11e-15	5.58e-12
71	chr11	45847378	45847878	501	*	7.22	8.21	1.82	6.39	8.15e-15	5.58e-12
72	chr13	19864364	19864864	501	*	8.8	9.77	3.77	6	8.57e-15	5.77e-12
73	chr10	100999210	100999710	501	*	7.25	8.24	0.85	7.39	8.66e-15	5.77e-12
74	chr13	99086905	99087405	501	*	7.39	8.38	1.06	7.32	9.16e-15	6.01e-12
75	chr6	154733613	154734113	501	*	7.06	8.05	0.31	7.75	1e-14	6.49e-12
76	chr2	38376646	38377146	501	*	7.01	8	0.85	7.15	1.04e-14	6.67e-12
77	chr20	34302808	34303308	501	*	7.2	8.18	1.06	7.12	1.07e-14	6.73e-12
78	chr19	41264381	41264881	501	*	8.55	9.53	2.96	6.58	1.08e-14	6.73e-12
79	chr7	5530122	5530622	501	*	7.32	8.32	-0.07	8.39	1.13e-14	6.88e-12
80	chr11	32091341	32091841	501	*	7.86	8.82	3.28	5.54	1.13e-14	6.88e-12
81	chr3	138608690	138609190	501	*	7.19	8.17	1.41	6.77	1.15e-14	6.91e-12
82	chr17	48718977	48719477	501	*	7.32	8.31	0.31	8.01	1.2e-14	7.11e-12
83	chr20	23755369	23755869	501	*	8.16	9.12	3.85	5.27	1.21e-14	7.11e-12
84	chr15	25438585	25439085	501	*	6.87	7.85	1.01	6.85	1.25e-14	7.21e-12
85	chr12	1796814	1797314	501	*	7.46	8.45	1.25	7.2	1.4e-14	7.98e-12
86	chr17	48625788	48626288	501	*	7.42	8.4	2.39	6.02	1.46e-14	8.15e-12
87	chr21	43719224	43719724	501	*	7.21	8.2	0.31	7.89	1.47e-14	8.15e-12
88	chr11	536873	537373	501	*	7.81	8.81	-0.58	9.39	1.47e-14	8.15e-12
89	chr16	2777263	2777763	501	*	8.03	9.02	2.55	6.46	1.68e-14	9.18e-12
90	chr3	129626905	129627405	501	*	7.15	8.14	1.46	6.68	1.73e-14	9.34e-12
91	chr2	178450792	178451292	501	*	6.92	7.91	0.85	7.06	1.76e-14	9.39e-12
92	chr8	97644203	97644703	501	*	7.03	8.03	0.6	7.42	1.81e-14	9.51e-12
93	chr5	77775731	77776231	501	*	7.16	8.14	2	6.15	1.82e-14	9.51e-12
94	chr5	65925823	65926323	501	*	7.04	8.03	1.06	6.97	1.95e-14	1.01e-11
95	chr3	127672264	127672764	501	*	6.91	7.9	0.85	7.05	1.99e-14	1.02e-11
96	chr11	2700175	2700675	501	*	7.44	8.43	0.85	7.58	2.04e-14	1.04e-11
97	chr3	184299194	184299694	501	*	6.91	7.89	1.7	6.19	2.12e-14	1.06e-11
98	chr12	113185053	113185553	501	*	7.73	8.72	1.81	6.91	2.22e-14	1.09e-11
99	chr5	179820078	179820578	501	*	8.95	9.91	4.84	5.07	2.22e-14	1.09e-11
100	chr6	149566454	149566954	501	*	7.33	8.32	1.25	7.07	2.3e-14	1.12e-11
101	chr7	151232550	151233050	501	*	7.52	8.51	1.06	7.45	2.53e-14	1.21e-11
102	chr5	138753421	138753921	501	*	6.88	7.87	0.85	7.02	2.59e-14	1.21e-11
103	chr1	35192588	35193088	501	*	7.49	8.47	2.36	6.11	2.6e-14	1.21e-11
104	chr6	87701450	87701950	501	*	7.15	8.14	0.6	7.54	2.61e-14	1.21e-11
105	chr4	24584045	24584545	501	*	7.74	8.72	2.65	6.06	2.61e-14	1.21e-11
106	chr12	6384033	6384533	501	*	7.32	8.31	0.6	7.71	2.69e-14	1.23e-11
107	chr5	134874183	134874683	501	*	7.73	8.7	3.04	5.66	2.72e-14	1.23e-11
108	chr6	158644277	158644777	501	*	7.07	8.06	0.85	7.21	2.8e-14	1.26e-11
109	chr9	122904771	122905271	501	*	7.33	8.31	2.52	5.79	2.89e-14	1.29e-11
110	chr10	119080301	119080801	501	*	7.49	8.47	1.92	6.55	2.91e-14	1.29e-11
111	chr18	657729	658229	501	*	7.13	8.13	0.31	7.82	3.04e-14	1.33e-11
112	chr17	39980728	39981228	501	*	7.37	8.35	1.85	6.5	3.05e-14	1.33e-11
113	chr17	2393282	2393782	501	*	8.52	9.49	4	5.49	3.13e-14	1.33e-11
114	chr7	98106750	98107250	501	*	7.2	8.19	1.55	6.63	3.13e-14	1.33e-11
115	chr2	64988365	64988865	501	*	7.78	8.75	3.27	5.48	3.25e-14	1.37e-11
116	chr17	78840064	78840564	501	*	7.7	8.69	-0.58	9.27	3.28e-14	1.38e-11
117	chr16	24539444	24539944	501	*	6.98	7.97	0.31	7.66	3.33e-14	1.39e-11
118	chr13	111153349	111153849	501	*	6.96	7.95	0.31	7.64	3.37e-14	1.39e-11
119	chr2	64767963	64768463	501	*	7.54	8.52	2.1	6.43	3.41e-14	1.39e-11
120	chr2	11465505	11466005	501	*	7.4	8.37	2.42	5.95	3.48e-14	1.4e-11
121	chr17	80035860	80036360	501	*	7.31	8.3	0.31	7.99	3.48e-14	1.4e-11
122	chr17	72121359	72121859	501	*	8.1	9.09	2.21	6.87	3.58e-14	1.43e-11
123	chr20	36091870	36092370	501	*	7.4	8.38	2.16	6.22	3.75e-14	1.48e-11
124	chr6	33621418	33621918	501	*	7.51	8.49	1.81	6.68	3.8e-14	1.49e-11
125	chr4	1712270	1712770	501	*	6.89	7.87	0.79	7.09	3.86e-14	1.5e-11
126	chr5	108381810	108382310	501	*	7.44	8.42	1.81	6.62	3.93e-14	1.52e-11
127	chr7	127588473	127588973	501	*	6.98	7.97	0.85	7.12	3.96e-14	1.52e-11
128	chr9	93451147	93451647	501	*	6.78	7.76	1.2	6.57	4.21e-14	1.6e-11
129	chr19	10502342	10502842	501	*	7.71	8.69	2.12	6.57	4.27e-14	1.6e-11
130	chr6	41073216	41073716	501	*	7.05	8.04	1.25	6.79	4.27e-14	1.6e-11
131	chr3	140942268	140942768	501	*	8.03	9.01	3.22	5.79	4.34e-14	1.61e-11
132	chr2	37344563	37345063	501	*	7.47	8.45	1.69	6.77	4.47e-14	1.65e-11
133	chr1	67686027	67686527	501	*	7.81	8.8	2.12	6.68	4.51e-14	1.65e-11
134	chr1	26472411	26472911	501	*	6.86	7.85	0.6	7.25	4.61e-14	1.67e-11
135	chr19	8445053	8445553	501	*	7.36	8.35	1.41	6.94	4.99e-14	1.79e-11
136	chr9	124861416	124861916	501	*	7.4	8.39	1.81	6.58	5.02e-14	1.79e-11
137	chr13	21061135	21061635	501	*	7.08	8.07	0.31	7.77	5.05e-14	1.79e-11
138	chr5	150000599	150001099	501	*	7.43	8.4	2.59	5.82	5.1e-14	1.8e-11
139	chr17	21213796	21214296	501	*	7.28	8.26	1.55	6.71	5.35e-14	1.87e-11
140	chr7	148699179	148699679	501	*	6.98	7.97	0.31	7.66	5.64e-14	1.96e-11
141	chr17	50027139	50027639	501	*	8.04	9.02	3.03	5.99	5.79e-14	1.99e-11
142	chr17	47896087	47896587	501	*	6.73	7.71	1.13	6.58	5.81e-14	1.99e-11
143	chr3	67654337	67654837	501	*	6.7	7.68	0.79	6.9	6.64e-14	2.25e-11
144	chr20	297701	298201	501	*	7.02	7.99	2.03	5.96	6.68e-14	2.25e-11
145	chr2	43225995	43226495	501	*	7.35	8.34	1.55	6.78	6.72e-14	2.25e-11
146	chr17	16215323	16215823	501	*	6.91	7.9	0.31	7.59	6.8e-14	2.26e-11
147	chr4	6782975	6783475	501	*	6.88	7.87	0.31	7.56	7.17e-14	2.36e-11
148	chr2	60881256	60881756	501	*	7.17	8.15	1.41	6.74	7.19e-14	2.36e-11
149	chr3	197003520	197004020	501	*	7.33	8.32	1.73	6.58	7.38e-14	2.41e-11
150	chr5	132490387	132490887	501	*	6.98	7.97	0.85	7.12	7.88e-14	2.55e-11
151	chr9	136901877	136902377	501	*	8.81	9.77	4.55	5.22	7.98e-14	2.57e-11
152	chr19	54137614	54138114	501	*	6.99	7.97	1.41	6.57	8.06e-14	2.58e-11
153	chr20	1466463	1466963	501	*	7.52	8.52	-0.58	9.1	8.12e-14	2.58e-11
154	chr13	74134697	74135197	501	*	6.93	7.92	0.31	7.61	8.68e-14	2.72e-11
155	chr2	27428512	27429012	501	*	7.12	8.11	0.85	7.26	8.74e-14	2.72e-11
156	chr16	1379222	1379722	501	*	7.51	8.51	-0.58	9.09	8.84e-14	2.72e-11
157	chr1	179026222	179026722	501	*	6.84	7.83	1.13	6.7	8.86e-14	2.72e-11
158	chr20	63520830	63521330	501	*	6.72	7.71	0.6	7.11	8.9e-14	2.72e-11
159	chr13	48975860	48976360	501	*	7.6	8.58	2.03	6.56	8.95e-14	2.72e-11
160	chr10	92573598	92574098	501	*	6.98	7.97	1.25	6.72	8.95e-14	2.72e-11
161	chr17	81294804	81295304	501	*	7.31	8.3	1.55	6.75	9.35e-14	2.82e-11
162	chr2	9207079	9207579	501	*	7.01	8	0.6	7.4	9.55e-14	2.86e-11
163	chr1	52365675	52366175	501	*	7.37	8.35	1.81	6.54	9.72e-14	2.9e-11
164	chr8	143597323	143597823	501	*	6.84	7.83	1.25	6.58	9.86e-14	2.91e-11
165	chr17	57861843	57862343	501	*	7.13	8.12	0.08	8.04	9.88e-14	2.91e-11
166	chr12	51814512	51815012	501	*	6.86	7.84	1.06	6.78	1.03e-13	3.01e-11
167	chr9	85941240	85941740	501	*	6.83	7.82	0.31	7.52	1.04e-13	3.04e-11
168	chr17	38799568	38800068	501	*	6.74	7.73	0.31	7.43	1.07e-13	3.08e-11
169	chr5	181261196	181261696	501	*	8.11	9.09	3.01	6.08	1.08e-13	3.1e-11
170	chr17	44004784	44005284	501	*	7.01	8	1.25	6.75	1.13e-13	3.22e-11
171	chr9	91193247	91193747	501	*	8.42	9.4	3.6	5.79	1.13e-13	3.22e-11
172	chr17	1684476	1684976	501	*	7.24	8.23	1.25	6.98	1.16e-13	3.29e-11
173	chr1	34781195	34781695	501	*	7.19	8.17	1.73	6.44	1.19e-13	3.35e-11
174	chr1	26500416	26500916	501	*	6.71	7.7	0.6	7.1	1.23e-13	3.43e-11
175	chr3	197001959	197002459	501	*	8.56	9.54	3.71	5.83	1.25e-13	3.46e-11
176	chr17	80454336	80454836	501	*	7.5	8.48	2.36	6.13	1.28e-13	3.54e-11
177	chr20	63956035	63956535	501	*	7.28	8.27	-0.07	8.34	1.3e-13	3.57e-11
178	chr9	93133859	93134359	501	*	7.06	8.05	0.6	7.44	1.31e-13	3.58e-11
179	chr4	1870427	1870927	501	*	6.73	7.72	0.6	7.12	1.33e-13	3.62e-11
180	chr3	39383595	39384095	501	*	7.65	8.63	2.6	6.03	1.35e-13	3.65e-11
181	chr10	121928112	121928612	501	*	6.74	7.73	0.85	6.88	1.36e-13	3.65e-11
182	chr5	131796552	131797052	501	*	8.22	9.2	2.97	6.22	1.37e-13	3.65e-11
183	chr17	42276541	42277041	501	*	7.27	8.25	2.1	6.15	1.46e-13	3.89e-11
184	chr3	197749997	197750497	501	*	6.97	7.95	2.16	5.78	1.48e-13	3.9e-11
185	chr12	100142373	100142873	501	*	6.85	7.84	1.25	6.59	1.48e-13	3.9e-11
186	chr9	134325544	134326044	501	*	6.58	7.56	0.7	6.87	1.5e-13	3.93e-11
187	chr7	74254045	74254545	501	*	7.37	8.35	2.41	5.94	1.51e-13	3.93e-11
188	chr17	45161090	45161590	501	*	8.84	9.82	3.64	6.17	1.52e-13	3.93e-11
189	chr17	81119297	81119797	501	*	6.98	7.97	1.25	6.72	1.54e-13	3.96e-11
190	chr16	21501866	21502366	501	*	6.82	7.81	1.26	6.55	1.57e-13	4.02e-11
191	chr2	240392056	240392556	501	*	7.34	8.32	1.78	6.55	1.59e-13	4.04e-11
192	chr7	12686688	12687188	501	*	7.87	8.85	2.38	6.47	1.61e-13	4.07e-11
193	chr12	52146827	52147327	501	*	10.07	10.96	7.27	3.69	1.65e-13	4.15e-11
194	chr7	5045917	5046417	501	*	6.74	7.73	0.31	7.42	1.66e-13	4.15e-11
195	chr1	160205369	160205869	501	*	6.72	7.7	0.6	7.1	1.67e-13	4.15e-11
196	chr9	36190869	36191369	501	*	6.74	7.73	1.08	6.65	1.67e-13	4.15e-11
197	chr3	150408166	150408666	501	*	7.14	8.13	1.38	6.75	1.7e-13	4.18e-11
198	chr7	76549364	76549864	501	*	6.94	7.93	1.25	6.68	1.7e-13	4.18e-11
199	chr17	67366117	67366617	501	*	7.9	8.86	3.57	5.29	1.72e-13	4.19e-11
200	chr3	56682725	56683225	501	*	8.14	9.13	2.66	6.46	1.72e-13	4.19e-11
201	chr17	44905670	44906170	501	*	7.25	8.22	2.47	5.75	1.76e-13	4.27e-11
202	chr13	41311344	41311844	501	*	7.27	8.26	1.41	6.85	1.78e-13	4.29e-11
203	chr8	144413095	144413595	501	*	7.21	8.2	1.06	7.14	1.79e-13	4.3e-11
204	chr3	48847298	48847798	501	*	6.73	7.72	0.7	7.02	1.81e-13	4.31e-11
205	chr2	28894552	28895052	501	*	6.96	7.94	1.85	6.08	1.9e-13	4.5e-11
206	chr19	32405269	32405769	501	*	6.89	7.87	1.89	5.98	2.08e-13	4.91e-11
207	chr3	47824889	47825389	501	*	7.15	8.13	1.87	6.26	2.12e-13	4.98e-11
208	chr17	64975599	64976099	501	*	7.59	8.57	2.48	6.08	2.18e-13	5.1e-11
209	chr3	197791105	197791605	501	*	7.91	8.89	2.38	6.51	2.2e-13	5.11e-11
210	chrX	44873576	44874076	501	*	6.73	7.71	1.7	6.01	2.22e-13	5.12e-11
211	chr2	47369189	47369689	501	*	7.46	8.45	2.12	6.32	2.22e-13	5.12e-11
212	chr2	88055438	88055938	501	*	7.53	8.51	2.65	5.86	2.24e-13	5.13e-11
213	chr10	32055910	32056410	501	*	7.4	8.37	2.72	5.65	2.28e-13	5.21e-11
214	chr7	1555660	1556160	501	*	8.67	9.64	4.11	5.53	2.3e-13	5.22e-11
215	chr2	190343570	190344070	501	*	6.46	7.44	0.93	6.51	2.31e-13	5.22e-11
216	chr3	32570426	32570926	501	*	6.64	7.63	1.06	6.56	2.35e-13	5.3e-11
217	chr17	29390234	29390734	501	*	6.97	7.95	1.55	6.39	2.4e-13	5.37e-11
218	chr3	141487300	141487800	501	*	6.62	7.61	1.06	6.55	2.41e-13	5.37e-11
219	chr12	19439933	19440433	501	*	6.66	7.64	0.85	6.79	2.49e-13	5.52e-11
220	chr4	2934988	2935488	501	*	7.97	8.96	2.38	6.58	2.53e-13	5.59e-11
221	chr3	57078724	57079224	501	*	7.14	8.13	1.25	6.89	2.57e-13	5.65e-11
222	chr17	81487984	81488484	501	*	6.96	7.95	0.85	7.1	2.61e-13	5.7e-11
223	chr21	45364843	45365343	501	*	8.57	9.53	4.27	5.26	2.62e-13	5.7e-11
224	chr3	46693069	46693569	501	*	8.9	9.86	4.77	5.09	2.7e-13	5.87e-11
225	chr12	22046175	22046675	501	*	7.93	8.92	2.3	6.62	2.74e-13	5.92e-11
226	chr2	120012937	120013437	501	*	7.03	8.01	1.41	6.61	2.76e-13	5.93e-11
227	chrX	1392431	1392931	501	*	6.92	7.9	1.55	6.35	2.82e-13	6.03e-11
228	chr7	42236580	42237080	501	*	6.78	7.77	0.31	7.46	2.9e-13	6.19e-11
229	chr6	26521695	26522195	501	*	7.05	8.04	1.55	6.48	2.91e-13	6.19e-11
230	chr17	17682461	17682961	501	*	7.48	8.47	1.92	6.54	2.96e-13	6.22e-11
231	chr1	1574304	1574804	501	*	6.84	7.82	1.41	6.42	2.97e-13	6.22e-11
232	chr19	47230642	47231142	501	*	6.56	7.55	0.85	6.7	2.97e-13	6.22e-11
233	chr17	65559983	65560483	501	*	6.95	7.95	0.31	7.64	3e-13	6.26e-11
234	chr7	100889197	100889697	501	*	7.15	8.14	1.55	6.58	3.05e-13	6.31e-11
235	chr19	49118717	49119217	501	*	7.29	8.27	2.28	5.99	3.06e-13	6.31e-11
236	chr9	85741461	85741961	501	*	6.73	7.71	1.31	6.4	3.08e-13	6.31e-11
237	chr9	112333030	112333530	501	*	6.51	7.5	0.85	6.65	3.08e-13	6.31e-11
238	chr17	31095081	31095581	501	*	6.86	7.84	1.25	6.6	3.09e-13	6.31e-11
239	chr17	4949632	4950132	501	*	6.98	7.97	-0.07	8.04	3.16e-13	6.42e-11
240	chr5	32444054	32444554	501	*	6.61	7.6	0.85	6.75	3.17e-13	6.42e-11
241	chr19	290576	291076	501	*	6.76	7.75	1.25	6.5	3.21e-13	6.47e-11
242	chr10	79347724	79348224	501	*	6.72	7.69	1.93	5.76	3.23e-13	6.49e-11
243	chr17	82099041	82099541	501	*	7.89	8.87	2.3	6.58	3.36e-13	6.7e-11
244	chr12	64404589	64405089	501	*	8.01	8.98	3.41	5.57	3.36e-13	6.7e-11
245	chr17	82458086	82458586	501	*	7.08	8.05	2.39	5.67	3.5e-13	6.94e-11
246	chr2	27409057	27409557	501	*	6.63	7.61	1.06	6.55	3.52e-13	6.96e-11
247	chr9	89318373	89318873	501	*	7.14	8.12	1.81	6.31	3.55e-13	6.99e-11
248	chr21	44818125	44818625	501	*	6.56	7.55	1.06	6.49	3.6e-13	7.06e-11
249	chr3	142724369	142724869	501	*	6.91	7.9	0.87	7.03	3.8e-13	7.42e-11
250	chr19	47608160	47608660	501	*	6.86	7.86	0.31	7.55	3.88e-13	7.54e-11
251	chr9	133459839	133460339	501	*	6.48	7.46	1.08	6.39	4.14e-13	8.02e-11
252	chr14	100214107	100214607	501	*	6.77	7.76	-0.07	7.83	4.19e-13	8.09e-11
253	chr17	41864846	41865346	501	*	6.99	7.97	1.41	6.56	4.34e-13	8.35e-11
254	chr7	23469265	23469765	501	*	6.73	7.73	-0.07	7.8	4.36e-13	8.35e-11
255	chr3	48429636	48430136	501	*	7.16	8.14	2.16	5.97	4.49e-13	8.56e-11
256	chr22	41413700	41414200	501	*	6.78	7.77	1.25	6.52	4.52e-13	8.59e-11
257	chr2	148644848	148645348	501	*	6.52	7.5	1.31	6.2	4.61e-13	8.73e-11
258	chr7	66740658	66741158	501	*	7.27	8.25	1.81	6.44	4.66e-13	8.74e-11
259	chr17	82217086	82217586	501	*	8.73	9.7	4.03	5.67	4.66e-13	8.74e-11
260	chr2	135985089	135985589	501	*	8.48	9.44	4.28	5.16	4.67e-13	8.74e-11
261	chr17	75182428	75182928	501	*	6.49	7.48	0.31	7.18	4.89e-13	9.09e-11
262	chr7	74084396	74084896	501	*	7.85	8.81	3.4	5.42	4.91e-13	9.09e-11
263	chr22	35400126	35400626	501	*	6.93	7.92	0.85	7.07	4.92e-13	9.09e-11
264	chr2	203534629	203535129	501	*	6.44	7.42	1.42	6	4.97e-13	9.15e-11
265	chr20	62303114	62303614	501	*	6.44	7.42	0.85	6.57	5.06e-13	9.26e-11
266	chr13	19782253	19782753	501	*	7.63	8.59	3.59	5	5.1e-13	9.26e-11
267	chr16	14975073	14975573	501	*	6.45	7.44	0.42	7.02	5.11e-13	9.26e-11
268	chr15	99015114	99015614	501	*	6.86	7.85	0.6	7.24	5.12e-13	9.26e-11
269	chr11	62601249	62601749	501	*	7.35	8.33	1.69	6.64	5.12e-13	9.26e-11
270	chr20	25389989	25390489	501	*	6.54	7.52	0.85	6.67	5.31e-13	9.56e-11
271	chr4	40056803	40057303	501	*	6.49	7.49	0.31	7.18	5.43e-13	9.7e-11
272	chr7	17298503	17299003	501	*	6.68	7.66	1.46	6.2	5.45e-13	9.7e-11
273	chr3	172039624	172040124	501	*	8.28	9.27	2.79	6.48	5.46e-13	9.7e-11
274	chr3	182793710	182794210	501	*	6.83	7.79	2.39	5.4	5.47e-13	9.7e-11
275	chr10	79298929	79299429	501	*	6.81	7.8	0.6	7.2	5.65e-13	9.92e-11
276	chr13	51452415	51452915	501	*	7.11	8.1	1.41	6.69	5.65e-13	9.92e-11
277	chr12	57546799	57547299	501	*	7.14	8.12	1.97	6.15	5.65e-13	9.92e-11
278	chr22	45671858	45672358	501	*	6.69	7.69	-0.07	7.76	5.7e-13	9.96e-11
279	chr7	5556182	5556682	501	*	7.06	8.04	1.81	6.23	5.76e-13	1e-10
280	chr3	138946593	138947093	501	*	6.82	7.8	1.06	6.74	5.78e-13	1e-10
281	chr6	7541661	7542161	501	*	7.74	8.73	2.21	6.51	5.83e-13	1.01e-10
282	chr1	155562444	155562944	501	*	6.7	7.68	0.85	6.83	6.02e-13	1.03e-10
283	chr7	75914972	75915472	501	*	7.19	8.18	0.85	7.33	6.03e-13	1.03e-10
284	chr7	140175825	140176325	501	*	6.42	7.41	0.85	6.56	6.04e-13	1.03e-10
285	chr6	34792093	34792593	501	*	6.75	7.74	0.6	7.14	6.17e-13	1.05e-10
286	chr20	45469849	45470349	501	*	7.62	8.6	2.44	6.16	6.19e-13	1.05e-10
287	chr7	105521697	105522197	501	*	6.44	7.43	0.7	6.73	6.19e-13	1.05e-10
288	chr16	88634571	88635071	501	*	6.87	7.86	1.06	6.8	6.2e-13	1.05e-10
289	chr9	89605913	89606413	501	*	6.69	7.67	1.25	6.42	6.32e-13	1.06e-10
290	chr10	91409725	91410225	501	*	7.81	8.79	2.38	6.41	6.34e-13	1.06e-10
291	chr7	98878704	98879204	501	*	7.15	8.13	1.92	6.21	6.47e-13	1.08e-10
292	chr3	136250235	136250735	501	*	6.88	7.85	2.25	5.6	6.49e-13	1.08e-10
293	chr3	185825569	185826069	501	*	7.34	8.34	-0.58	8.92	6.58e-13	1.09e-10
294	chr11	76783391	76783891	501	*	7.78	8.76	2.3	6.46	6.73e-13	1.11e-10
295	chr5	139293706	139294206	501	*	8.58	9.55	3.79	5.76	6.77e-13	1.12e-10
296	chr2	130797658	130798158	501	*	6.79	7.78	1.06	6.71	6.81e-13	1.12e-10
297	chr3	148991509	148992009	501	*	6.65	7.64	-0.07	7.71	7.05e-13	1.15e-10
298	chr5	177134153	177134653	501	*	7.06	8.04	1.69	6.36	7.11e-13	1.16e-10
299	chr17	7479396	7479896	501	*	6.28	7.26	1.2	6.06	7.17e-13	1.17e-10
300	chr6	110875265	110875765	501	*	6.64	7.63	0.6	7.02	7.22e-13	1.17e-10
301	chr12	106139601	106140101	501	*	6.87	7.85	1.25	6.61	7.23e-13	1.17e-10
302	chr7	100867268	100867768	501	*	8.65	9.62	4.17	5.45	7.31e-13	1.18e-10
303	chr3	197555080	197555580	501	*	7.67	8.65	2.58	6.07	7.6e-13	1.22e-10
304	chr20	59042341	59042841	501	*	7.57	8.54	2.84	5.7	7.67e-13	1.23e-10
305	chr19	932601	933101	501	*	6.93	7.91	1.25	6.67	7.75e-13	1.23e-10
306	chr3	41199395	41199895	501	*	6.76	7.74	1.41	6.33	7.76e-13	1.23e-10
307	chr3	155805878	155806378	501	*	6.48	7.46	0.6	6.86	7.81e-13	1.24e-10
308	chr16	31459374	31459874	501	*	6.7	7.68	1.41	6.27	7.88e-13	1.24e-10
309	chr3	128415733	128416233	501	*	7.25	8.23	1.55	6.68	7.94e-13	1.25e-10
310	chr3	183697828	183698328	501	*	6.35	7.34	0.6	6.73	7.98e-13	1.25e-10
311	chr8	131904102	131904602	501	*	6.36	7.35	0.85	6.5	8.03e-13	1.25e-10
312	chr8	23068600	23069100	501	*	7.85	8.82	3.11	5.71	8.1e-13	1.26e-10
313	chr6	169724765	169725265	501	*	6.81	7.79	1.13	6.66	8.12e-13	1.26e-10
314	chr9	96418001	96418501	501	*	7.42	8.42	-0.58	9	8.17e-13	1.26e-10
315	chr3	179562953	179563453	501	*	6.56	7.54	1.42	6.12	8.35e-13	1.29e-10
316	chr6	35259485	35259985	501	*	6.4	7.39	0.31	7.08	8.36e-13	1.29e-10
317	chr2	127408285	127408785	501	*	7.1	8.08	1.96	6.12	8.46e-13	1.29e-10
318	chr8	37762603	37763103	501	*	6.79	7.78	0.85	6.93	8.48e-13	1.29e-10
319	chr17	79797903	79798403	501	*	7.17	8.16	1.55	6.6	8.48e-13	1.29e-10
320	chr3	146544138	146544638	501	*	6.88	7.85	1.82	6.03	8.55e-13	1.3e-10
321	chrX	44872426	44872926	501	*	6.5	7.47	1.62	5.86	8.68e-13	1.31e-10
322	chr17	62652544	62653044	501	*	7.13	8.12	1.55	6.56	8.71e-13	1.32e-10
323	chr11	61332625	61333125	501	*	7.02	7.99	2.39	5.6	8.75e-13	1.32e-10
324	chr9	94166291	94166791	501	*	7.01	8.01	0.08	7.93	8.8e-13	1.32e-10
325	chr17	75131239	75131739	501	*	7.33	8.31	2.03	6.28	8.81e-13	1.32e-10
326	chr17	81926714	81927214	501	*	6.99	7.96	2.31	5.65	8.88e-13	1.32e-10
327	chr2	218568778	218569278	501	*	7.83	8.8	3.29	5.51	8.96e-13	1.33e-10
328	chr1	58576459	58576959	501	*	7.64	8.62	2.21	6.41	9.12e-13	1.35e-10
329	chr12	76084225	76084725	501	*	7.09	8.07	1.55	6.52	9.41e-13	1.39e-10
330	chr9	132669924	132670424	501	*	7.95	8.9	3.85	5.05	9.42e-13	1.39e-10
331	chr2	190534374	190534874	501	*	6.8	7.77	2.47	5.3	9.49e-13	1.39e-10
332	chr11	747554	748054	501	*	6.85	7.83	1.55	6.28	9.49e-13	1.39e-10
333	chr6	156777933	156778433	501	*	6.37	7.34	1.57	5.77	9.52e-13	1.39e-10
334	chr11	126282870	126283370	501	*	6.28	7.26	0.93	6.33	9.94e-13	1.45e-10
335	chr10	68406799	68407299	501	*	6.92	7.9	1.25	6.66	1e-12	1.45e-10
336	chr13	52450016	52450516	501	*	7.01	7.98	2.65	5.32	1e-12	1.45e-10
337	chr1	201468422	201468922	501	*	6.58	7.56	0.85	6.71	1.01e-12	1.45e-10
338	chr14	104753042	104753542	501	*	6.62	7.61	0.85	6.76	1.02e-12	1.46e-10
339	chr9	107283175	107283675	501	*	7.12	8.11	-0.58	8.69	1.02e-12	1.46e-10
340	chr3	136751991	136752491	501	*	6.61	7.61	-0.07	7.67	1.02e-12	1.46e-10
341	chr16	88455809	88456309	501	*	6.62	7.6	1.06	6.54	1.04e-12	1.48e-10
342	chr2	70086381	70086881	501	*	9.44	10.35	6.33	4.02	1.05e-12	1.48e-10
343	chr21	45317821	45318321	501	*	7.79	8.77	2.96	5.81	1.05e-12	1.48e-10
344	chr7	96321621	96322121	501	*	8.3	9.29	2.96	6.33	1.05e-12	1.48e-10
345	chr17	65056872	65057372	501	*	6.76	7.74	1.86	5.88	1.05e-12	1.48e-10
346	chr12	53221228	53221728	501	*	7.17	8.15	2.16	5.99	1.06e-12	1.48e-10
347	chr12	49366819	49367319	501	*	7.09	8.07	1.69	6.38	1.06e-12	1.48e-10
348	chr16	75250746	75251246	501	*	6.58	7.57	-0.07	7.64	1.07e-12	1.49e-10
349	chr17	19648196	19648696	501	*	7.46	8.44	2.03	6.42	1.07e-12	1.5e-10
350	chr1	1615366	1615866	501	*	6.61	7.61	-0.07	7.68	1.08e-12	1.5e-10
351	chrX	132217512	132218012	501	*	6.94	7.94	-0.07	8.01	1.08e-12	1.5e-10
352	chr6	89146212	89146712	501	*	6.36	7.35	0.31	7.05	1.09e-12	1.5e-10
353	chr11	107858403	107858903	501	*	6.45	7.43	0.85	6.58	1.1e-12	1.52e-10
354	chr19	1864292	1864792	501	*	6.86	7.85	0.6	7.25	1.11e-12	1.52e-10
355	chrX	153971428	153971928	501	*	8.87	9.81	5.26	4.55	1.11e-12	1.52e-10
356	chr2	20539682	20540182	501	*	7.06	8.03	2.25	5.78	1.12e-12	1.54e-10
357	chr9	137449464	137449964	501	*	8.52	9.48	4.45	5.03	1.13e-12	1.54e-10
358	chr7	75994074	75994574	501	*	7.14	8.12	1.25	6.88	1.16e-12	1.58e-10
359	chr12	51951748	51952248	501	*	6.75	7.74	0.85	6.89	1.17e-12	1.58e-10
360	chr10	86521169	86521669	501	*	6.57	7.56	1.25	6.31	1.18e-12	1.59e-10
361	chr12	45216060	45216560	501	*	6.6	7.59	0.31	7.28	1.19e-12	1.6e-10
362	chr17	79844170	79844670	501	*	6.61	7.6	0.6	6.99	1.19e-12	1.6e-10
363	chr15	40844051	40844551	501	*	6.49	7.48	0.6	6.87	1.21e-12	1.62e-10
364	chr2	96208327	96208827	501	*	6.88	7.87	1.41	6.46	1.21e-12	1.62e-10
365	chr3	184135264	184135764	501	*	7.33	8.29	2.95	5.34	1.24e-12	1.65e-10
366	chr3	48918950	48919450	501	*	7.1	8.1	-0.58	8.68	1.24e-12	1.65e-10
367	chr2	176269322	176269822	501	*	6.48	7.47	0.42	7.05	1.24e-12	1.65e-10
368	chr2	101308307	101308807	501	*	6.33	7.31	0.6	6.71	1.25e-12	1.65e-10
369	chr9	93452003	93452503	501	*	6.56	7.55	0.31	7.24	1.26e-12	1.65e-10
370	chr7	29988960	29989460	501	*	7.15	8.13	1.92	6.21	1.26e-12	1.65e-10
371	chr4	165112287	165112787	501	*	6.81	7.8	-0.07	7.87	1.26e-12	1.65e-10
372	chr11	63670933	63671433	501	*	6.54	7.54	0.31	7.23	1.3e-12	1.69e-10
373	chr9	137240405	137240905	501	*	6.4	7.39	0.6	6.78	1.3e-12	1.69e-10
374	chr9	136882116	136882616	501	*	6.97	7.95	2.03	5.92	1.3e-12	1.69e-10
375	chr5	42950882	42951382	501	*	6.87	7.85	2	5.85	1.3e-12	1.69e-10
376	chr3	185823554	185824054	501	*	7.26	8.24	2.03	6.21	1.31e-12	1.7e-10
377	chr17	38674385	38674885	501	*	6.51	7.5	0.6	6.9	1.33e-12	1.71e-10
378	chr17	4739292	4739792	501	*	6.74	7.73	0.31	7.42	1.36e-12	1.75e-10
379	chr3	129316191	129316691	501	*	6.85	7.83	1.06	6.77	1.38e-12	1.76e-10
380	chr11	85664618	85665118	501	*	7.97	8.96	2.66	6.29	1.38e-12	1.76e-10
381	chr6	89352260	89352760	501	*	6.68	7.64	2.31	5.33	1.38e-12	1.76e-10
382	chr9	128191486	128191986	501	*	6.25	7.23	1.2	6.03	1.41e-12	1.79e-10
383	chr15	60397427	60397927	501	*	8.73	9.67	5.17	4.5	1.42e-12	1.8e-10
384	chr3	10141711	10142211	501	*	6.52	7.51	0.85	6.66	1.47e-12	1.85e-10
385	chr7	5592762	5593262	501	*	6.57	7.56	0.6	6.95	1.47e-12	1.85e-10
386	chr20	38926459	38926959	501	*	6.66	7.65	-0.07	7.72	1.47e-12	1.85e-10
387	chr9	77177546	77178046	501	*	7.12	8.11	1.85	6.26	1.48e-12	1.86e-10
388	chr5	128083130	128083630	501	*	6.37	7.36	0.85	6.51	1.51e-12	1.89e-10
389	chr3	161221232	161221732	501	*	7.04	8.02	1.81	6.21	1.53e-12	1.91e-10
390	chr2	23926938	23927438	501	*	6.94	7.92	1.55	6.37	1.53e-12	1.91e-10
391	chr7	149838495	149838995	501	*	6.55	7.54	0.85	6.68	1.54e-12	1.92e-10
392	chr19	488449	488949	501	*	6.32	7.31	0.85	6.46	1.57e-12	1.95e-10
393	chr5	132963253	132963753	501	*	6.94	7.92	1.55	6.36	1.58e-12	1.95e-10
394	chr7	149091201	149091701	501	*	6.91	7.88	2.29	5.59	1.58e-12	1.95e-10
395	chr17	79839565	79840065	501	*	6.31	7.3	0.6	6.7	1.59e-12	1.96e-10
396	chr9	125189374	125189874	501	*	6.72	7.7	1.31	6.4	1.6e-12	1.96e-10
397	chr22	24953091	24953591	501	*	6.57	7.56	0.6	6.96	1.61e-12	1.97e-10
398	chr2	46646	47146	501	*	6.27	7.26	0.85	6.41	1.65e-12	2.02e-10
399	chr3	156826133	156826633	501	*	9	9.95	4.87	5.08	1.66e-12	2.03e-10
400	chr12	50504919	50505419	501	*	6.42	7.4	0.87	6.53	1.67e-12	2.03e-10
401	chr22	43110779	43111279	501	*	6.26	7.24	0.85	6.39	1.68e-12	2.03e-10
402	chr3	119579334	119579834	501	*	7.1	8.08	1.96	6.12	1.68e-12	2.03e-10
403	chr3	141738279	141738779	501	*	7.68	8.66	2.55	6.11	1.7e-12	2.05e-10
404	chr17	38428592	38429092	501	*	6.69	7.69	-0.07	7.75	1.71e-12	2.06e-10
405	chr22	38706045	38706545	501	*	6.21	7.2	0.6	6.59	1.74e-12	2.09e-10
406	chr3	128052347	128052847	501	*	7.28	8.25	2.72	5.53	1.74e-12	2.09e-10
407	chr9	136094131	136094631	501	*	6.86	7.85	0.85	7	1.79e-12	2.13e-10
408	chr17	751966	752466	501	*	6.26	7.25	0.6	6.64	1.79e-12	2.13e-10
409	chr3	196431907	196432407	501	*	6.82	7.8	1.73	6.07	1.8e-12	2.13e-10
410	chr7	99408513	99409013	501	*	8.8	9.73	5.49	4.24	1.8e-12	2.13e-10
411	chr17	8435903	8436403	501	*	7.11	8.09	1.92	6.17	1.8e-12	2.13e-10
412	chr1	200669608	200670108	501	*	7.17	8.14	2.54	5.6	1.81e-12	2.13e-10
413	chr12	12561693	12562193	501	*	6.7	7.67	2.22	5.45	1.81e-12	2.13e-10
414	chr8	123396096	123396596	501	*	7.05	8.02	2.48	5.54	1.82e-12	2.13e-10
415	chr7	155644640	155645140	501	*	7.59	8.56	2.98	5.58	1.86e-12	2.17e-10
416	chr11	20156134	20156634	501	*	6.76	7.74	1.25	6.5	1.87e-12	2.18e-10
417	chr11	2929793	2930293	501	*	8.84	9.8	4.94	4.85	1.89e-12	2.2e-10
418	chr7	32495390	32495890	501	*	7.4	8.37	2.87	5.5	1.9e-12	2.21e-10
419	chr3	179148619	179149119	501	*	6.41	7.4	0.31	7.09	1.91e-12	2.21e-10
420	chr17	81666290	81666790	501	*	6.64	7.63	0.6	7.02	1.93e-12	2.22e-10
421	chr9	62802306	62802806	501	*	6.4	7.39	0.85	6.54	1.93e-12	2.22e-10
422	chr17	17971929	17972429	501	*	6.36	7.35	0.6	6.74	1.93e-12	2.22e-10
423	chr13	21603787	21604287	501	*	7.03	8.01	1.92	6.08	1.93e-12	2.22e-10
424	chr16	229019	229519	501	*	6.34	7.33	0.6	6.73	1.95e-12	2.23e-10
425	chr2	186590049	186590549	501	*	6.24	7.23	0.6	6.62	1.97e-12	2.26e-10
426	chr10	118754453	118754953	501	*	6.64	7.63	0.6	7.02	1.99e-12	2.27e-10
427	chr17	17280884	17281384	501	*	7.59	8.55	3.35	5.2	2e-12	2.27e-10
428	chr3	142224990	142225490	501	*	6.43	7.41	0.85	6.56	2.04e-12	2.32e-10
429	chr5	32585504	32586004	501	*	6.9	7.88	1.81	6.07	2.09e-12	2.37e-10
430	chr17	2303313	2303813	501	*	6.68	7.66	1.6	6.06	2.1e-12	2.37e-10
431	chr2	240560243	240560743	501	*	6.68	7.67	0.85	6.82	2.13e-12	2.4e-10
432	chr1	201539136	201539636	501	*	6.41	7.38	1.36	6.02	2.15e-12	2.42e-10
433	chr20	49713188	49713688	501	*	7.38	8.35	3.03	5.31	2.17e-12	2.44e-10
434	chr9	91424067	91424567	501	*	6.81	7.79	1.55	6.24	2.18e-12	2.44e-10
435	chr22	20320212	20320712	501	*	7.03	8.02	1.55	6.46	2.2e-12	2.46e-10
436	chr17	1455538	1456038	501	*	7.02	8	1.92	6.08	2.27e-12	2.54e-10
437	chr10	14838208	14838708	501	*	6.71	7.69	0.85	6.84	2.28e-12	2.54e-10
438	chr3	155870638	155871138	501	*	7.09	8.09	-0.58	8.67	2.29e-12	2.54e-10
439	chr3	37176257	37176757	501	*	6.72	7.7	1.25	6.45	2.33e-12	2.58e-10
440	chr16	527085	527585	501	*	6.26	7.25	0.31	6.95	2.33e-12	2.58e-10
441	chr1	116570599	116571099	501	*	7.25	8.23	1.81	6.42	2.35e-12	2.59e-10
442	chr8	38996906	38997406	501	*	6.54	7.53	0.6	6.92	2.36e-12	2.59e-10
443	chr20	36605644	36606144	501	*	6.59	7.57	1.41	6.16	2.36e-12	2.59e-10
444	chr2	175004896	175005396	501	*	6.23	7.22	0.31	6.91	2.39e-12	2.61e-10
445	chr2	201116228	201116728	501	*	7.84	8.79	3.88	4.91	2.44e-12	2.67e-10
446	chr2	75710509	75711009	501	*	6.21	7.19	1.52	5.67	2.46e-12	2.68e-10
447	chr7	75092566	75093066	501	*	6.43	7.42	-0.07	7.49	2.47e-12	2.68e-10
448	chr20	833558	834058	501	*	6.52	7.5	1.2	6.3	2.49e-12	2.7e-10
449	chr3	129605718	129606218	501	*	6.17	7.15	1.13	6.02	2.51e-12	2.72e-10
450	chr13	114234949	114235449	501	*	6.32	7.3	1.06	6.24	2.54e-12	2.74e-10
451	chr2	74834733	74835233	501	*	7.13	8.12	1.55	6.56	2.55e-12	2.74e-10
452	chr9	97412150	97412650	501	*	6.44	7.43	0.31	7.12	2.55e-12	2.74e-10
453	chr13	109787071	109787571	501	*	6.61	7.59	1.55	6.04	2.56e-12	2.74e-10
454	chr17	2594041	2594541	501	*	7.1	8.08	1.69	6.39	2.56e-12	2.74e-10
455	chr17	57955460	57955960	501	*	6.98	7.96	1.55	6.41	2.57e-12	2.75e-10
456	chr7	522187	522687	501	*	8.58	9.54	4.49	5.05	2.62e-12	2.78e-10
457	chr20	2840294	2840794	501	*	6.91	7.89	1.81	6.08	2.62e-12	2.78e-10
458	chrX	18984273	18984773	501	*	6.27	7.25	0.85	6.4	2.63e-12	2.78e-10
459	chr7	156640680	156641180	501	*	7.6	8.57	3.24	5.33	2.63e-12	2.78e-10
460	chr13	28138315	28138815	501	*	6.65	7.63	1.55	6.08	2.63e-12	2.78e-10
461	chr17	82212786	82213286	501	*	6.33	7.32	0.6	6.72	2.63e-12	2.78e-10
462	chr22	50530595	50531095	501	*	6.93	7.93	0.31	7.62	2.64e-12	2.78e-10
463	chr6	170306669	170307169	501	*	6.45	7.42	1.82	5.6	2.65e-12	2.78e-10
464	chr11	108498002	108498502	501	*	6.69	7.66	1.97	5.69	2.72e-12	2.85e-10
465	chr22	19432150	19432650	501	*	6.4	7.39	0.31	7.09	2.73e-12	2.86e-10
466	chr4	781317	781817	501	*	6.9	7.88	1.55	6.32	2.74e-12	2.86e-10
467	chr20	35615778	35616278	501	*	7.69	8.67	2.46	6.22	2.74e-12	2.86e-10
468	chr13	72781469	72781969	501	*	6.68	7.65	2.01	5.64	2.76e-12	2.87e-10
469	chr7	116862510	116863010	501	*	6.32	7.3	0.6	6.7	2.79e-12	2.89e-10
470	chr1	30718782	30719282	501	*	7.93	8.9	3.33	5.56	2.82e-12	2.92e-10
471	chr1	223845963	223846463	501	*	6.71	7.68	2.13	5.55	2.83e-12	2.92e-10
472	chr3	51671149	51671649	501	*	6.65	7.64	0.85	6.79	2.83e-12	2.92e-10
473	chr12	53324946	53325446	501	*	7.29	8.29	-0.58	8.87	2.85e-12	2.93e-10
474	chr3	69013302	69013802	501	*	6.97	7.97	-0.58	8.55	2.86e-12	2.93e-10
475	chr16	67562974	67563474	501	*	6.42	7.41	-0.07	7.48	2.87e-12	2.94e-10
476	chr12	132986367	132986867	501	*	6.15	7.13	1.2	5.93	2.89e-12	2.95e-10
477	chr5	65035443	65035943	501	*	6.59	7.57	1.25	6.33	2.9e-12	2.95e-10
478	chr3	50292046	50292546	501	*	6.78	7.76	1.55	6.21	2.95e-12	3e-10
479	chr2	3519129	3519629	501	*	6.16	7.15	0.7	6.45	2.96e-12	3.01e-10
480	chr12	51238705	51239205	501	*	8.76	9.72	4.53	5.2	3.01e-12	3.05e-10
481	chr20	62816769	62817269	501	*	6.42	7.42	-0.07	7.49	3.04e-12	3.07e-10
482	chr5	123036518	123037018	501	*	6.22	7.2	0.85	6.35	3.05e-12	3.08e-10
483	chr2	47783049	47783549	501	*	6.69	7.67	1.41	6.26	3.06e-12	3.08e-10
484	chr4	48341568	48342068	501	*	6.31	7.29	1.06	6.23	3.1e-12	3.11e-10
485	chr6	35497370	35497870	501	*	6.43	7.42	0.6	6.81	3.16e-12	3.17e-10
486	chr21	36134899	36135399	501	*	6.76	7.74	1.78	5.96	3.17e-12	3.17e-10
487	chr4	143513577	143514077	501	*	6.78	7.75	2.25	5.5	3.18e-12	3.17e-10
488	chr2	36356360	36356860	501	*	6.51	7.5	0.31	7.19	3.19e-12	3.18e-10
489	chr20	3889144	3889644	501	*	6.13	7.12	0.6	6.51	3.2e-12	3.18e-10
490	chr21	43767899	43768399	501	*	7.49	8.45	3.22	5.23	3.22e-12	3.19e-10
491	chr17	48543302	48543802	501	*	6.53	7.51	1.31	6.21	3.24e-12	3.21e-10
492	chr2	197499480	197499980	501	*	6.82	7.81	1.06	6.75	3.26e-12	3.22e-10
493	chr7	55365899	55366399	501	*	7.94	8.91	3.14	5.77	3.29e-12	3.24e-10
494	chr3	185498633	185499133	501	*	6.47	7.45	0.6	6.85	3.3e-12	3.24e-10
495	chr4	674440	674940	501	*	6.6	7.6	-0.07	7.67	3.32e-12	3.26e-10
496	chr12	48957093	48957593	501	*	6.6	7.59	0.6	6.98	3.39e-12	3.31e-10
497	chr17	36948904	36949404	501	*	6.83	7.81	1.69	6.12	3.39e-12	3.31e-10
498	chr7	131327764	131328264	501	*	7.52	8.49	2.65	5.85	3.45e-12	3.37e-10
499	chr7	105012942	105013442	501	*	10.08	10.95	7.56	3.4	3.46e-12	3.37e-10
500	chr13	19601669	19602169	501	*	6.22	7.19	1.74	5.45	3.48e-12	3.39e-10
501	chr1	212285896	212286396	501	*	6.18	7.15	1.57	5.58	3.52e-12	3.41e-10
502	chr7	75527603	75528103	501	*	6.17	7.16	0.6	6.56	3.53e-12	3.41e-10
503	chr7	158829604	158830104	501	*	7.15	8.13	2.03	6.11	3.53e-12	3.41e-10
504	chr18	12947894	12948394	501	*	6.97	7.93	2.78	5.15	3.54e-12	3.41e-10
505	chr1	9182151	9182651	501	*	6.45	7.43	1.25	6.18	3.57e-12	3.44e-10
506	chr3	128489070	128489570	501	*	7.28	8.28	-0.58	8.86	3.58e-12	3.44e-10
507	chr8	43140783	43141283	501	*	6.28	7.27	0.31	6.96	3.6e-12	3.45e-10
508	chr3	149658252	149658752	501	*	8.6	9.54	4.97	4.57	3.69e-12	3.53e-10
509	chr7	152759809	152760309	501	*	6.38	7.37	-0.07	7.44	3.71e-12	3.55e-10
510	chr17	40536108	40536608	501	*	7.83	8.79	3.68	5.11	3.74e-12	3.56e-10
511	chr17	75270637	75271137	501	*	7.07	8.04	2.49	5.55	3.75e-12	3.56e-10
512	chrX	118727674	118728174	501	*	6.25	7.23	1.06	6.17	3.76e-12	3.57e-10
513	chr15	56918798	56919298	501	*	6.22	7.2	1.06	6.14	3.77e-12	3.57e-10
514	chr10	22340392	22340892	501	*	6.42	7.39	1.41	5.99	3.78e-12	3.57e-10
515	chr8	22130615	22131115	501	*	6.55	7.53	0.85	6.68	3.85e-12	3.63e-10
516	chr3	50337015	50337515	501	*	6.59	7.57	1.25	6.32	3.85e-12	3.63e-10
517	chr6	157380266	157380766	501	*	6.6	7.58	1.06	6.52	3.98e-12	3.73e-10
518	chr17	64505591	64506091	501	*	8.85	9.78	5.49	4.3	3.98e-12	3.73e-10
519	chr3	195542846	195543346	501	*	7.42	8.41	2.12	6.28	3.98e-12	3.73e-10
520	chr12	31324383	31324883	501	*	8.12	9.09	3.29	5.8	4.03e-12	3.77e-10
521	chr8	38382558	38383058	501	*	7.63	8.59	3.14	5.45	4.04e-12	3.77e-10
522	chr9	74952366	74952866	501	*	7	8	-0.58	8.58	4.06e-12	3.78e-10
523	chr11	2269232	2269732	501	*	6.8	7.78	1.46	6.32	4.12e-12	3.83e-10
524	chr3	157120169	157120669	501	*	6.3	7.29	0.6	6.69	4.13e-12	3.83e-10
525	chr8	144291646	144292146	501	*	6.42	7.4	1.41	5.99	4.15e-12	3.84e-10
526	chr2	218858951	218859451	501	*	7.53	8.49	3.22	5.27	4.18e-12	3.87e-10
527	chr5	74685185	74685685	501	*	6.23	7.21	1.06	6.15	4.21e-12	3.88e-10
528	chr4	140151196	140151696	501	*	6.25	7.24	0.85	6.39	4.21e-12	3.88e-10
529	chr3	50340607	50341107	501	*	6.55	7.53	1.41	6.12	4.23e-12	3.89e-10
530	chr8	22441151	22441651	501	*	6.18	7.17	0.31	6.86	4.26e-12	3.91e-10
531	chr2	85437567	85438067	501	*	7.17	8.14	2.67	5.47	4.28e-12	3.92e-10
532	chr17	19362255	19362755	501	*	6.63	7.61	1.41	6.2	4.34e-12	3.97e-10
533	chr3	33096689	33097189	501	*	6.67	7.65	1.55	6.09	4.36e-12	3.98e-10
534	chr7	7566749	7567249	501	*	6.3	7.29	0.7	6.59	4.39e-12	3.99e-10
535	chr3	101676448	101676948	501	*	6.69	7.67	1.25	6.43	4.42e-12	4.02e-10
536	chr11	116772723	116773223	501	*	6.95	7.94	1.55	6.38	4.45e-12	4.04e-10
537	chr3	47781346	47781846	501	*	6.78	7.75	2.39	5.36	4.48e-12	4.06e-10
538	chr2	264087	264587	501	*	6.99	7.99	-0.58	8.56	4.52e-12	4.09e-10
539	chr6	42783388	42783888	501	*	8.38	9.33	4.37	4.96	4.56e-12	4.11e-10
540	chr21	42893193	42893693	501	*	6.32	7.31	-0.07	7.38	4.6e-12	4.14e-10
541	chr11	20387503	20388003	501	*	6.93	7.9	1.81	6.1	4.6e-12	4.14e-10
542	chr7	140062698	140063198	501	*	6.19	7.17	1.06	6.11	4.62e-12	4.14e-10
543	chr17	46770913	46771413	501	*	6.14	7.12	1.13	5.99	4.63e-12	4.14e-10
544	chr9	75027714	75028214	501	*	6.31	7.28	1.74	5.54	4.73e-12	4.22e-10
545	chr5	170862084	170862584	501	*	6.18	7.17	0.31	6.86	4.75e-12	4.22e-10
546	chr3	171809869	171810369	501	*	7.28	8.26	2.12	6.13	4.75e-12	4.22e-10
547	chr18	2906117	2906617	501	*	6.46	7.44	1.06	6.38	4.75e-12	4.22e-10
548	chr21	45974175	45974675	501	*	7.99	8.97	2.73	6.25	4.76e-12	4.22e-10
549	chr17	3845782	3846282	501	*	6.41	7.38	1.74	5.64	4.77e-12	4.22e-10
550	chr2	42810076	42810576	501	*	6.38	7.36	1.41	5.95	4.79e-12	4.23e-10
551	chr11	65524980	65525480	501	*	6.19	7.17	0.6	6.57	4.8e-12	4.23e-10
552	chr7	6483608	6484108	501	*	6.31	7.3	-0.07	7.37	4.83e-12	4.25e-10
553	chr2	219498012	219498512	501	*	7.16	8.14	1.69	6.45	4.84e-12	4.25e-10
554	chr2	218781613	218782113	501	*	7.03	8.01	1.98	6.03	4.87e-12	4.27e-10
555	chr9	83623218	83623718	501	*	6.41	7.4	0.08	7.32	5.01e-12	4.38e-10
556	chr11	64185315	64185815	501	*	6.66	7.64	1.41	6.23	5.01e-12	4.38e-10
557	chr9	97696949	97697449	501	*	6.5	7.49	1.25	6.24	5.04e-12	4.39e-10
558	chr19	12734284	12734784	501	*	6.67	7.65	1.55	6.1	5.04e-12	4.39e-10
559	chr3	52705578	52706078	501	*	6.09	7.07	0.85	6.22	5.06e-12	4.4e-10
560	chr10	5684914	5685414	501	*	6.13	7.1	1.7	5.4	5.07e-12	4.4e-10
561	chr9	107490037	107490537	501	*	6.76	7.72	2.39	5.34	5.17e-12	4.48e-10
562	chr20	20017373	20017873	501	*	6.04	7.02	0.6	6.41	5.18e-12	4.48e-10
563	chr7	32942467	32942967	501	*	6.66	7.63	2.1	5.53	5.2e-12	4.48e-10
564	chr8	144358578	144359078	501	*	6.43	7.42	0.31	7.11	5.2e-12	4.48e-10
565	chr2	28392597	28393097	501	*	6.74	7.7	2.49	5.21	5.28e-12	4.54e-10
566	chr2	88626945	88627445	501	*	6.24	7.21	1.25	5.97	5.28e-12	4.54e-10
567	chr3	158801752	158802252	501	*	6.49	7.47	1.41	6.06	5.31e-12	4.55e-10
568	chr2	203238930	203239430	501	*	6.92	7.9	1.81	6.09	5.36e-12	4.59e-10
569	chr11	71787475	71787975	501	*	6.61	7.58	2.03	5.55	5.37e-12	4.59e-10
570	chr3	183884512	183885012	501	*	6.53	7.51	1.41	6.1	5.39e-12	4.59e-10
571	chr15	75201902	75202402	501	*	6.54	7.52	1.55	5.97	5.39e-12	4.59e-10
572	chr22	23786881	23787381	501	*	6.07	7.05	0.85	6.2	5.41e-12	4.6e-10
573	chr3	113211589	113212089	501	*	6.36	7.34	1.41	5.93	5.56e-12	4.71e-10
574	chr13	51453384	51453884	501	*	6.36	7.34	1.46	5.87	5.63e-12	4.77e-10
575	chr13	46553823	46554323	501	*	7.81	8.8	2.53	6.27	5.68e-12	4.8e-10
576	chr2	69915082	69915582	501	*	6.69	7.68	0.6	7.07	5.73e-12	4.83e-10
577	chr16	22297364	22297864	501	*	6.89	7.88	-0.58	8.46	5.77e-12	4.86e-10
578	chr11	2870945	2871445	501	*	7.22	8.21	1.69	6.52	5.8e-12	4.88e-10
579	chr4	7067563	7068063	501	*	6.41	7.39	0.85	6.54	5.82e-12	4.88e-10
580	chr1	31413314	31413814	501	*	7.25	8.23	1.96	6.27	5.82e-12	4.88e-10
581	chr22	49852981	49853481	501	*	6.34	7.33	0.6	6.73	5.88e-12	4.92e-10
582	chr16	30526768	30527268	501	*	6.36	7.35	0.6	6.74	5.92e-12	4.94e-10
583	chr2	158457386	158457886	501	*	6.83	7.81	1.69	6.12	5.95e-12	4.96e-10
584	chr20	64255445	64255945	501	*	6.41	7.39	1.41	5.98	5.98e-12	4.97e-10
585	chr8	144827457	144827957	501	*	6.31	7.28	1.26	6.03	6e-12	4.97e-10
586	chr2	159286210	159286710	501	*	6.11	7.09	1.06	6.03	6e-12	4.97e-10
587	chr21	39445318	39445818	501	*	6.23	7.22	0.85	6.37	6e-12	4.97e-10
588	chr3	149812662	149813162	501	*	8.36	9.31	4.34	4.97	6.05e-12	5e-10
589	chr20	62142914	62143414	501	*	6.27	7.25	1.06	6.19	6.18e-12	5.1e-10
590	chr16	88332622	88333122	501	*	8.26	9.22	3.97	5.25	6.19e-12	5.1e-10
591	chr3	136862248	136862748	501	*	7.16	8.14	1.92	6.21	6.21e-12	5.11e-10
592	chr5	177404017	177404517	501	*	7.34	8.32	2.03	6.29	6.23e-12	5.11e-10
593	chr22	38201982	38202482	501	*	6.79	7.79	-0.58	8.37	6.29e-12	5.14e-10
594	chr6	158560208	158560708	501	*	6.1	7.08	1.06	6.02	6.31e-12	5.14e-10
595	chr2	135531581	135532081	501	*	6.22	7.2	0.6	6.6	6.31e-12	5.14e-10
596	chr3	170357751	170358251	501	*	7.68	8.66	2.53	6.13	6.32e-12	5.14e-10
597	chr2	118013579	118014079	501	*	7.13	8.11	1.81	6.3	6.32e-12	5.14e-10
598	chr2	174247973	174248473	501	*	7.16	8.14	1.92	6.22	6.33e-12	5.14e-10
599	chr1	36156255	36156755	501	*	6.06	7.04	0.31	6.74	6.45e-12	5.24e-10
600	chr17	44324321	44324821	501	*	6.24	7.23	0.31	6.93	6.48e-12	5.24e-10
601	chr7	151440494	151440994	501	*	6.98	7.96	2.14	5.82	6.49e-12	5.24e-10
602	chr1	32013827	32014327	501	*	6.24	7.22	1.06	6.15	6.49e-12	5.24e-10
603	chr4	55948797	55949297	501	*	6.17	7.14	1.7	5.44	6.49e-12	5.24e-10
604	chr7	5420823	5421323	501	*	6.21	7.19	1.06	6.12	6.6e-12	5.31e-10
605	chr3	184362786	184363286	501	*	8.29	9.27	3.26	6.01	6.62e-12	5.32e-10
606	chr7	149126653	149127153	501	*	7.18	8.14	2.78	5.36	6.7e-12	5.37e-10
607	chr9	35814616	35815116	501	*	6.56	7.55	0.08	7.47	6.75e-12	5.41e-10
608	chr2	171160227	171160727	501	*	6.8	7.8	-0.58	8.37	6.79e-12	5.43e-10
609	chr15	38252167	38252667	501	*	6.33	7.3	1.41	5.9	6.83e-12	5.45e-10
610	chr1	179954651	179955151	501	*	6.18	7.16	0.85	6.31	6.84e-12	5.45e-10
611	chrX	2928919	2929419	501	*	6.04	7.02	1.31	5.71	6.85e-12	5.45e-10
612	chr17	81977207	81977707	501	*	7.22	8.19	2.48	5.71	6.89e-12	5.47e-10
613	chr11	68213661	68214161	501	*	6.74	7.72	1.81	5.91	7.19e-12	5.7e-10
614	chr22	37746465	37746965	501	*	6.98	7.97	1.41	6.56	7.28e-12	5.76e-10
615	chr19	46860378	46860878	501	*	6.21	7.18	1.25	5.94	7.32e-12	5.79e-10
616	chr20	63627107	63627607	501	*	6.53	7.5	1.78	5.73	7.36e-12	5.81e-10
617	chr12	93441778	93442278	501	*	6	6.97	1.36	5.61	7.42e-12	5.85e-10
618	chr13	24160757	24161257	501	*	7.35	8.33	2.21	6.12	7.44e-12	5.85e-10
619	chr7	101815056	101815556	501	*	7.16	8.13	2.65	5.48	7.46e-12	5.86e-10
620	chr17	7572865	7573365	501	*	8.08	9.06	2.9	6.16	7.47e-12	5.86e-10
621	chr17	81871499	81871999	501	*	8.08	9.06	3.01	6.05	7.49e-12	5.86e-10
622	chr14	104677774	104678274	501	*	8.08	9.06	2.85	6.21	7.54e-12	5.89e-10
623	chr11	8964412	8964912	501	*	7.15	8.12	2.46	5.66	7.63e-12	5.95e-10
624	chrX	118974938	118975438	501	*	6.5	7.48	1.25	6.23	7.65e-12	5.96e-10
625	chr5	10563562	10564062	501	*	6.35	7.34	-0.07	7.41	7.71e-12	5.99e-10
626	chr11	65857472	65857972	501	*	6.24	7.23	-0.07	7.3	7.74e-12	6.01e-10
627	chr2	183037732	183038232	501	*	7.08	8.06	2.12	5.94	7.75e-12	6.01e-10
628	chr1	28259476	28259976	501	*	6.86	7.86	-0.58	8.43	7.91e-12	6.12e-10
629	chr1	19312349	19312849	501	*	7.25	8.22	2.46	5.76	7.94e-12	6.13e-10
630	chr6	149749551	149750051	501	*	6.18	7.16	1.31	5.85	7.99e-12	6.16e-10
631	chr5	171450635	171451135	501	*	6.3	7.27	1.41	5.86	8e-12	6.16e-10
632	chr13	26221848	26222348	501	*	7.95	8.92	3.29	5.64	8.02e-12	6.17e-10
633	chr7	73557312	73557812	501	*	7.19	8.17	2.21	5.95	8.03e-12	6.17e-10
634	chr11	69048925	69049425	501	*	7.06	8.04	1.92	6.12	8.12e-12	6.22e-10
635	chr21	45405986	45406486	501	*	7.12	8.09	2.59	5.51	8.12e-12	6.22e-10
636	chr2	32357131	32357631	501	*	6.64	7.62	1.96	5.66	8.24e-12	6.29e-10
637	chr17	1628433	1628933	501	*	6.92	7.91	-0.58	8.49	8.24e-12	6.29e-10
638	chr7	55571808	55572308	501	*	6.33	7.31	0.85	6.46	8.25e-12	6.29e-10
639	chr1	6784479	6784979	501	*	6.06	7.04	1.06	5.98	8.3e-12	6.32e-10
640	chr13	30307033	30307533	501	*	6.3	7.29	0.08	7.22	8.37e-12	6.36e-10
641	chr17	82648039	82648539	501	*	6.41	7.4	-0.07	7.47	8.55e-12	6.49e-10
642	chr6	63572641	63573141	501	*	7.14	8.11	2.41	5.7	8.6e-12	6.51e-10
643	chr16	30407331	30407831	501	*	6.18	7.16	1.06	6.1	8.62e-12	6.51e-10
644	chr9	95317275	95317775	501	*	7.42	8.4	2.21	6.18	8.62e-12	6.51e-10
645	chr3	5187649	5188149	501	*	6.33	7.32	-0.07	7.39	8.7e-12	6.55e-10
646	chr21	34888885	34889385	501	*	6.06	7.04	0.85	6.19	8.7e-12	6.55e-10
647	chr14	104689843	104690343	501	*	6.35	7.34	0.31	7.04	8.76e-12	6.58e-10
648	chr5	73498402	73498902	501	*	7.9	8.85	3.81	5.04	8.81e-12	6.61e-10
649	chr19	44643753	44644253	501	*	6.82	7.8	1.55	6.25	9.05e-12	6.77e-10
650	chr16	89507635	89508135	501	*	6.42	7.41	0.31	7.1	9.12e-12	6.82e-10
651	chr13	95677221	95677721	501	*	6.53	7.5	2.22	5.28	9.13e-12	6.82e-10
652	chr19	54471065	54471565	501	*	6.51	7.5	0.6	6.89	9.15e-12	6.82e-10
653	chr4	40749891	40750391	501	*	6.07	7.06	0.31	6.75	9.18e-12	6.83e-10
654	chr2	120346607	120347107	501	*	6.2	7.18	1.08	6.11	9.19e-12	6.83e-10
655	chr7	101172643	101173143	501	*	6.96	7.93	2.1	5.84	9.2e-12	6.83e-10
656	chr13	46796695	46797195	501	*	7.57	8.52	3.66	4.86	9.33e-12	6.89e-10
657	chr6	79077828	79078328	501	*	6.12	7.1	1.06	6.04	9.33e-12	6.89e-10
658	chr21	31659589	31660089	501	*	6.95	7.93	2.03	5.9	9.33e-12	6.89e-10
659	chr11	75351203	75351703	501	*	6.3	7.27	1.52	5.75	9.39e-12	6.93e-10
660	chr11	45922412	45922912	501	*	6.07	7.04	1.06	5.98	9.41e-12	6.93e-10
661	chr10	100286316	100286816	501	*	6.57	7.55	1.55	5.99	9.48e-12	6.97e-10
662	chr3	113948138	113948638	501	*	6.28	7.26	1.32	5.94	9.85e-12	7.23e-10
663	chr13	42272096	42272596	501	*	6.37	7.35	1.25	6.11	9.94e-12	7.28e-10
664	chr13	42048334	42048834	501	*	6.56	7.53	2.25	5.28	9.95e-12	7.28e-10
665	chr17	68291736	68292236	501	*	6.27	7.25	1.41	5.84	9.96e-12	7.28e-10
666	chr17	44198912	44199412	501	*	6.52	7.49	1.86	5.63	9.98e-12	7.28e-10
667	chr15	41972129	41972629	501	*	6.21	7.2	-0.07	7.27	9.98e-12	7.28e-10
668	chr12	101877158	101877658	501	*	5.96	6.94	0.85	6.09	1e-11	7.3e-10
669	chr17	39636964	39637464	501	*	6.31	7.28	1.36	5.92	1.01e-11	7.32e-10
670	chr15	29821906	29822406	501	*	6.16	7.13	1.52	5.61	1.01e-11	7.32e-10
671	chr15	75843722	75844222	501	*	6.68	7.66	1.73	5.93	1.01e-11	7.32e-10
672	chr12	32679194	32679694	501	*	6.49	7.46	1.89	5.57	1.02e-11	7.4e-10
673	chr17	44345386	44345886	501	*	6.1	7.08	1.2	5.88	1.02e-11	7.4e-10
674	chr22	21567616	21568116	501	*	6.6	7.58	1.69	5.89	1.03e-11	7.44e-10
675	chrX	24149260	24149760	501	*	6.25	7.24	-0.07	7.31	1.03e-11	7.44e-10
676	chr3	139677513	139678013	501	*	6.72	7.7	1.69	6.02	1.04e-11	7.51e-10
677	chr6	42452342	42452842	501	*	6.01	6.99	0.85	6.14	1.05e-11	7.54e-10
678	chr7	157279262	157279762	501	*	6.98	7.98	-0.58	8.56	1.05e-11	7.54e-10
679	chr11	74592538	74593038	501	*	6.55	7.51	2.14	5.38	1.05e-11	7.55e-10
680	chr1	182391343	182391843	501	*	6.31	7.29	1.06	6.23	1.06e-11	7.56e-10
681	chr19	1275682	1276182	501	*	6.3	7.28	1.41	5.87	1.06e-11	7.57e-10
682	chr17	78359507	78360007	501	*	6.23	7.2	1.57	5.64	1.07e-11	7.59e-10
683	chr12	50166844	50167344	501	*	7.19	8.17	1.92	6.25	1.08e-11	7.68e-10
684	chr19	1065794	1066294	501	*	6.55	7.53	1.13	6.4	1.09e-11	7.77e-10
685	chr1	154961655	154962155	501	*	5.96	6.94	0.31	6.64	1.1e-11	7.78e-10
686	chr3	179323299	179323799	501	*	7.02	7.99	2.25	5.74	1.1e-11	7.82e-10
687	chr16	31713195	31713695	501	*	6.68	7.65	2.22	5.43	1.11e-11	7.85e-10
688	chr12	119179243	119179743	501	*	6.53	7.51	1.6	5.9	1.11e-11	7.85e-10
689	chr4	3483955	3484455	501	*	8.42	9.36	4.75	4.61	1.11e-11	7.85e-10
690	chr6	149717721	149718221	501	*	7.25	8.23	2.03	6.21	1.12e-11	7.9e-10
691	chr13	20703091	20703591	501	*	6.11	7.09	0.6	6.49	1.13e-11	7.93e-10
692	chr17	17476888	17477388	501	*	6.51	7.49	1.6	5.88	1.14e-11	7.99e-10
693	chr2	170771126	170771626	501	*	6.27	7.26	1.06	6.19	1.14e-11	8.01e-10
694	chr12	111406240	111406740	501	*	6.41	7.39	1.25	6.15	1.14e-11	8.01e-10
695	chr8	100309553	100310053	501	*	7.35	8.34	2.12	6.21	1.16e-11	8.09e-10
696	chr13	20773407	20773907	501	*	7.38	8.35	2.93	5.42	1.16e-11	8.09e-10
697	chr1	58903626	58904126	501	*	6.18	7.16	1.31	5.85	1.17e-11	8.12e-10
698	chr4	139176667	139177167	501	*	6.28	7.26	0.31	6.96	1.17e-11	8.12e-10
699	chr2	64018915	64019415	501	*	5.96	6.95	0.6	6.34	1.17e-11	8.17e-10
700	chr1	112849394	112849894	501	*	6.4	7.38	1.41	5.97	1.19e-11	8.26e-10
701	chr7	98251905	98252405	501	*	6.3	7.28	1.25	6.03	1.19e-11	8.27e-10
702	chr22	37518814	37519314	501	*	6.73	7.71	1.55	6.15	1.19e-11	8.27e-10
703	chr5	115841926	115842426	501	*	6.39	7.37	1.55	5.81	1.2e-11	8.29e-10
704	chr5	179795652	179796152	501	*	5.94	6.92	0.85	6.07	1.2e-11	8.29e-10
705	chr2	101252674	101253174	501	*	6.67	7.66	-0.58	8.24	1.21e-11	8.34e-10
706	chr7	6729744	6730244	501	*	7.02	8	1.92	6.07	1.22e-11	8.43e-10
707	chr17	28897136	28897636	501	*	6.77	7.74	2.19	5.55	1.26e-11	8.66e-10
708	chr6	1311803	1312303	501	*	6.27	7.25	1.25	6	1.26e-11	8.66e-10
709	chr17	28357094	28357594	501	*	6.41	7.38	1.94	5.44	1.27e-11	8.72e-10
710	chr10	11823594	11824094	501	*	6.21	7.2	-0.07	7.27	1.29e-11	8.87e-10
711	chr7	151080420	151080920	501	*	7.03	8.03	-0.58	8.61	1.3e-11	8.9e-10
712	chr11	77820141	77820641	501	*	7.03	8.02	1.69	6.33	1.3e-11	8.9e-10
713	chr15	58933199	58933699	501	*	6.37	7.33	2.25	5.07	1.31e-11	8.94e-10
714	chr7	157309524	157310024	501	*	8.49	9.42	4.97	4.46	1.31e-11	8.94e-10
715	chr1	23799891	23800391	501	*	7.26	8.23	2.65	5.58	1.34e-11	9.1e-10
716	chr17	81239337	81239837	501	*	6.03	6.99	1.7	5.29	1.35e-11	9.19e-10
717	chr2	241701488	241701988	501	*	6.65	7.64	-0.58	8.22	1.37e-11	9.3e-10
718	chr12	120534526	120535026	501	*	5.99	6.96	1.06	5.9	1.4e-11	9.48e-10
719	chr6	150866044	150866544	501	*	5.98	6.97	0.6	6.36	1.41e-11	9.52e-10
720	chr5	160118984	160119484	501	*	6.1	7.09	-0.07	7.16	1.41e-11	9.54e-10
721	chr3	48685445	48685945	501	*	5.9	6.88	0.6	6.27	1.43e-11	9.62e-10
722	chr1	157138228	157138728	501	*	6.81	7.78	2.28	5.51	1.44e-11	9.72e-10
723	chr2	190881450	190881950	501	*	7.04	7.99	3.16	4.83	1.45e-11	9.75e-10
724	chr1	111203765	111204265	501	*	6.39	7.36	1.55	5.81	1.46e-11	9.77e-10
725	chr17	82333288	82333788	501	*	6.32	7.31	0.85	6.45	1.48e-11	9.89e-10
726	chr19	1252416	1252916	501	*	6.28	7.26	0.6	6.66	1.48e-11	9.89e-10
727	chr13	95301264	95301764	501	*	5.9	6.87	0.85	6.02	1.48e-11	9.9e-10
728	chr8	30082585	30083085	501	*	8.1	9.04	4.33	4.72	1.48e-11	9.91e-10
729	chr2	232550560	232551060	501	*	6.78	7.76	1.69	6.07	1.5e-11	1e-09
730	chr3	32238017	32238517	501	*	6.22	7.21	0.85	6.36	1.53e-11	1.02e-09
731	chr3	169812142	169812642	501	*	6.74	7.73	-0.58	8.31	1.53e-11	1.02e-09
732	chr7	149065422	149065922	501	*	7.06	8.04	1.69	6.35	1.53e-11	1.02e-09
733	chr7	92447395	92447895	501	*	7.49	8.46	2.38	6.08	1.53e-11	1.02e-09
734	chr11	108008848	108009348	501	*	8.11	9.07	4.03	5.04	1.54e-11	1.02e-09
735	chr4	15002291	15002791	501	*	6.68	7.66	1.55	6.11	1.54e-11	1.02e-09
736	chr5	138352874	138353374	501	*	6.06	7.04	1.25	5.79	1.54e-11	1.02e-09
737	chr7	135170286	135170786	501	*	6.64	7.61	1.81	5.8	1.55e-11	1.02e-09
738	chr17	77141048	77141548	501	*	6.67	7.66	-0.58	8.24	1.56e-11	1.03e-09
739	chr11	94128870	94129370	501	*	7.23	8.2	2.3	5.9	1.56e-11	1.03e-09
740	chr2	218710785	218711285	501	*	6.46	7.45	1.06	6.38	1.56e-11	1.03e-09
741	chr3	33717709	33718209	501	*	6.41	7.37	2.22	5.15	1.57e-11	1.03e-09
742	chr2	170929362	170929862	501	*	7.04	8.02	2.12	5.89	1.57e-11	1.03e-09
743	chr9	133375533	133376033	501	*	5.94	6.93	0.31	6.62	1.59e-11	1.04e-09
744	chr20	62386595	62387095	501	*	7.3	8.28	2.21	6.07	1.6e-11	1.04e-09
745	chr5	132369700	132370200	501	*	6.19	7.16	1.25	5.92	1.6e-11	1.04e-09
746	chr2	113541402	113542377	976	*	5.83	6.8	1.2	5.6	1.6e-11	1.04e-09
747	chr8	100722371	100722871	501	*	6.17	7.15	1.25	5.9	1.61e-11	1.04e-09
748	chr16	3717300	3717800	501	*	5.89	6.87	0.85	6.02	1.61e-11	1.04e-09
749	chrX	49171874	49172374	501	*	7.84	8.8	3.44	5.37	1.61e-11	1.04e-09
750	chr1	154405498	154405998	501	*	6.12	7.1	0.6	6.5	1.61e-11	1.04e-09
751	chr3	150603291	150603791	501	*	7.03	8	2.78	5.22	1.62e-11	1.05e-09
752	chr7	155298146	155298646	501	*	5.78	6.76	0.93	5.83	1.64e-11	1.06e-09
753	chr1	147242625	147243125	501	*	5.88	6.86	0.6	6.26	1.65e-11	1.06e-09
754	chr2	158968748	158969248	501	*	6.39	7.37	1.25	6.12	1.67e-11	1.07e-09
755	chr2	189783961	189784461	501	*	6.45	7.42	1.55	5.87	1.67e-11	1.07e-09
756	chr17	75784851	75785351	501	*	8.08	9.02	4.44	4.58	1.67e-11	1.08e-09
757	chr8	63168537	63169037	501	*	7.81	8.78	2.97	5.81	1.71e-11	1.1e-09
758	chr1	202807524	202808024	501	*	6.2	7.18	1.06	6.11	1.71e-11	1.1e-09
759	chrX	2691215	2691715	501	*	5.94	6.92	0.31	6.62	1.72e-11	1.1e-09
760	chr2	182716241	182716741	501	*	6.59	7.55	2.1	5.45	1.72e-11	1.1e-09
761	chr11	119094899	119095399	501	*	6.89	7.86	1.92	5.94	1.73e-11	1.1e-09
762	chr1	35718560	35719060	501	*	6.32	7.29	1.73	5.56	1.74e-11	1.11e-09
763	chr2	37671759	37672259	501	*	6.68	7.67	1.25	6.42	1.75e-11	1.11e-09
764	chr3	128726220	128726720	501	*	6.68	7.68	-0.58	8.26	1.76e-11	1.12e-09
765	chr10	63521409	63521909	501	*	5.97	6.95	0.6	6.35	1.77e-11	1.12e-09
766	chr6	47477637	47478137	501	*	6.37	7.34	1.73	5.61	1.77e-11	1.12e-09
767	chr6	151390963	151391463	501	*	6.08	7.05	1.25	5.8	1.77e-11	1.12e-09
768	chr19	1248039	1248539	501	*	6.27	7.25	1.06	6.19	1.78e-11	1.12e-09
769	chr17	59619402	59619902	501	*	8.57	9.5	5.19	4.31	1.8e-11	1.13e-09
770	chr17	7558100	7558600	501	*	6.32	7.31	0.85	6.46	1.8e-11	1.14e-09
771	chr5	69369320	69369820	501	*	7.35	8.32	2.62	5.7	1.8e-11	1.14e-09
772	chr3	195442460	195442960	501	*	6.59	7.58	-0.58	8.16	1.82e-11	1.14e-09
773	chr7	152464205	152464705	501	*	6.61	7.6	-0.58	8.18	1.82e-11	1.15e-09
774	chr5	472578	473078	501	*	6.09	7.08	-0.07	7.15	1.83e-11	1.15e-09
775	chr17	75896446	75896946	501	*	5.87	6.85	0.85	5.99	1.84e-11	1.15e-09
776	chr8	58659203	58659703	501	*	6.64	7.63	-0.58	8.21	1.84e-11	1.15e-09
777	chr15	52179855	52180355	501	*	6.17	7.15	1.15	6	1.86e-11	1.16e-09
778	chr4	183505614	183506114	501	*	6.14	7.13	0.85	6.28	1.86e-11	1.16e-09
779	chr1	179082031	179082531	501	*	6.21	7.2	-0.07	7.27	1.86e-11	1.16e-09
780	chr8	100158005	100158505	501	*	6.22	7.21	0.31	6.9	1.87e-11	1.16e-09
781	chr11	12377469	12377969	501	*	5.83	6.81	0.6	6.21	1.87e-11	1.16e-09
782	chr16	75516896	75517396	501	*	6.05	7.04	0.6	6.43	1.87e-11	1.16e-09
783	chr7	55019177	55019677	501	*	6.62	7.61	-0.58	8.19	1.88e-11	1.17e-09
784	chr11	695280	695780	501	*	7.41	8.39	2.46	5.93	1.88e-11	1.17e-09
785	chr21	43776257	43776757	501	*	6.22	7.2	1.41	5.79	1.89e-11	1.17e-09
786	chr19	2270272	2270772	501	*	6.02	6.99	1.06	5.93	1.89e-11	1.17e-09
787	chr9	135500658	135501158	501	*	6.75	7.75	-0.58	8.33	1.89e-11	1.17e-09
788	chr6	36678734	36679234	501	*	7.54	8.52	2.38	6.14	1.91e-11	1.18e-09
789	chr15	31325741	31326241	501	*	5.87	6.86	0.31	6.55	1.92e-11	1.18e-09
790	chr17	1649320	1649820	501	*	6.64	7.64	-0.58	8.22	1.94e-11	1.19e-09
791	chr3	39051889	39052389	501	*	6.88	7.84	2.78	5.06	1.94e-11	1.19e-09
792	chr3	122514534	122515034	501	*	6.53	7.49	2.42	5.07	1.95e-11	1.19e-09
793	chr3	64023096	64023596	501	*	7.04	8	2.88	5.12	1.95e-11	1.2e-09
794	chr13	113296742	113297242	501	*	6.72	7.68	2.55	5.14	1.96e-11	1.2e-09
795	chr1	20185707	20186207	501	*	7.84	8.79	4.03	4.76	1.99e-11	1.21e-09
796	chr2	130372109	130372609	501	*	6.5	7.48	1.69	5.79	2e-11	1.22e-09
797	chr7	157010913	157011413	501	*	6.89	7.87	1.69	6.19	2e-11	1.22e-09
798	chr17	56834240	56834740	501	*	6.59	7.58	-0.58	8.16	2e-11	1.22e-09
799	chr10	92690112	92690612	501	*	6.25	7.24	0.6	6.64	2.01e-11	1.22e-09
800	chr10	130136178	130136678	501	*	5.9	6.88	0.85	6.03	2.02e-11	1.23e-09
801	chr15	78264094	78264594	501	*	6.36	7.33	1.55	5.78	2.02e-11	1.23e-09
802	chr8	22604845	22605345	501	*	6.09	7.05	1.82	5.23	2.03e-11	1.23e-09
803	chr8	18084012	18084512	501	*	7.74	8.68	4.14	4.54	2.04e-11	1.24e-09
804	chr16	19521566	19522066	501	*	6.32	7.31	0.53	6.78	2.05e-11	1.24e-09
805	chr2	85538302	85538802	501	*	8.68	9.61	5.29	4.32	2.05e-11	1.24e-09
806	chr7	4974237	4974737	501	*	5.82	6.8	0.6	6.19	2.09e-11	1.26e-09
807	chr2	25042327	25042827	501	*	6.14	7.1	1.7	5.41	2.11e-11	1.27e-09
808	chr13	110615601	110616101	501	*	6.31	7.28	1.55	5.73	2.12e-11	1.27e-09
809	chr7	21427534	21428034	501	*	7.73	8.69	3.63	5.06	2.12e-11	1.27e-09
810	chr21	46324869	46325369	501	*	6.26	7.23	1.73	5.5	2.12e-11	1.27e-09
811	chr16	58515395	58515895	501	*	5.97	6.94	1.06	5.88	2.12e-11	1.27e-09
812	chr15	45634791	45635291	501	*	6.04	7.01	1.31	5.7	2.13e-11	1.27e-09
813	chr2	230713181	230713681	501	*	5.79	6.76	1.13	5.63	2.14e-11	1.28e-09
814	chr1	43974986	43975486	501	*	6.15	7.14	0.6	6.53	2.14e-11	1.28e-09
815	chr22	39995051	39995551	501	*	6.1	7.09	-0.07	7.16	2.16e-11	1.29e-09
816	chr20	21303066	21303566	501	*	7.52	8.5	2.6	5.9	2.17e-11	1.29e-09
817	chr8	53843051	53843551	501	*	6.63	7.6	1.69	5.91	2.18e-11	1.3e-09
818	chr17	28570978	28571478	501	*	6.44	7.42	1.25	6.17	2.19e-11	1.3e-09
819	chr4	140756481	140756981	501	*	6.55	7.51	2.31	5.21	2.2e-11	1.3e-09
820	chrX	134914711	134915211	501	*	6.31	7.28	1.82	5.46	2.2e-11	1.3e-09
821	chr5	115544306	115544806	501	*	6.31	7.28	1.55	5.73	2.2e-11	1.3e-09
822	chr3	123067176	123067676	501	*	6.12	7.11	-0.07	7.18	2.2e-11	1.3e-09
823	chrX	1391702	1392202	501	*	7.29	8.27	2.3	5.97	2.21e-11	1.31e-09
824	chr7	6636859	6637359	501	*	6.23	7.22	-0.07	7.29	2.22e-11	1.31e-09
825	chr10	95290555	95291055	501	*	5.94	6.91	1.01	5.91	2.22e-11	1.31e-09
826	chr1	162561732	162562232	501	*	6	6.99	0.31	6.68	2.25e-11	1.33e-09
827	chr3	49017964	49018464	501	*	6.33	7.32	-0.07	7.39	2.26e-11	1.33e-09
828	chrX	16712122	16712622	501	*	6.04	7.03	0.31	6.72	2.27e-11	1.33e-09
829	chrX	135521011	135521511	501	*	6.32	7.31	1.06	6.24	2.29e-11	1.34e-09
830	chr12	127146070	127146570	501	*	6.13	7.12	0.31	6.81	2.32e-11	1.36e-09
831	chr3	184174844	184175344	501	*	6.17	7.16	0.6	6.55	2.33e-11	1.36e-09
832	chr11	70398084	70398584	501	*	6.15	7.13	1.32	5.81	2.33e-11	1.36e-09
833	chr20	62642569	62643069	501	*	6.73	7.72	-0.58	8.3	2.33e-11	1.36e-09
834	chrX	123860042	123860542	501	*	7.29	8.25	3.09	5.16	2.33e-11	1.36e-09
835	chr9	136886671	136887171	501	*	6.71	7.71	-0.58	8.28	2.35e-11	1.37e-09
836	chr5	109690491	109690991	501	*	6.7	7.68	1.41	6.28	2.35e-11	1.37e-09
837	chr21	46228380	46228880	501	*	6.02	6.99	1.06	5.93	2.35e-11	1.37e-09
838	chr1	83999005	83999505	501	*	6.3	7.27	1.55	5.72	2.38e-11	1.38e-09
839	chr11	74748739	74749239	501	*	5.9	6.87	1.06	5.81	2.39e-11	1.39e-09
840	chr20	50795040	50795540	501	*	6.46	7.44	1.25	6.2	2.4e-11	1.39e-09
841	chr7	95772648	95773148	501	*	6	6.97	1.25	5.72	2.4e-11	1.39e-09
842	chr13	52011645	52012145	501	*	6.45	7.42	1.82	5.6	2.4e-11	1.39e-09
843	chr9	69759575	69760075	501	*	6.31	7.27	2.08	5.19	2.43e-11	1.4e-09
844	chrX	130109890	130110390	501	*	6.64	7.64	-0.58	8.22	2.43e-11	1.4e-09
845	chr5	7869113	7869613	501	*	5.94	6.92	0.6	6.31	2.43e-11	1.4e-09
846	chr19	11767234	11767734	501	*	6.53	7.5	2.22	5.27	2.47e-11	1.42e-09
847	chr15	84570314	84570814	501	*	6.37	7.34	1.86	5.48	2.49e-11	1.43e-09
848	chr11	77473471	77473971	501	*	6.19	7.15	1.7	5.46	2.5e-11	1.43e-09
849	chr2	54115514	54116014	501	*	8.24	9.18	4.75	4.42	2.5e-11	1.43e-09
850	chr6	17600506	17601006	501	*	5.77	6.75	0.6	6.14	2.51e-11	1.44e-09
851	chr17	44503043	44503543	501	*	7.54	8.51	3.26	5.24	2.54e-11	1.45e-09
852	chr2	177392542	177393042	501	*	6.13	7.1	1.41	5.69	2.55e-11	1.46e-09
853	chr7	30284695	30285195	501	*	6.39	7.36	1.69	5.67	2.55e-11	1.46e-09
854	chr1	227947109	227947609	501	*	6.86	7.83	2.06	5.77	2.57e-11	1.46e-09
855	chr19	16718952	16719452	501	*	6.61	7.58	2.25	5.33	2.6e-11	1.48e-09
856	chr3	184335757	184336257	501	*	7.11	8.08	2.6	5.47	2.61e-11	1.48e-09
857	chr4	337822	338322	501	*	6.34	7.32	1.6	5.71	2.62e-11	1.49e-09
858	chr7	100585635	100586135	501	*	7.66	8.62	3.33	5.29	2.63e-11	1.49e-09
859	chr17	55421351	55421851	501	*	6.91	7.89	1.55	6.34	2.67e-11	1.51e-09
860	chr19	17511553	17512053	501	*	6.97	7.94	2.12	5.82	2.68e-11	1.52e-09
861	chr3	120095318	120095818	501	*	8.53	9.5	4.04	5.46	2.68e-11	1.52e-09
862	chr5	77030332	77030832	501	*	5.87	6.85	0.6	6.25	2.7e-11	1.52e-09
863	chr22	50327157	50327657	501	*	6.38	7.36	1.69	5.67	2.7e-11	1.52e-09
864	chr1	23867902	23868402	501	*	5.92	6.91	0.31	6.6	2.72e-11	1.53e-09
865	chr8	123768437	123768937	501	*	5.75	6.73	0.6	6.13	2.73e-11	1.53e-09
866	chr17	5468509	5469009	501	*	6.01	6.99	1.2	5.79	2.73e-11	1.53e-09
867	chr19	38264583	38265083	501	*	7.55	8.52	2.53	5.99	2.74e-11	1.54e-09
868	chr2	130181202	130181702	501	*	6.68	7.64	2.39	5.25	2.77e-11	1.55e-09
869	chr10	99620948	99621448	501	*	7.28	8.25	2.48	5.77	2.8e-11	1.57e-09
870	chr9	129550115	129550615	501	*	6.19	7.16	1.82	5.34	2.81e-11	1.57e-09
871	chr9	35690760	35691260	501	*	6.43	7.41	1.06	6.35	2.87e-11	1.6e-09
872	chr18	24426635	24427135	501	*	6.98	7.94	2.51	5.44	2.89e-11	1.61e-09
873	chr9	136409919	136410419	501	*	6.4	7.38	1.41	5.97	2.89e-11	1.61e-09
874	chr11	62646225	62646725	501	*	7.22	8.2	2.03	6.17	2.9e-11	1.61e-09
875	chr5	143403205	143403705	501	*	5.88	6.86	0.53	6.33	2.91e-11	1.62e-09
876	chr17	46193199	46193699	501	*	6.55	7.54	-0.58	8.12	2.94e-11	1.63e-09
877	chr8	22691873	22692373	501	*	5.98	6.95	1.06	5.89	2.94e-11	1.63e-09
878	chr2	160492700	160493200	501	*	6.87	7.84	1.81	6.03	2.94e-11	1.63e-09
879	chr7	45920538	45921038	501	*	5.89	6.85	1.7	5.15	2.94e-11	1.63e-09
880	chr10	29736030	29736530	501	*	6.87	7.84	2.28	5.57	2.97e-11	1.64e-09
881	chr5	131164512	131165012	501	*	6.76	7.72	2.66	5.06	3e-11	1.65e-09
882	chr22	31630444	31630944	501	*	6.14	7.12	0.85	6.27	3.03e-11	1.67e-09
883	chr17	75405161	75405661	501	*	6.16	7.14	1.41	5.73	3.04e-11	1.67e-09
884	chr13	52159162	52159662	501	*	6.49	7.49	-0.58	8.06	3.05e-11	1.68e-09
885	chr17	1709981	1710481	501	*	6.05	7.03	0.31	6.73	3.08e-11	1.69e-09
886	chr3	15206244	15206744	501	*	6.49	7.48	-0.58	8.06	3.09e-11	1.69e-09
887	chr11	118791162	118791662	501	*	8.29	9.24	4.53	4.71	3.09e-11	1.7e-09
888	chr7	127392139	127392639	501	*	7.44	8.39	3.63	4.76	3.1e-11	1.7e-09
889	chr10	75235200	75235700	501	*	6.19	7.16	1.41	5.75	3.11e-11	1.7e-09
890	chr20	63831805	63832305	501	*	6.5	7.49	-0.58	8.07	3.11e-11	1.7e-09
891	chr3	63911827	63912327	501	*	5.71	6.68	1.2	5.48	3.11e-11	1.7e-09
892	chr11	9003584	9004084	501	*	6.65	7.61	2.49	5.12	3.12e-11	1.7e-09
893	chr7	26398450	26398950	501	*	6.33	7.29	2.1	5.19	3.13e-11	1.7e-09
894	chr13	45340624	45341124	501	*	7.88	8.86	2.96	5.91	3.13e-11	1.7e-09
895	chr12	57726182	57726682	501	*	6.34	7.32	1.41	5.91	3.15e-11	1.71e-09
896	chr15	39920433	39920933	501	*	5.95	6.93	0.6	6.33	3.15e-11	1.71e-09
897	chr13	24922459	24922959	501	*	6.22	7.18	2.03	5.14	3.15e-11	1.71e-09
898	chr7	64313856	64314356	501	*	7.4	8.34	3.73	4.61	3.16e-11	1.71e-09
899	chr19	33795858	33796358	501	*	6.68	7.63	2.63	5.01	3.16e-11	1.71e-09
900	chr11	66842862	66843362	501	*	7.45	8.44	2.21	6.22	3.18e-11	1.72e-09
901	chr16	2223529	2224029	501	*	5.91	6.9	0.31	6.59	3.19e-11	1.72e-09
902	chr16	4476529	4477029	501	*	6.51	7.49	1.55	5.93	3.21e-11	1.73e-09
903	chr1	228082784	228083284	501	*	6.34	7.32	1.41	5.91	3.25e-11	1.75e-09
904	chr6	7107492	7107992	501	*	6.42	7.4	1.55	5.84	3.26e-11	1.75e-09
905	chr2	28751993	28752493	501	*	7.54	8.52	2.66	5.85	3.26e-11	1.75e-09
906	chr1	1778718	1779218	501	*	6.07	7.04	1.25	5.8	3.26e-11	1.75e-09
907	chr14	103123326	103123826	501	*	6.09	7.08	0.31	6.77	3.27e-11	1.75e-09
908	chr2	205682328	205682828	501	*	6.33	7.31	1.06	6.25	3.3e-11	1.77e-09
909	chr9	71910646	71911146	501	*	6	6.97	1.6	5.36	3.32e-11	1.78e-09
910	chr12	46383169	46383669	501	*	5.86	6.85	0.31	6.54	3.33e-11	1.78e-09
911	chr2	62196331	62196831	501	*	6.22	7.19	1.52	5.67	3.34e-11	1.78e-09
912	chr19	1848372	1848872	501	*	6.56	7.53	2.06	5.46	3.36e-11	1.79e-09
913	chr20	64079375	64079875	501	*	6.06	7.04	0.6	6.44	3.38e-11	1.8e-09
914	chr19	4669847	4670347	501	*	5.83	6.82	0.31	6.51	3.4e-11	1.81e-09
915	chr5	157858783	157859283	501	*	6.2	7.16	1.82	5.35	3.41e-11	1.81e-09
916	chr1	185045513	185046013	501	*	6.03	7	1.26	5.74	3.43e-11	1.82e-09
917	chr9	35079506	35080006	501	*	5.76	6.73	0.85	5.88	3.44e-11	1.82e-09
918	chr15	73684498	73684998	501	*	5.91	6.89	0.85	6.04	3.45e-11	1.83e-09
919	chr17	74982184	74982684	501	*	6.92	7.9	1.81	6.09	3.46e-11	1.83e-09
920	chr13	113863143	113863643	501	*	6.09	7.06	1.25	5.82	3.47e-11	1.83e-09
921	chrX	130060153	130060653	501	*	5.77	6.75	0.6	6.15	3.48e-11	1.83e-09
922	chr6	43053413	43053913	501	*	6.16	7.14	1.46	5.67	3.48e-11	1.84e-09
923	chr19	572676	573176	501	*	6	6.99	0.31	6.68	3.51e-11	1.85e-09
924	chr5	112921574	112922074	501	*	7.21	8.18	2.41	5.78	3.55e-11	1.87e-09
925	chr17	62479304	62479804	501	*	6.52	7.49	1.85	5.64	3.56e-11	1.87e-09
926	chr17	74748712	74749212	501	*	6.03	7.01	0.31	6.71	3.56e-11	1.87e-09
927	chr17	16653259	16653759	501	*	6	6.99	0.6	6.38	3.57e-11	1.87e-09
928	chr2	69829548	69830048	501	*	6.14	7.12	0.79	6.33	3.57e-11	1.87e-09
929	chr9	137456283	137456783	501	*	7.28	8.23	3.34	4.89	3.59e-11	1.88e-09
930	chr7	101163335	101163835	501	*	6.25	7.23	1.41	5.82	3.6e-11	1.88e-09
931	chr5	178130533	178131033	501	*	6.06	7.04	1.31	5.73	3.63e-11	1.89e-09
932	chr1	31760648	31761148	501	*	6.21	7.2	0.31	6.9	3.63e-11	1.89e-09
933	chr17	83051378	83051878	501	*	5.75	6.74	0.31	6.43	3.65e-11	1.9e-09
934	chr7	150404864	150405364	501	*	6.38	7.35	1.55	5.8	3.71e-11	1.93e-09
935	chr16	28823537	28824037	501	*	7.05	8.02	2.12	5.9	3.71e-11	1.93e-09
936	chr3	47802430	47802930	501	*	7.76	8.7	4.13	4.56	3.71e-11	1.93e-09
937	chr8	73878459	73878959	501	*	6.07	7.06	0.85	6.2	3.73e-11	1.94e-09
938	chr9	98056610	98057110	501	*	6.16	7.13	1.52	5.61	3.76e-11	1.95e-09
939	chr19	50476390	50476890	501	*	6.89	7.85	2.76	5.09	3.76e-11	1.95e-09
940	chr12	69359661	69360161	501	*	6.94	7.92	2.03	5.89	3.82e-11	1.97e-09
941	chr7	157139249	157139749	501	*	5.9	6.87	1.42	5.45	3.84e-11	1.98e-09
942	chr20	52191450	52191950	501	*	5.97	6.93	1.79	5.15	3.86e-11	1.99e-09
943	chr6	169751457	169751957	501	*	6.76	7.71	2.88	4.83	3.87e-11	2e-09
944	chr3	49723452	49723952	501	*	7.1	8.08	2.03	6.05	3.87e-11	2e-09
945	chr7	105387887	105388387	501	*	5.7	6.69	0.42	6.26	3.88e-11	2e-09
946	chr1	55215327	55215827	501	*	6.8	7.77	1.92	5.85	3.9e-11	2e-09
947	chr20	25696319	25696819	501	*	7.25	8.23	2.3	5.93	3.9e-11	2e-09
948	chr18	12419951	12420451	501	*	6.42	7.39	1.41	5.99	3.9e-11	2e-09
949	chr3	197030303	197030803	501	*	6.32	7.29	1.7	5.59	3.91e-11	2.01e-09
950	chr1	162497725	162498225	501	*	6.48	7.45	2.01	5.44	3.92e-11	2.01e-09
951	chr12	96399541	96400041	501	*	5.89	6.87	1.06	5.8	3.93e-11	2.01e-09
952	chr11	9314091	9314591	501	*	7.55	8.51	3.13	5.38	3.93e-11	2.01e-09
953	chr9	104763742	104764242	501	*	6.55	7.52	1.41	6.12	3.95e-11	2.01e-09
954	chr1	63593440	63593940	501	*	5.93	6.91	0.31	6.61	3.98e-11	2.03e-09
955	chr3	195990188	195990688	501	*	6.1	7.07	1.82	5.25	4.02e-11	2.05e-09
956	chr17	4703825	4704325	501	*	6.85	7.83	2.03	5.8	4.02e-11	2.05e-09
957	chr19	3557734	3558234	501	*	6.25	7.23	0.85	6.38	4.04e-11	2.05e-09
958	chr22	39145230	39146190	961	*	6.52	7.5	1.46	6.03	4.06e-11	2.06e-09
959	chr19	4064483	4064983	501	*	6.32	7.31	0.31	7	4.11e-11	2.08e-09
960	chr8	38231708	38232208	501	*	5.68	6.66	0.6	6.05	4.11e-11	2.08e-09
961	chr20	25624036	25624536	501	*	7.85	8.82	3.53	5.29	4.12e-11	2.09e-09
962	chr13	48303384	48303884	501	*	6.92	7.87	3.03	4.84	4.13e-11	2.09e-09
963	chr10	73413662	73414162	501	*	7.18	8.14	3.02	5.12	4.13e-11	2.09e-09
964	chr13	41960894	41961394	501	*	5.69	6.66	0.6	6.06	4.14e-11	2.09e-09
965	chr8	48514576	48515076	501	*	6.4	7.37	1.55	5.82	4.15e-11	2.09e-09
966	chr2	64143838	64144338	501	*	6.19	7.18	-0.07	7.25	4.17e-11	2.1e-09
967	chr17	45247872	45248372	501	*	6.78	7.76	1.41	6.35	4.19e-11	2.1e-09
968	chr12	47829084	47829584	501	*	6.15	7.11	2.01	5.11	4.19e-11	2.1e-09
969	chr16	25067011	25067511	501	*	6.27	7.23	2.13	5.1	4.26e-11	2.14e-09
970	chr3	138834714	138835214	501	*	6.44	7.39	2.54	4.85	4.3e-11	2.16e-09
971	chr1	32351578	32352078	501	*	5.83	6.81	0.85	5.96	4.31e-11	2.16e-09
972	chr8	17246866	17247366	501	*	6.55	7.53	1.55	5.98	4.33e-11	2.17e-09
973	chr1	20486346	20486846	501	*	6.41	7.38	1.55	5.83	4.35e-11	2.17e-09
974	chr9	128203946	128204446	501	*	6.12	7.09	1.25	5.85	4.37e-11	2.18e-09
975	chr6	28923400	28923900	501	*	7.04	8.02	2.03	5.99	4.38e-11	2.18e-09
976	chr8	22141331	22141831	501	*	6.62	7.6	1.41	6.19	4.39e-11	2.18e-09
977	chr10	104231905	104232405	501	*	5.85	6.82	1.01	5.82	4.41e-11	2.19e-09
978	chr7	139035462	139035962	501	*	6.41	7.4	-0.58	7.98	4.41e-11	2.19e-09
979	chr5	129094819	129095319	501	*	6.46	7.44	1.55	5.88	4.41e-11	2.19e-09
980	chr17	42608981	42609481	501	*	5.87	6.85	1.01	5.84	4.43e-11	2.2e-09
981	chr3	49940099	49940599	501	*	6.79	7.74	2.65	5.09	4.48e-11	2.22e-09
982	chr12	26122613	26123113	501	*	5.91	6.87	1.86	5.01	4.49e-11	2.22e-09
983	chr2	196171015	196171515	501	*	6.56	7.54	1.52	6.02	4.51e-11	2.23e-09
984	chr20	3846886	3847386	501	*	6.68	7.65	2.31	5.34	4.52e-11	2.24e-09
985	chr2	46915434	46915934	501	*	7.08	8.05	2.54	5.51	4.54e-11	2.24e-09
986	chr19	49361925	49362425	501	*	6.25	7.24	0.31	6.94	4.54e-11	2.24e-09
987	chr6	18264000	18264500	501	*	5.73	6.71	0.31	6.41	4.54e-11	2.24e-09
988	chr8	123416631	123417131	501	*	6.18	7.15	1.86	5.29	4.58e-11	2.25e-09
989	chr8	127036105	127036605	501	*	9.97	7.47	10.84	-3.37	4.58e-11	2.25e-09
990	chr17	58083478	58083978	501	*	5.66	6.64	0.6	6.04	4.58e-11	2.25e-09
991	chr13	48094644	48095144	501	*	6.77	7.73	2.63	5.1	4.61e-11	2.26e-09
992	chr17	50707262	50707762	501	*	6.18	7.15	1.55	5.59	4.63e-11	2.27e-09
993	chr3	9890505	9891005	501	*	6.91	7.88	2.25	5.64	4.63e-11	2.27e-09
994	chr1	226308790	226309290	501	*	5.98	6.97	0.6	6.36	4.67e-11	2.28e-09
995	chr16	18801139	18801639	501	*	6.32	7.3	1.46	5.84	4.67e-11	2.28e-09
996	chr3	50327824	50328324	501	*	6.17	7.15	0.31	6.85	4.76e-11	2.32e-09
997	chr19	10231046	10231546	501	*	6.61	7.58	1.96	5.62	4.78e-11	2.33e-09
998	chr9	91361501	91362001	501	*	6.05	7.02	1.41	5.61	4.85e-11	2.36e-09
999	chr9	21334995	21335495	501	*	7.34	8.3	3.29	5.01	4.85e-11	2.36e-09
1000	chr16	4846892	4847392	501	*	6.61	7.61	-0.58	8.19	4.86e-11	2.36e-09
1001	chr9	120928660	120929160	501	*	6.12	7.11	0.31	6.8	4.89e-11	2.37e-09
1002	chr3	32502320	32502820	501	*	6.64	7.62	1.65	5.97	4.89e-11	2.37e-09
1003	chr14	93184417	93184917	501	*	6.52	7.49	1.69	5.81	4.93e-11	2.39e-09
1004	chr3	149129546	149130046	501	*	6.71	7.69	1.69	6	4.94e-11	2.39e-09
1005	chr3	183635849	183636349	501	*	6.59	7.59	-0.58	8.17	4.95e-11	2.39e-09
1006	chr14	64503817	64504317	501	*	6.02	6.99	1.41	5.58	5.02e-11	2.43e-09
1007	chr20	23362168	23362668	501	*	6.47	7.44	1.81	5.63	5.05e-11	2.44e-09
1008	chr2	44168928	44169428	501	*	6.8	7.77	2.03	5.74	5.06e-11	2.44e-09
1009	chr2	95345763	95346263	501	*	6.07	7.03	1.82	5.22	5.19e-11	2.5e-09
1010	chr19	925306	925806	501	*	5.98	6.97	0.31	6.66	5.2e-11	2.5e-09
1011	chr1	247331324	247331824	501	*	6.11	7.09	1.46	5.62	5.2e-11	2.5e-09
1012	chr8	133572129	133572629	501	*	5.9	6.88	1.06	5.82	5.22e-11	2.51e-09
1013	chr13	49996356	49996856	501	*	6.4	7.38	1.25	6.14	5.23e-11	2.51e-09
1014	chr9	127569248	127569748	501	*	7.23	8.21	2.12	6.09	5.25e-11	2.51e-09
1015	chr19	1407933	1408433	501	*	6.68	7.68	-0.58	8.26	5.26e-11	2.52e-09
1016	chr1	94418391	94418891	501	*	6.01	6.99	0.85	6.14	5.27e-11	2.52e-09
1017	chr13	102773158	102773658	501	*	6.5	7.48	1.55	5.92	5.28e-11	2.52e-09
1018	chr17	43021489	43021989	501	*	6.55	7.53	1.55	5.98	5.32e-11	2.54e-09
1019	chr2	197515802	197516302	501	*	6.12	7.1	1.06	6.04	5.38e-11	2.56e-09
1020	chr7	35694507	35695007	501	*	6.1	7.07	1.41	5.66	5.38e-11	2.57e-09
1021	chr12	121792985	121793485	501	*	7.54	8.52	2.3	6.22	5.4e-11	2.57e-09
1022	chr16	720686	721186	501	*	5.81	6.79	0.31	6.49	5.4e-11	2.57e-09
1023	chr9	121201415	121201915	501	*	5.86	6.85	-0.07	6.91	5.43e-11	2.58e-09
1024	chr3	183178917	183179417	501	*	6.65	7.64	-0.58	8.22	5.45e-11	2.59e-09
1025	chr17	67378169	67378669	501	*	5.92	6.9	0.31	6.6	5.5e-11	2.61e-09
1026	chr7	148884379	148884879	501	*	6.35	7.34	-0.58	7.92	5.51e-11	2.61e-09
1027	chr1	65420578	65421078	501	*	6.97	7.93	2.46	5.47	5.57e-11	2.64e-09
1028	chr12	122980666	122981166	501	*	5.8	6.77	1.06	5.71	5.58e-11	2.64e-09
1029	chr6	38702667	38703167	501	*	5.87	6.84	1.26	5.58	5.58e-11	2.64e-09
1030	chr17	4263564	4264064	501	*	5.63	6.6	0.6	6	5.59e-11	2.64e-09
1031	chr19	58002435	58002935	501	*	6.5	7.49	-0.58	8.07	5.61e-11	2.65e-09
1032	chr14	70808878	70809378	501	*	5.68	6.66	0.6	6.06	5.62e-11	2.65e-09
1033	chr7	102286284	102286784	501	*	6.17	7.16	-0.07	7.23	5.64e-11	2.65e-09
1034	chr2	207711718	207712218	501	*	6.63	7.62	-0.58	8.2	5.67e-11	2.66e-09
1035	chr20	2652591	2653091	501	*	6.35	7.31	2.13	5.18	5.68e-11	2.67e-09
1036	chr9	125261782	125262282	501	*	6.03	7.01	0.31	6.71	5.74e-11	2.69e-09
1037	chr9	127521603	127522103	501	*	7.33	8.31	2.38	5.93	5.8e-11	2.72e-09
1038	chr1	2412078	2412578	501	*	5.68	6.66	0.31	6.36	5.84e-11	2.73e-09
1039	chr16	89995063	89995563	501	*	7.99	8.92	4.64	4.29	5.86e-11	2.74e-09
1040	chr17	1644070	1644570	501	*	7.59	8.55	3.58	4.96	5.91e-11	2.76e-09
1041	chr6	63635882	63636382	501	*	6.25	7.22	1.69	5.54	5.91e-11	2.76e-09
1042	chr9	137305205	137305705	501	*	7.52	8.49	2.75	5.74	5.98e-11	2.79e-09
1043	chr15	69414327	69414827	501	*	6.45	7.42	1.81	5.61	6.04e-11	2.81e-09
1044	chr1	212858264	212858764	501	*	5.71	6.69	0.6	6.08	6.04e-11	2.81e-09
1045	chr17	72591788	72592288	501	*	7.44	8.4	3.26	5.14	6.05e-11	2.82e-09
1046	chr1	159854419	159854919	501	*	6.01	6.99	1.06	5.93	6.06e-11	2.82e-09
1047	chr7	134316519	134317019	501	*	6.62	7.59	1.81	5.78	6.08e-11	2.82e-09
1048	chr3	119240564	119241064	501	*	5.65	6.63	0.31	6.32	6.11e-11	2.83e-09
1049	chr16	89490812	89491312	501	*	5.73	6.7	0.85	5.85	6.13e-11	2.84e-09
1050	chr11	67401217	67401717	501	*	5.99	6.96	1.25	5.72	6.14e-11	2.84e-09
1051	chr21	25607127	25607627	501	*	5.9	6.88	0.6	6.27	6.17e-11	2.85e-09
1052	chr19	12782502	12783002	501	*	5.98	6.95	1.41	5.54	6.17e-11	2.85e-09
1053	chr18	158558	159058	501	*	6.74	7.7	2.63	5.07	6.21e-11	2.87e-09
1054	chr1	2391202	2391702	501	*	5.77	6.74	0.85	5.89	6.22e-11	2.87e-09
1055	chr11	95923744	95924244	501	*	7.17	8.12	3.05	5.08	6.23e-11	2.87e-09
1056	chr16	29594984	29595484	501	*	5.94	6.93	-0.07	7	6.27e-11	2.89e-09
1057	chr7	1044506	1045006	501	*	5.84	6.81	1.06	5.75	6.28e-11	2.89e-09
1058	chr12	110582398	110582898	501	*	6.46	7.44	1.55	5.89	6.32e-11	2.91e-09
1059	chr17	81396700	81397200	501	*	6.5	7.47	1.81	5.66	6.33e-11	2.91e-09
1060	chr13	20127829	20128329	501	*	6.37	7.37	-0.58	7.94	6.36e-11	2.92e-09
1061	chr16	3305388	3305888	501	*	5.96	6.94	1.06	5.88	6.38e-11	2.92e-09
1062	chr11	19241227	19241727	501	*	5.83	6.82	-0.07	6.89	6.39e-11	2.92e-09
1063	chr16	75266071	75266571	501	*	6.01	7	0.31	6.69	6.4e-11	2.92e-09
1064	chrX	153723616	153724116	501	*	7.05	8.02	2.63	5.39	6.4e-11	2.92e-09
1065	chr9	128947603	128948103	501	*	7.5	8.47	3.11	5.36	6.41e-11	2.92e-09
1066	chr7	94907380	94907880	501	*	6.63	7.59	2.5	5.09	6.44e-11	2.94e-09
1067	chr2	218993378	218993878	501	*	6.06	7.03	1.25	5.79	6.5e-11	2.96e-09
1068	chr18	23503545	23504045	501	*	5.67	6.64	1.08	5.56	6.52e-11	2.97e-09
1069	chr9	136296821	136297321	501	*	6.36	7.32	1.86	5.46	6.53e-11	2.97e-09
1070	chr15	83206965	83207465	501	*	6.32	7.31	-0.58	7.89	6.55e-11	2.98e-09
1071	chr1	108199787	108200287	501	*	6.44	7.41	1.78	5.63	6.61e-11	3e-09
1072	chr1	58783581	58784081	501	*	7.5	8.48	2.46	6.02	6.75e-11	3.06e-09
1073	chr5	140114275	140114775	501	*	6.47	7.45	1.81	5.64	6.84e-11	3.1e-09
1074	chr2	128027659	128028159	501	*	6.01	6.98	1.41	5.57	6.86e-11	3.11e-09
1075	chr7	65981935	65982435	501	*	6.8	7.77	2.06	5.71	6.88e-11	3.11e-09
1076	chr19	5977615	5978115	501	*	5.85	6.83	0.85	5.98	6.89e-11	3.11e-09
1077	chr17	34980749	34981249	501	*	7.44	8.41	2.53	5.89	6.92e-11	3.12e-09
1078	chr11	124876300	124876800	501	*	6.33	7.3	1.69	5.61	6.94e-11	3.13e-09
1079	chr6	34237799	34238299	501	*	6.75	7.72	1.96	5.76	6.95e-11	3.13e-09
1080	chr18	812462	812962	501	*	7.53	8.48	3.69	4.78	7e-11	3.15e-09
1081	chr2	201780419	201780919	501	*	6.98	7.94	2.63	5.31	7.01e-11	3.15e-09
1082	chr3	49093426	49093926	501	*	6.67	7.64	2.03	5.62	7.01e-11	3.15e-09
1083	chr17	68101690	68102190	501	*	6.52	7.49	1.92	5.57	7.1e-11	3.19e-09
1084	chr16	807196	807696	501	*	6.34	7.29	2.31	4.98	7.13e-11	3.2e-09
1085	chr20	57708692	57709192	501	*	7.18	8.14	2.93	5.21	7.16e-11	3.21e-09
1086	chr9	34457901	34458401	501	*	5.93	6.91	0.31	6.61	7.18e-11	3.22e-09
1087	chr12	6273653	6274153	501	*	8.24	9.19	4.49	4.69	7.2e-11	3.22e-09
1088	chr17	50346367	50346867	501	*	5.97	6.95	0.53	6.42	7.21e-11	3.22e-09
1089	chr19	1438267	1438767	501	*	6.5	7.5	-0.58	8.08	7.23e-11	3.23e-09
1090	chr2	181891989	181892489	501	*	7.24	8.2	2.91	5.3	7.24e-11	3.23e-09
1091	chr1	1324649	1325149	501	*	6.06	7.04	1.06	5.97	7.24e-11	3.23e-09
1092	chr13	50081416	50081916	501	*	7.38	8.35	2.83	5.52	7.26e-11	3.23e-09
1093	chr7	44581708	44582208	501	*	7.4	8.37	2.3	6.07	7.27e-11	3.23e-09
1094	chr20	64042348	64042848	501	*	6	6.99	-0.07	7.06	7.31e-11	3.25e-09
1095	chr3	129315008	129315508	501	*	6.1	7.08	1.25	5.83	7.33e-11	3.25e-09
1096	chr9	86098915	86099415	501	*	5.66	6.64	0.31	6.33	7.33e-11	3.25e-09
1097	chr3	33439618	33440118	501	*	6.48	7.47	-0.58	8.05	7.35e-11	3.26e-09
1098	chr11	3378769	3379269	501	*	6.34	7.31	1.78	5.53	7.35e-11	3.26e-09
1099	chr17	82292820	82293320	501	*	5.75	6.72	1.2	5.53	7.37e-11	3.26e-09
1100	chr12	55729245	55729745	501	*	7.86	8.81	3.92	4.89	7.37e-11	3.26e-09
1101	chr1	1157712	1158212	501	*	8.87	9.83	4.86	4.97	7.39e-11	3.26e-09
1102	chr22	29883091	29883591	501	*	6.07	7.06	-0.07	7.13	7.41e-11	3.27e-09
1103	chr11	10293732	10294232	501	*	6.03	7	1.25	5.75	7.41e-11	3.27e-09
1104	chr8	144148198	144148698	501	*	6.88	7.86	1.92	5.94	7.43e-11	3.27e-09
1105	chr4	3827602	3828102	501	*	6.04	7.02	0.31	6.72	7.44e-11	3.27e-09
1106	chr9	137241637	137242137	501	*	6.22	7.2	1.06	6.14	7.45e-11	3.27e-09
1107	chr4	6716152	6716652	501	*	5.6	6.58	0.6	5.98	7.46e-11	3.27e-09
1108	chr5	132830305	132830805	501	*	5.87	6.86	0.08	6.78	7.46e-11	3.27e-09
1109	chr15	44537086	44537586	501	*	6.28	7.28	-0.58	7.86	7.47e-11	3.27e-09
1110	chr2	231708645	231709145	501	*	6.44	7.43	-0.58	8.01	7.47e-11	3.27e-09
1111	chr1	110034584	110035084	501	*	5.64	6.62	0.6	6.01	7.59e-11	3.32e-09
1112	chr14	34060024	34060524	501	*	5.64	6.62	0.6	6.01	7.59e-11	3.32e-09
1113	chr12	52191674	52192174	501	*	8.52	9.47	4.57	4.89	7.66e-11	3.35e-09
1114	chr6	149938297	149938797	501	*	6.67	7.65	1.69	5.96	7.67e-11	3.35e-09
1115	chr2	69386827	69387327	501	*	5.69	6.68	0.31	6.37	7.68e-11	3.35e-09
1116	chr13	28718403	28718903	501	*	6.58	7.53	2.49	5.04	7.74e-11	3.37e-09
1117	chr19	18521708	18522208	501	*	6.29	7.28	-0.58	7.86	7.77e-11	3.38e-09
1118	chr7	140478729	140479229	501	*	5.73	6.71	0.31	6.4	7.81e-11	3.39e-09
1119	chr5	150485801	150486301	501	*	5.7	6.67	1.06	5.61	7.81e-11	3.39e-09
1120	chr20	46089550	46090050	501	*	6.51	7.5	0.85	6.64	7.81e-11	3.39e-09
1121	chr9	133417917	133418417	501	*	6.28	7.25	1.69	5.56	7.82e-11	3.39e-09
1122	chr7	156949697	156950197	501	*	6.5	7.5	-0.58	8.08	7.84e-11	3.4e-09
1123	chr5	177006288	177006788	501	*	7.34	8.32	2.46	5.86	7.84e-11	3.4e-09
1124	chr9	135949452	135949952	501	*	6.58	7.53	2.54	4.99	7.86e-11	3.4e-09
1125	chr9	137222786	137223286	501	*	6.24	7.21	1.55	5.66	7.88e-11	3.4e-09
1126	chr11	65314861	65315361	501	*	5.98	6.95	1.25	5.71	7.89e-11	3.41e-09
1127	chr11	2169288	2169788	501	*	6.73	7.71	1.55	6.15	7.92e-11	3.41e-09
1128	chr2	127106258	127106758	501	*	6.14	7.13	-0.07	7.2	7.97e-11	3.44e-09
1129	chr6	15662124	15662624	501	*	6.03	7	1.13	5.87	7.99e-11	3.44e-09
1130	chr16	53130	53630	501	*	5.61	6.59	0.6	5.99	8.01e-11	3.45e-09
1131	chr11	69575830	69576330	501	*	6.51	7.48	1.86	5.62	8.03e-11	3.45e-09
1132	chr9	107488692	107489192	501	*	7.36	8.33	2.55	5.78	8.03e-11	3.45e-09
1133	chr17	4997314	4997814	501	*	5.99	6.96	1.25	5.71	8.05e-11	3.45e-09
1134	chr17	81859978	81860478	501	*	5.58	6.56	0.6	5.96	8.06e-11	3.45e-09
1135	chr17	30291704	30292204	501	*	5.83	6.81	0.85	5.96	8.07e-11	3.46e-09
1136	chr3	49120344	49120844	501	*	6.37	7.35	1.69	5.66	8.11e-11	3.47e-09
1137	chr12	54418852	54419352	501	*	5.95	6.93	0.31	6.63	8.11e-11	3.47e-09
1138	chr2	178193874	178194374	501	*	5.91	6.87	1.86	5.01	8.23e-11	3.52e-09
1139	chr6	118934627	118935127	501	*	5.75	6.73	0.6	6.12	8.4e-11	3.58e-09
1140	chrX	40155303	40155803	501	*	6.09	7.07	0.6	6.47	8.41e-11	3.58e-09
1141	chr17	37608956	37609456	501	*	5.92	6.88	1.41	5.47	8.45e-11	3.6e-09
1142	chr13	94601725	94602225	501	*	5.89	6.86	1.06	5.8	8.51e-11	3.62e-09
1143	chr13	41457929	41458429	501	*	6.52	7.52	-0.58	8.09	8.55e-11	3.64e-09
1144	chr1	112706576	112707076	501	*	5.86	6.84	0.87	5.97	8.57e-11	3.64e-09
1145	chrX	129677885	129678385	501	*	6.29	7.25	2	5.25	8.59e-11	3.65e-09
1146	chr3	195873495	195873995	501	*	6.16	7.14	1.06	6.08	8.76e-11	3.71e-09
1147	chr14	96362911	96363411	501	*	5.91	6.89	1.06	5.83	8.78e-11	3.72e-09
1148	chr11	65720271	65720771	501	*	5.85	6.82	1.25	5.57	8.78e-11	3.72e-09
1149	chr10	124801723	124802223	501	*	6.03	7.01	0.85	6.16	8.8e-11	3.72e-09
1150	chr12	56687668	56688168	501	*	7.97	8.93	4	4.93	8.84e-11	3.74e-09
1151	chr10	79331428	79331928	501	*	7.36	8.32	3.39	4.92	8.87e-11	3.75e-09
1152	chr12	28190450	28190950	501	*	7.61	8.55	3.85	4.71	8.88e-11	3.75e-09
1153	chr4	37685721	37686221	501	*	6.43	7.4	2.16	5.23	8.92e-11	3.76e-09
1154	chr3	197736481	197736981	501	*	6.37	7.37	-0.58	7.95	8.94e-11	3.76e-09
1155	chr2	27715081	27715581	501	*	6.82	7.77	2.74	5.04	8.94e-11	3.76e-09
1156	chr9	125706824	125707324	501	*	6.62	7.61	-0.58	8.19	9e-11	3.78e-09
1157	chr1	53196817	53197317	501	*	6.29	7.24	2.37	4.87	9.02e-11	3.79e-09
1158	chr11	842725	843225	501	*	6.33	7.32	-0.58	7.9	9.18e-11	3.86e-09
1159	chrX	54182775	54183275	501	*	5.62	6.6	0.31	6.29	9.28e-11	3.89e-09
1160	chr6	29723338	29723838	501	*	6.02	6.98	1.57	5.42	9.29e-11	3.89e-09
1161	chr4	931814	932314	501	*	6.45	7.44	-0.58	8.02	9.33e-11	3.9e-09
1162	chr2	199911190	199911690	501	*	6.83	7.81	2.03	5.78	9.33e-11	3.9e-09
1163	chr2	3557984	3558484	501	*	7.18	8.16	2.21	5.94	9.34e-11	3.9e-09
1164	chr17	13017467	13017967	501	*	5.79	6.78	-0.07	6.85	9.34e-11	3.9e-09
1165	chr1	180230604	180231104	501	*	5.86	6.83	1.13	5.7	9.34e-11	3.9e-09
1166	chr16	31508064	31508564	501	*	6.41	7.41	-0.58	7.99	9.36e-11	3.9e-09
1167	chr2	84971700	84972200	501	*	6.17	7.14	1.55	5.58	9.39e-11	3.91e-09
1168	chr3	196941874	196942374	501	*	7.94	8.9	3.8	5.1	9.42e-11	3.92e-09
1169	chr2	27716182	27716682	501	*	6.14	7.1	1.65	5.45	9.43e-11	3.92e-09
1170	chr6	45423196	45423696	501	*	6.95	7.93	2.25	5.68	9.57e-11	3.98e-09
1171	chr17	21042434	21042934	501	*	6.56	7.54	1.92	5.61	9.58e-11	3.98e-09
1172	chr3	129279196	129279696	501	*	6.98	7.94	2.83	5.11	9.61e-11	3.99e-09
1173	chr17	21551186	21551686	501	*	6.11	7.08	1.25	5.84	9.65e-11	4e-09
1174	chr4	102827292	102827792	501	*	7.86	8.81	4.03	4.78	9.72e-11	4.02e-09
1175	chr17	2041899	2042399	501	*	6.59	7.54	2.63	4.91	9.73e-11	4.02e-09
1176	chr8	94719815	94720315	501	*	5.75	6.7	1.74	4.96	9.74e-11	4.03e-09
1177	chr3	50617100	50617600	501	*	7.44	8.42	2.46	5.96	9.9e-11	4.09e-09
1178	chr12	49706941	49707441	501	*	5.78	6.77	-0.07	6.84	9.91e-11	4.09e-09
1179	chr9	130712694	130713194	501	*	6.41	7.38	1.85	5.53	9.96e-11	4.11e-09
1180	chr17	69327230	69327730	501	*	6.23	7.19	1.85	5.34	9.99e-11	4.11e-09
1181	chr7	47581627	47582127	501	*	5.81	6.79	1.13	5.65	1e-10	4.11e-09
1182	chr1	31588788	31589288	501	*	6.45	7.41	2.14	5.27	1.01e-10	4.14e-09
1183	chr11	777320	777820	501	*	5.73	6.72	-0.07	6.79	1.01e-10	4.14e-09
1184	chr16	77212563	77213063	501	*	6.04	7.01	1.06	5.95	1.02e-10	4.17e-09
1185	chr16	20806007	20806507	501	*	5.9	6.88	0.85	6.03	1.02e-10	4.18e-09
1186	chr10	4826229	4826729	501	*	5.74	6.73	-0.07	6.8	1.02e-10	4.19e-09
1187	chr17	38747625	38748125	501	*	5.86	6.84	0.31	6.54	1.02e-10	4.19e-09
1188	chr12	53231725	53232225	501	*	6.04	6.99	1.97	5.03	1.03e-10	4.19e-09
1189	chr2	172427629	172428129	501	*	7.55	8.51	3.29	5.22	1.03e-10	4.21e-09
1190	chr17	81923580	81924080	501	*	6.72	7.69	2.2	5.49	1.03e-10	4.22e-09
1191	chr2	74502889	74503389	501	*	7.74	8.71	2.73	5.99	1.03e-10	4.22e-09
1192	chr6	30647246	30647746	501	*	6.39	7.36	1.69	5.68	1.03e-10	4.22e-09
1193	chr3	180602083	180602583	501	*	6.04	7.01	1.32	5.69	1.04e-10	4.24e-09
1194	chr7	72879510	72880010	501	*	5.96	6.93	1.25	5.69	1.04e-10	4.25e-09
1195	chr1	244451369	244451869	501	*	6.74	7.72	1.81	5.91	1.04e-10	4.25e-09
1196	chr17	64129602	64130102	501	*	5.79	6.78	-0.07	6.85	1.05e-10	4.26e-09
1197	chr14	74763279	74763779	501	*	6.13	7.09	1.82	5.28	1.05e-10	4.27e-09
1198	chr1	1745959	1746459	501	*	5.8	6.79	-0.07	6.86	1.05e-10	4.28e-09
1199	chr12	48814721	48815221	501	*	5.75	6.73	0.31	6.42	1.06e-10	4.28e-09
1200	chr9	136546357	136546857	501	*	6.55	7.53	1.41	6.13	1.06e-10	4.29e-09
1201	chr17	81528153	81528653	501	*	6.13	7.11	0.6	6.51	1.07e-10	4.32e-09
1202	chr3	156554714	156555214	501	*	7.05	8	3.16	4.84	1.08e-10	4.36e-09
1203	chr9	136117904	136118404	501	*	6.52	7.49	1.81	5.68	1.09e-10	4.42e-09
1204	chr1	226939298	226939798	501	*	7.31	8.28	3.05	5.23	1.1e-10	4.42e-09
1205	chr1	184754407	184754907	501	*	5.63	6.61	0.6	6	1.1e-10	4.45e-09
1206	chr15	62059959	62060459	501	*	5.99	6.97	0.93	6.04	1.11e-10	4.48e-09
1207	chr6	37433133	37433633	501	*	5.8	6.76	1.52	5.24	1.12e-10	4.5e-09
1208	chr5	75053408	75053908	501	*	5.71	6.7	-0.07	6.77	1.12e-10	4.51e-09
1209	chr11	46363241	46363741	501	*	7.4	8.36	2.93	5.44	1.12e-10	4.52e-09
1210	chr6	43771382	43771882	501	*	5.99	6.96	1.41	5.55	1.12e-10	4.52e-09
1211	chr14	103520838	103521338	501	*	6.12	7.11	0.6	6.5	1.13e-10	4.52e-09
1212	chr20	50190432	50190932	501	*	5.81	6.78	1.25	5.53	1.13e-10	4.52e-09
1213	chr11	1547125	1547625	501	*	5.84	6.82	0.6	6.21	1.13e-10	4.54e-09
1214	chr17	76385010	76385510	501	*	6.32	7.32	-0.58	7.9	1.14e-10	4.54e-09
1215	chr8	144103822	144104322	501	*	5.81	6.79	0.42	6.37	1.14e-10	4.54e-09
1216	chr7	140230305	140230805	501	*	7.38	8.33	3.64	4.69	1.14e-10	4.54e-09
1217	chr9	70413353	70413853	501	*	7.26	8.24	2.53	5.71	1.14e-10	4.54e-09
1218	chr16	50152753	50153253	501	*	5.78	6.76	0.53	6.23	1.14e-10	4.54e-09
1219	chr1	26695370	26695870	501	*	5.67	6.65	0.6	6.04	1.14e-10	4.56e-09
1220	chrX	101931655	101932155	501	*	5.93	6.91	0.6	6.3	1.14e-10	4.56e-09
1221	chr19	4058661	4059161	501	*	7.19	8.16	2.41	5.75	1.14e-10	4.56e-09
1222	chr5	55994503	55995003	501	*	6.37	7.31	2.62	4.7	1.15e-10	4.59e-09
1223	chrX	150568725	150569225	501	*	5.59	6.57	0.6	5.97	1.15e-10	4.59e-09
1224	chr12	93570681	93571181	501	*	5.82	6.8	0.6	6.2	1.16e-10	4.59e-09
1225	chrX	109732669	109733169	501	*	6.53	7.48	2.59	4.89	1.16e-10	4.59e-09
1226	chr10	97499050	97499550	501	*	6.18	7.17	-0.07	7.24	1.16e-10	4.6e-09
1227	chr1	2227271	2227771	501	*	5.59	6.57	0.6	5.96	1.16e-10	4.61e-09
1228	chr20	44531825	44532325	501	*	6.53	7.47	2.84	4.63	1.17e-10	4.62e-09
1229	chr12	57764887	57765387	501	*	5.97	6.95	1.06	5.89	1.17e-10	4.63e-09
1230	chr20	33993671	33994171	501	*	7.42	8.38	3.26	5.12	1.18e-10	4.67e-09
1231	chr17	39461349	39461849	501	*	7.92	8.87	4.13	4.74	1.18e-10	4.68e-09
1232	chr2	176122607	176123107	501	*	5.53	6.51	0.6	5.91	1.19e-10	4.68e-09
1233	chr2	9423140	9423640	501	*	6.08	7.04	1.93	5.11	1.19e-10	4.68e-09
1234	chr2	171522809	171523309	501	*	6.26	7.21	2.16	5.05	1.19e-10	4.68e-09
1235	chr5	179698988	179699488	501	*	7.9	8.83	4.38	4.45	1.2e-10	4.72e-09
1236	chr10	17229388	17229888	501	*	6.62	7.59	1.92	5.67	1.2e-10	4.72e-09
1237	chr10	123008343	123008843	501	*	6.46	7.43	1.69	5.74	1.2e-10	4.72e-09
1238	chr17	20156060	20156560	501	*	6.19	7.18	-0.58	7.76	1.2e-10	4.72e-09
1239	chr2	9474443	9474943	501	*	6.24	7.24	-0.58	7.82	1.21e-10	4.73e-09
1240	chr14	103385359	103385859	501	*	5.88	6.85	1.25	5.6	1.21e-10	4.73e-09
1241	chr19	2817255	2817755	501	*	7.21	8.17	2.98	5.18	1.21e-10	4.73e-09
1242	chr11	73142216	73142716	501	*	5.67	6.64	1.06	5.58	1.21e-10	4.73e-09
1243	chr16	11742199	11742699	501	*	6.43	7.38	2.56	4.82	1.21e-10	4.75e-09
1244	chr22	29603533	29604033	501	*	6.36	7.35	-0.58	7.93	1.22e-10	4.75e-09
1245	chr9	136885471	136885971	501	*	6.32	7.32	-0.58	7.9	1.22e-10	4.75e-09
1246	chr1	91885869	91886369	501	*	5.64	6.62	0.6	6.02	1.22e-10	4.77e-09
1247	chr8	142738867	142739367	501	*	6.93	7.91	2.03	5.88	1.22e-10	4.77e-09
1248	chr11	110296003	110296503	501	*	6.19	7.18	-0.58	7.76	1.22e-10	4.77e-09
1249	chr16	66830516	66831016	501	*	5.85	6.82	1.25	5.58	1.23e-10	4.8e-09
1250	chr15	90994111	90994611	501	*	6.74	7.69	2.6	5.09	1.24e-10	4.83e-09
1251	chr9	19230531	19231031	501	*	6.25	7.24	-0.58	7.82	1.25e-10	4.86e-09
1252	chr11	1382990	1383490	501	*	6.16	7.13	1.41	5.73	1.25e-10	4.86e-09
1253	chr8	67343388	67343888	501	*	6.2	7.19	-0.58	7.77	1.26e-10	4.88e-09
1254	chr4	184826207	184826707	501	*	5.77	6.75	0.6	6.14	1.26e-10	4.88e-09
1255	chr20	36092817	36093317	501	*	7.23	8.19	3.08	5.11	1.26e-10	4.88e-09
1256	chr8	38787215	38787715	501	*	6.26	7.23	1.85	5.38	1.27e-10	4.9e-09
1257	chr10	97334623	97335123	501	*	6.67	7.62	2.75	4.87	1.27e-10	4.91e-09
1258	chr3	13420478	13420978	501	*	6.17	7.14	1.46	5.68	1.28e-10	4.94e-09
1259	chr4	9153159	9153659	501	*	5.72	6.69	1.06	5.63	1.28e-10	4.94e-09
1260	chr7	1160375	1160875	501	*	7	7.97	2.21	5.76	1.29e-10	4.96e-09
1261	chr15	70762860	70763360	501	*	6.38	7.34	1.96	5.38	1.29e-10	4.96e-09
1262	chr7	74174436	74174936	501	*	7.07	8.04	2.3	5.74	1.29e-10	4.96e-09
1263	chr12	49265106	49265606	501	*	8.58	9.53	4.71	4.82	1.29e-10	4.98e-09
1264	chr13	98142472	98142972	501	*	5.92	6.9	0.53	6.38	1.3e-10	5e-09
1265	chr7	143288297	143288797	501	*	6.61	7.56	2.63	4.93	1.3e-10	5e-09
1266	chr6	83067637	83068137	501	*	5.52	6.5	0.31	6.2	1.31e-10	5.03e-09
1267	chr12	47905019	47905519	501	*	6.74	7.68	3.12	4.56	1.31e-10	5.04e-09
1268	chr17	48646272	48646772	501	*	7.25	8.23	2.38	5.85	1.32e-10	5.05e-09
1269	chr5	62306486	62306986	501	*	5.8	6.78	0.7	6.08	1.32e-10	5.05e-09
1270	chr19	4791589	4792089	501	*	6.57	7.52	2.66	4.87	1.32e-10	5.05e-09
1271	chr12	8697934	8698434	501	*	7.06	8.03	2.55	5.47	1.33e-10	5.07e-09
1272	chr12	118136227	118136727	501	*	6.59	7.57	1.69	5.88	1.33e-10	5.08e-09
1273	chr2	197453449	197453949	501	*	8.28	9.21	4.87	4.34	1.33e-10	5.08e-09
1274	chr11	123062583	123063083	501	*	8.34	9.27	4.77	4.5	1.34e-10	5.12e-09
1275	chr22	39254965	39255465	501	*	7.86	8.81	3.76	5.06	1.34e-10	5.12e-09
1276	chr12	51591262	51591762	501	*	5.71	6.7	0.31	6.39	1.34e-10	5.12e-09
1277	chr4	103076110	103076610	501	*	6	6.97	1.73	5.23	1.36e-10	5.17e-09
1278	chr17	30378768	30379268	501	*	5.49	6.46	0.93	5.53	1.36e-10	5.17e-09
1279	chr10	48655535	48656035	501	*	5.62	6.59	0.85	5.74	1.37e-10	5.2e-09
1280	chr11	69443649	69444149	501	*	8.49	9.43	4.96	4.46	1.37e-10	5.2e-09
1281	chr6	85642589	85643089	501	*	7.88	8.82	4.07	4.75	1.38e-10	5.23e-09
1282	chr16	89873481	89873981	501	*	6.45	7.42	1.81	5.61	1.39e-10	5.26e-09
1283	chr19	2041538	2042038	501	*	6.04	7	1.7	5.3	1.39e-10	5.28e-09
1284	chr3	48465798	48466298	501	*	8.98	9.93	5.2	4.73	1.4e-10	5.28e-09
1285	chr11	76860794	76861294	501	*	6.19	7.19	-0.58	7.77	1.41e-10	5.32e-09
1286	chr8	61714323	61714823	501	*	5.54	6.51	0.85	5.66	1.41e-10	5.34e-09
1287	chrX	49185889	49186389	501	*	6.28	7.24	2.16	5.08	1.42e-10	5.35e-09
1288	chr3	128153287	128153787	501	*	6.57	7.54	2.28	5.26	1.42e-10	5.35e-09
1289	chr8	60517002	60517502	501	*	6.15	7.14	-0.58	7.72	1.42e-10	5.35e-09
1290	chr2	219387369	219387869	501	*	6.85	7.81	2.65	5.15	1.43e-10	5.38e-09
1291	chr13	110561135	110561635	501	*	6.77	7.74	2.28	5.46	1.43e-10	5.38e-09
1292	chr12	53452203	53452703	501	*	6.42	7.37	2.59	4.78	1.43e-10	5.38e-09
1293	chr3	138936008	138936508	501	*	5.91	6.87	1.41	5.46	1.44e-10	5.43e-09
1294	chr11	3797159	3797659	501	*	7.29	8.26	2.53	5.73	1.45e-10	5.46e-09
1295	chr7	99919118	99919618	501	*	7.2	8.17	2.46	5.72	1.46e-10	5.47e-09
1296	chr6	154995659	154996159	501	*	5.85	6.82	1.13	5.69	1.46e-10	5.48e-09
1297	chr7	876811	877311	501	*	5.87	6.83	1.41	5.43	1.47e-10	5.49e-09
1298	chr1	59814900	59815400	501	*	5.75	6.74	-0.07	6.81	1.47e-10	5.49e-09
1299	chr2	207529199	207529699	501	*	7.37	8.34	2.6	5.74	1.47e-10	5.51e-09
1300	chr19	34172038	34172538	501	*	7.98	8.91	4.56	4.35	1.48e-10	5.54e-09
1301	chr16	30334998	30335498	501	*	5.84	6.82	0.6	6.21	1.49e-10	5.55e-09
1302	chr2	55223358	55223858	501	*	6.39	7.36	2.01	5.34	1.49e-10	5.55e-09
1303	chr22	50582418	50582918	501	*	6.36	7.36	-0.58	7.94	1.49e-10	5.55e-09
1304	chr13	30465763	30466263	501	*	6.2	7.14	2.41	4.73	1.49e-10	5.56e-09
1305	chr3	52770542	52771042	501	*	5.72	6.7	0.31	6.39	1.49e-10	5.56e-09
1306	chr7	87219810	87220310	501	*	7.41	8.38	2.53	5.85	1.5e-10	5.58e-09
1307	chr3	66039253	66039753	501	*	6.94	7.9	2.69	5.21	1.52e-10	5.65e-09
1308	chr16	642311	642811	501	*	5.72	6.69	0.85	5.84	1.53e-10	5.7e-09
1309	chr17	28319052	28319552	501	*	5.94	6.92	1.25	5.67	1.53e-10	5.7e-09
1310	chr3	126982564	126983064	501	*	5.84	6.82	0.85	5.97	1.54e-10	5.7e-09
1311	chr16	89657254	89657754	501	*	5.95	6.93	-0.07	7	1.54e-10	5.7e-09
1312	chr11	67468879	67469379	501	*	6.07	7.06	0.6	6.45	1.55e-10	5.74e-09
1313	chr1	90851096	90851596	501	*	5.91	6.9	-0.07	6.97	1.55e-10	5.74e-09
1314	chr17	19752648	19753148	501	*	8.02	8.95	4.53	4.42	1.55e-10	5.74e-09
1315	chr7	75073347	75073847	501	*	7.31	8.26	3.41	4.85	1.56e-10	5.75e-09
1316	chr2	46298650	46299150	501	*	5.76	6.74	0.85	5.89	1.56e-10	5.75e-09
1317	chr17	7351169	7351669	501	*	8.13	9.08	3.99	5.1	1.56e-10	5.75e-09
1318	chr17	64780957	64781457	501	*	6.58	7.55	1.81	5.74	1.56e-10	5.76e-09
1319	chr3	12663739	12664239	501	*	7.14	8.11	2.38	5.73	1.57e-10	5.8e-09
1320	chr9	90801872	90802372	501	*	6.96	7.94	2.21	5.72	1.59e-10	5.86e-09
1321	chr4	44726062	44726562	501	*	5.89	6.86	1.06	5.8	1.59e-10	5.86e-09
1322	chr17	8189662	8190162	501	*	5.98	6.95	1.06	5.89	1.6e-10	5.88e-09
1323	chr4	70705239	70705739	501	*	5.66	6.65	0.31	6.34	1.61e-10	5.9e-09
1324	chr5	88674528	88675028	501	*	6.15	7.11	2.1	5	1.61e-10	5.92e-09
1325	chr3	32392005	32392505	501	*	6.69	7.66	2.16	5.51	1.61e-10	5.92e-09
1326	chr11	33257251	33257751	501	*	7.91	8.89	3.06	5.83	1.62e-10	5.93e-09
1327	chr6	13813955	13814455	501	*	5.66	6.64	-0.07	6.71	1.62e-10	5.94e-09
1328	chr19	56403944	56404444	501	*	5.53	6.51	0.6	5.91	1.62e-10	5.94e-09
1329	chr11	68684617	68685117	501	*	5.6	6.58	0.6	5.97	1.62e-10	5.94e-09
1330	chr15	74906433	74906933	501	*	5.91	6.87	1.41	5.47	1.63e-10	5.96e-09
1331	chr11	111602562	111603062	501	*	6.84	7.81	2.12	5.69	1.63e-10	5.96e-09
1332	chr16	30805617	30806117	501	*	5.93	6.9	1.06	5.84	1.64e-10	6e-09
1333	chr14	71321012	71321512	501	*	6.16	7.13	1.69	5.44	1.65e-10	6e-09
1334	chr21	44012413	44012913	501	*	5.75	6.73	0.85	5.88	1.65e-10	6.03e-09
1335	chr3	119294231	119294731	501	*	6.42	7.38	2.19	5.19	1.66e-10	6.03e-09
1336	chr16	67893252	67893752	501	*	5.65	6.64	-0.07	6.7	1.67e-10	6.07e-09
1337	chr4	176319881	176320381	501	*	5.48	6.46	0.31	6.15	1.67e-10	6.09e-09
1338	chr4	140252659	140253159	501	*	5.5	6.47	0.85	5.62	1.68e-10	6.09e-09
1339	chr10	68332202	68332702	501	*	8.07	9.01	4.35	4.66	1.68e-10	6.09e-09
1340	chr13	42040894	42041394	501	*	6.48	7.46	1.69	5.77	1.68e-10	6.1e-09
1341	chr11	118530578	118531078	501	*	5.51	6.49	0.31	6.18	1.69e-10	6.13e-09
1342	chr3	131381667	131382167	501	*	6.4	7.37	1.55	5.82	1.7e-10	6.14e-09
1343	chr7	32957437	32957937	501	*	6.51	7.48	2.03	5.45	1.7e-10	6.14e-09
1344	chr16	2205329	2205829	501	*	5.59	6.56	0.85	5.71	1.71e-10	6.17e-09
1345	chr16	727230	727730	501	*	5.82	6.8	0.31	6.5	1.72e-10	6.21e-09
1346	chr9	94030493	94030993	501	*	6.83	7.81	2.21	5.59	1.72e-10	6.21e-09
1347	chr3	53046233	53046733	501	*	6.2	7.19	-0.58	7.77	1.73e-10	6.23e-09
1348	chr17	49788544	49789044	501	*	8.23	9.18	4.43	4.75	1.75e-10	6.3e-09
1349	chr17	732590	733090	501	*	6.11	7.1	-0.58	7.68	1.76e-10	6.34e-09
1350	chr17	75012575	75013075	501	*	6.52	7.49	1.81	5.68	1.76e-10	6.34e-09
1351	chr13	26558019	26558519	501	*	5.53	6.5	0.85	5.65	1.76e-10	6.34e-09
1352	chr19	40190987	40191487	501	*	5.72	6.7	-0.07	6.77	1.76e-10	6.34e-09
1353	chr6	34391934	34392434	501	*	5.79	6.76	1.41	5.35	1.76e-10	6.34e-09
1354	chr21	45981746	45982246	501	*	5.75	6.73	0.31	6.42	1.77e-10	6.37e-09
1355	chr21	31731662	31732162	501	*	6.09	7.09	-0.58	7.67	1.78e-10	6.37e-09
1356	chr1	151047771	151048271	501	*	6.15	7.12	1.89	5.22	1.78e-10	6.39e-09
1357	chr7	6058744	6059244	501	*	6.77	7.71	2.96	4.75	1.78e-10	6.39e-09
1358	chr11	31816566	31817066	501	*	5.59	6.57	0.6	5.96	1.79e-10	6.4e-09
1359	chr17	77287076	77287576	501	*	9.07	10	5.84	4.16	1.8e-10	6.43e-09
1360	chr2	23940329	23940829	501	*	5.73	6.7	1.25	5.45	1.8e-10	6.43e-09
1361	chr16	57245204	57245704	501	*	5.81	6.8	-0.07	6.87	1.8e-10	6.43e-09
1362	chr1	159924661	159925161	501	*	8.03	9.01	3.11	5.91	1.8e-10	6.43e-09
1363	chr12	106956042	106956542	501	*	5.53	6.49	1.26	5.24	1.8e-10	6.43e-09
1364	chr16	2969558	2970058	501	*	6.28	7.27	-0.58	7.85	1.8e-10	6.43e-09
1365	chr17	82751702	82752202	501	*	5.46	6.44	0.31	6.14	1.81e-10	6.44e-09
1366	chr5	180494470	180494970	501	*	5.59	6.56	0.85	5.71	1.81e-10	6.45e-09
1367	chr7	129502521	129503021	501	*	5.59	6.56	1.36	5.19	1.82e-10	6.47e-09
1368	chr9	91949559	91950059	501	*	5.71	6.69	0.31	6.39	1.83e-10	6.49e-09
1369	chr5	134004589	134005089	501	*	6.5	7.46	2.03	5.44	1.83e-10	6.51e-09
1370	chr5	142108769	142109269	501	*	6.09	7.04	2.25	4.79	1.84e-10	6.51e-09
1371	chr5	62403475	62403975	501	*	6.11	7.07	1.85	5.22	1.84e-10	6.51e-09
1372	chr9	132354499	132354999	501	*	7.13	8.08	3.14	4.94	1.84e-10	6.51e-09
1373	chr19	1875747	1876247	501	*	6.26	7.25	-0.58	7.83	1.84e-10	6.52e-09
1374	chr4	39976727	39977227	501	*	6.28	7.28	-0.58	7.86	1.84e-10	6.52e-09
1375	chr20	34111726	34112226	501	*	8.1	9.03	4.61	4.43	1.85e-10	6.54e-09
1376	chr4	147732311	147732811	501	*	5.74	6.73	0.08	6.65	1.85e-10	6.54e-09
1377	chr3	11719774	11720274	501	*	6.15	7.14	-0.58	7.72	1.85e-10	6.54e-09
1378	chr16	77587	78087	501	*	6.39	7.36	1.55	5.81	1.86e-10	6.55e-09
1379	chr7	158704386	158704886	501	*	6.4	7.37	1.92	5.44	1.87e-10	6.58e-09
1380	chr2	218880471	218880971	501	*	6.33	7.33	-0.58	7.91	1.87e-10	6.58e-09
1381	chr2	241637208	241637708	501	*	6.09	7.08	-0.58	7.66	1.87e-10	6.58e-09
1382	chr7	66205256	66205756	501	*	5.97	6.93	1.41	5.53	1.87e-10	6.59e-09
1383	chr22	43955392	43955892	501	*	5.76	6.74	-0.07	6.81	1.88e-10	6.6e-09
1384	chr17	3723863	3724363	501	*	6.19	7.19	-0.58	7.77	1.88e-10	6.6e-09
1385	chr20	4014905	4015405	501	*	6.07	7.02	2.39	4.62	1.89e-10	6.65e-09
1386	chr4	54064129	54064629	501	*	6.35	7.34	-0.58	7.92	1.9e-10	6.67e-09
1387	chr4	163166309	163166809	501	*	6.95	7.92	2.6	5.31	1.91e-10	6.69e-09
1388	chr10	84139339	84139839	501	*	6.94	7.88	3.16	4.72	1.92e-10	6.71e-09
1389	chr5	177592071	177592571	501	*	5.95	6.91	1.73	5.17	1.92e-10	6.72e-09
1390	chrX	40005454	40005954	501	*	7.1	8.08	2.21	5.86	1.92e-10	6.72e-09
1391	chr10	70146303	70146803	501	*	5.71	6.7	0.08	6.62	1.92e-10	6.73e-09
1392	chr6	159789068	159789568	501	*	6.16	7.14	1.2	5.94	1.93e-10	6.73e-09
1393	chr9	136992276	136992776	501	*	5.61	6.58	1.2	5.38	1.93e-10	6.73e-09
1394	chr11	73376801	73377301	501	*	6.83	7.78	2.79	4.99	1.93e-10	6.73e-09
1395	chr20	45347993	45348493	501	*	7.87	8.84	3.31	5.52	1.93e-10	6.73e-09
1396	chr16	2513841	2514341	501	*	6.08	7.07	-0.58	7.65	1.93e-10	6.73e-09
1397	chr2	218860038	218860538	501	*	6.99	7.94	3.26	4.68	1.94e-10	6.76e-09
1398	chr3	141876558	141877058	501	*	6.14	7.14	-0.58	7.71	1.95e-10	6.76e-09
1399	chr3	183428381	183428881	501	*	6.24	7.23	-0.58	7.81	1.95e-10	6.77e-09
1400	chr11	125887645	125888145	501	*	7.16	8.13	2.38	5.75	1.95e-10	6.78e-09
1401	chr22	36386995	36387495	501	*	6.73	7.7	2.12	5.58	1.96e-10	6.78e-09
1402	chr9	96566879	96567379	501	*	6.3	7.3	-0.58	7.88	1.96e-10	6.81e-09
1403	chr7	32891314	32891814	501	*	5.93	6.92	-0.07	6.99	1.96e-10	6.81e-09
1404	chr19	1941750	1942250	501	*	5.81	6.8	0.31	6.49	1.97e-10	6.82e-09
1405	chr3	48634861	48635361	501	*	6.3	7.27	1.6	5.67	1.97e-10	6.82e-09
1406	chr2	210170688	210171188	501	*	6.59	7.56	2.28	5.28	1.98e-10	6.85e-09
1407	chr15	41417213	41417713	501	*	5.85	6.81	1.48	5.34	1.99e-10	6.87e-09
1408	chr17	19237343	19237843	501	*	5.86	6.85	0.31	6.54	1.99e-10	6.87e-09
1409	chr10	6144743	6145243	501	*	5.6	6.58	-0.07	6.65	1.99e-10	6.87e-09
1410	chr6	85593406	85593906	501	*	6.72	7.69	2.12	5.57	2e-10	6.88e-09
1411	chr1	1406880	1407380	501	*	6.3	7.27	1.41	5.87	2e-10	6.9e-09
1412	chr16	970487	970987	501	*	5.48	6.45	1.08	5.37	2.01e-10	6.91e-09
1413	chr22	32474673	32475173	501	*	6.59	7.56	2.03	5.53	2.01e-10	6.92e-09
1414	chr19	51340120	51340620	501	*	6.05	7.02	1.41	5.61	2.01e-10	6.92e-09
1415	chr9	99819477	99819977	501	*	7.26	8.22	2.81	5.41	2.02e-10	6.93e-09
1416	chr3	138329263	138329763	501	*	5.71	6.69	0.08	6.62	2.02e-10	6.93e-09
1417	chr21	32727392	32727892	501	*	6.68	7.65	1.81	5.84	2.02e-10	6.94e-09
1418	chr3	51967735	51968235	501	*	5.63	6.6	1.06	5.54	2.03e-10	6.94e-09
1419	chr2	178480519	178481019	501	*	5.77	6.73	1.41	5.32	2.03e-10	6.94e-09
1420	chr11	64878814	64879314	501	*	7.17	8.13	2.93	5.21	2.04e-10	6.98e-09
1421	chr10	22002991	22003491	501	*	5.94	6.91	1.41	5.5	2.05e-10	7e-09
1422	chr2	71276479	71276979	501	*	5.49	6.46	0.93	5.53	2.05e-10	7.01e-09
1423	chr2	55617173	55617673	501	*	8.55	9.5	4.68	4.81	2.05e-10	7.01e-09
1424	chr8	98293626	98294126	501	*	5.76	6.73	1.15	5.58	2.06e-10	7.03e-09
1425	chr19	33373488	33373988	501	*	6.83	7.79	2.59	5.21	2.06e-10	7.03e-09
1426	chr17	56593815	56594315	501	*	5.55	6.53	0.31	6.22	2.07e-10	7.06e-09
1427	chr1	201114252	201114752	501	*	5.64	6.6	1.52	5.08	2.07e-10	7.06e-09
1428	chr17	80260947	80261447	501	*	6.39	7.36	1.92	5.44	2.08e-10	7.07e-09
1429	chr17	43398963	43399463	501	*	6.04	7	1.48	5.53	2.08e-10	7.08e-09
1430	chr17	82097292	82097792	501	*	5.63	6.6	1.25	5.35	2.09e-10	7.11e-09
1431	chr2	219294534	219295034	501	*	5.49	6.45	1.08	5.37	2.1e-10	7.13e-09
1432	chr3	142888398	142888898	501	*	5.92	6.88	1.73	5.14	2.1e-10	7.13e-09
1433	chrX	150547478	150547978	501	*	5.74	6.72	0.85	5.87	2.1e-10	7.13e-09
1434	chr9	69324680	69325180	501	*	6.13	7.1	1.55	5.55	2.11e-10	7.13e-09
1435	chr11	2902218	2902718	501	*	6.68	7.65	1.69	5.97	2.11e-10	7.13e-09
1436	chr12	55974051	55974551	501	*	7.1	8.06	2.67	5.39	2.11e-10	7.13e-09
1437	chr11	67118333	67118833	501	*	5.69	6.65	1.25	5.41	2.12e-10	7.16e-09
1438	chr5	180802434	180802934	501	*	6.3	7.27	1.69	5.58	2.12e-10	7.18e-09
1439	chr7	23597312	23597812	501	*	5.86	6.82	1.57	5.26	2.15e-10	7.27e-09
1440	chr21	45019202	45019702	501	*	5.49	6.46	0.7	5.76	2.16e-10	7.31e-09
1441	chr17	19977287	19977787	501	*	7.08	8.02	3.34	4.69	2.17e-10	7.33e-09
1442	chr9	33817237	33817737	501	*	6.06	7.05	-0.58	7.63	2.18e-10	7.33e-09
1443	chr7	43926340	43926840	501	*	6.69	7.64	3.03	4.6	2.18e-10	7.33e-09
1444	chr15	72117513	72118013	501	*	5.67	6.64	1.01	5.64	2.18e-10	7.33e-09
1445	chr4	152535716	152536216	501	*	5.51	6.49	0.6	5.88	2.18e-10	7.33e-09
1446	chr1	167455125	167455625	501	*	5.67	6.64	0.85	5.79	2.18e-10	7.33e-09
1447	chr11	102452173	102452673	501	*	6.82	7.77	2.83	4.94	2.19e-10	7.34e-09
1448	chr1	966513	967013	501	*	7.98	8.96	3.06	5.9	2.19e-10	7.34e-09
1449	chr13	112968442	112968942	501	*	6	6.96	1.55	5.41	2.19e-10	7.34e-09
1450	chr12	63779718	63780218	501	*	5.46	6.43	0.85	5.57	2.19e-10	7.34e-09
1451	chr13	52405778	52406278	501	*	5.71	6.68	1.06	5.62	2.19e-10	7.34e-09
1452	chr14	102510042	102510542	501	*	5.75	6.73	0.85	5.88	2.19e-10	7.34e-09
1453	chr2	113235694	113236194	501	*	6.86	7.83	2.12	5.71	2.19e-10	7.34e-09
1454	chr7	6706477	6706977	501	*	6.7	7.65	2.78	4.87	2.2e-10	7.36e-09
1455	chr19	5622423	5622923	501	*	5.91	6.88	1.55	5.32	2.2e-10	7.36e-09
1456	chr17	19744544	19745044	501	*	5.67	6.65	0.42	6.23	2.22e-10	7.4e-09
1457	chr3	31981008	31981508	501	*	6.34	7.31	1.92	5.39	2.22e-10	7.4e-09
1458	chr11	108593030	108593530	501	*	7.98	8.92	4.33	4.59	2.22e-10	7.4e-09
1459	chr5	39074010	39074510	501	*	6.14	7.13	-0.58	7.71	2.23e-10	7.43e-09
1460	chr13	100089000	100089500	501	*	5.66	6.63	1.06	5.57	2.23e-10	7.43e-09
1461	chr1	11478736	11479236	501	*	6	6.98	1.06	5.92	2.23e-10	7.43e-09
1462	chr16	25106754	25107254	501	*	5.81	6.78	1.46	5.32	2.24e-10	7.45e-09
1463	chr7	128531567	128532067	501	*	6.05	7.04	-0.58	7.62	2.24e-10	7.46e-09
1464	chr13	77326708	77327208	501	*	5.63	6.61	-0.07	6.68	2.25e-10	7.48e-09
1465	chr11	66616506	66617006	501	*	7.32	8.28	3.13	5.15	2.25e-10	7.48e-09
1466	chr16	22436990	22437490	501	*	6.13	7.12	-0.58	7.7	2.26e-10	7.5e-09
1467	chr16	56625143	56625643	501	*	6.47	7.44	1.92	5.51	2.26e-10	7.5e-09
1468	chr8	22109136	22109636	501	*	5.45	6.42	0.31	6.12	2.27e-10	7.51e-09
1469	chr5	180071640	180072140	501	*	6.04	7.04	-0.58	7.61	2.27e-10	7.52e-09
1470	chr17	49996650	49997150	501	*	5.69	6.67	0.85	5.82	2.28e-10	7.54e-09
1471	chr12	47705609	47706109	501	*	5.66	6.63	1.25	5.38	2.28e-10	7.55e-09
1472	chr17	62703480	62703980	501	*	6.39	7.34	2.39	4.95	2.28e-10	7.55e-09
1473	chr17	43388592	43389092	501	*	7.63	8.58	3.72	4.87	2.3e-10	7.58e-09
1474	chr3	45593416	45593916	501	*	6.12	7.08	1.89	5.19	2.32e-10	7.64e-09
1475	chr4	94451914	94452414	501	*	6.52	7.48	2.25	5.24	2.32e-10	7.66e-09
1476	chr2	96868460	96868960	501	*	6.25	7.2	2.44	4.76	2.33e-10	7.67e-09
1477	chr15	82809553	82810053	501	*	5.45	6.42	0.6	5.82	2.33e-10	7.67e-09
1478	chr11	68121867	68122367	501	*	8.43	9.38	4.47	4.91	2.36e-10	7.76e-09
1479	chr6	44265034	44265534	501	*	5.48	6.45	0.85	5.6	2.37e-10	7.78e-09
1480	chr3	128411011	128411511	501	*	6.14	7.12	1.06	6.06	2.37e-10	7.79e-09
1481	chr7	44796718	44797218	501	*	8.67	9.62	4.96	4.66	2.39e-10	7.86e-09
1482	chr1	159780862	159781362	501	*	5.51	6.49	0.6	5.88	2.39e-10	7.86e-09
1483	chr7	65873242	65873742	501	*	5.92	6.89	1.55	5.33	2.4e-10	7.86e-09
1484	chr6	100881023	100881523	501	*	5.7	6.67	1.06	5.61	2.41e-10	7.9e-09
1485	chr3	33113774	33114274	501	*	5.83	6.8	1.41	5.39	2.42e-10	7.91e-09
1486	chr12	57632652	57633152	501	*	5.8	6.78	0.6	6.17	2.42e-10	7.93e-09
1487	chr5	1111339	1111839	501	*	6.35	7.33	1.55	5.77	2.44e-10	7.97e-09
1488	chr17	45316408	45316908	501	*	6.3	7.26	1.92	5.34	2.45e-10	8.01e-09
1489	chr13	51803674	51804174	501	*	7.14	8.11	2.53	5.58	2.46e-10	8.02e-09
1490	chr3	49412235	49412735	501	*	6.4	7.37	2.06	5.31	2.46e-10	8.02e-09
1491	chr3	48088417	48088917	501	*	6.5	7.47	1.92	5.55	2.47e-10	8.05e-09
1492	chr4	78057562	78058062	501	*	6.39	7.35	2.1	5.26	2.49e-10	8.11e-09
1493	chr3	28348618	28349118	501	*	7.73	8.68	3.84	4.84	2.5e-10	8.13e-09
1494	chr8	94823170	94823670	501	*	5.66	6.63	1.08	5.55	2.51e-10	8.15e-09
1495	chr7	151427327	151427827	501	*	6.47	7.44	2	5.44	2.51e-10	8.16e-09
1496	chr13	113208419	113208919	501	*	7.82	8.79	2.96	5.84	2.52e-10	8.18e-09
1497	chr9	129641639	129642139	501	*	5.69	6.68	-0.07	6.75	2.52e-10	8.18e-09
1498	chr9	111484148	111484648	501	*	5.93	6.89	1.85	5.04	2.53e-10	8.21e-09
1499	chr21	36989841	36990341	501	*	6.02	7.01	-0.58	7.59	2.54e-10	8.23e-09
1500	chr11	10450807	10451307	501	*	5.87	6.83	1.55	5.28	2.56e-10	8.29e-09
1501	chr7	121395908	121396408	501	*	5.42	6.39	0.31	6.09	2.56e-10	8.3e-09
[truncated: 27,291 more rows]

## Sheet: H4K12bu_ChIP_SW480
	seqnames	start	end	width	strand	Conc	Conc_0.mM	Conc_1.mM	Fold	p.value	FDR
[truncated: 35,144 more rows]

[truncated: 14 more sheets: H3K18bu_CUTnTAG_CCD841, H4K12bu_CUTnTAG_CCD841, H3K18bu_mouse_AX, H4K12bu_mouse_AX, Prop_ATAC_SW480, Butyr_ATAC_SW480, Butyr_ATAC_CT26, ATAC_SW480_NaCl, Prop_RNA_SW480, Butyr_RNA_SW480, RNA_SW480_NaCl, histone_acetylation, aceyl-CoA_quant, Cell_Viability]
